# Supplementary material for: Differentially expressed genes related to plant height and yield in two alfalfa cultivars based on RNA-seq
Source: PeerJ. 2022 Oct 10;10:e14096. doi: 10.7717/peerj.14096 (PMC9558622; doi:10.7717/peerj.14096)
Supplement: Supplemental Information 13 [file peerj-10-14096-s013.xls]

compare	depth	dispersions	sample_number	effect	false_positive_rate	RNASeqpower
WJvsAJ	65.10536061	0.20568586	"3,3"	2	0.05	0.942394986
