# Supplementary material for: Differentially expressed genes related to plant height and yield in two alfalfa cultivars based on RNA-seq
Source: PeerJ. 2022 Oct 10;10:e14096. doi: 10.7717/peerj.14096 (PMC9558622; doi:10.7717/peerj.14096)
Supplement: Supplemental Information 15 [file peerj-10-14096-s015.zip]

Archive with 11 entries (10 files):
- RT-PCR Raw Data/
- RT-PCR Raw Data/Gene relative expression level.xlsx
- RT-PCR Raw Data/qjj-20211-7.ixo
- RT-PCR Raw Data/qjj2021-1.lc96p
- RT-PCR Raw Data/qjj2021-2.lc96p
- RT-PCR Raw Data/qjj2021-3.lc96p
- RT-PCR Raw Data/qjj2021-4.lc96p
- RT-PCR Raw Data/qjj2021-5.lc96p
- RT-PCR Raw Data/qjj2021-9.ixo
- RT-PCR Raw Data/qjj20211-6.lc96p
- RT-PCR Raw Data/qjj20211-8.lc96p
