# Supplementary material for: Differentially expressed genes related to plant height and yield in two alfalfa cultivars based on RNA-seq
Source: PeerJ. 2022 Oct 10;10:e14096. doi: 10.7717/peerj.14096 (PMC9558622; doi:10.7717/peerj.14096)
Supplement: Supplemental Information 15 [file peerj-10-14096-s015.zip › RT-PCR Raw Data/Gene relative expression level.xlsx]

## Sheet: WRKY22
		Actin	WRKY22	Actin Ct mean	WRKY22 △Ct	Genes relative expression
	AJ	19.85	22.95		3.12667	0.114493
	AJ	19.88	23.66	19.8233	3.83667	0.069992
	AJ	19.74	23.23		3.40667	0.0942955
	WJ	18.3	17.75		-0.0633333	1.04488
	WJ	18.91	18.17	17.8133	0.356667	0.780967
	WJ	16.23	18.33		0.516667	0.698985

## Sheet: MYB44
		Actin	MYB44	Actin Ct mean	MYB △Ct	Genes relative expression
	AJ	19.63	20.2		0.59	0.664343
	AJ	19.6	21.99	19.61	2.38	0.192109
	AJ	19.6	20.4		0.79	0.578344
	WJ	15.86	20.53		4.26667	0.0519524
	WJ	16.31	20.55	16.2633	4.28667	0.0512371
	WJ	16.62	20.38		4.11667	0.0576448

## Sheet: SAUR36
		Actin	SAUR36	Actin Ct mean	SUAR36 △Ct	Genes relative expression
	AJ	19.38	23.08		2.82667	0.140958
	AJ	19.93	23.09	20.2533	2.83667	0.139984
	AJ	21.45	22.96		2.70667	0.153184
	WJ	17.71	21.75		3.98	0.0633725
	WJ	17.86	21.86	17.77	4.09	0.0587202
	WJ	17.74	21.74		3.97	0.0638133

## Sheet: RPL9
		Actin	PRL9	Actin Ct mean	RPL9 △Ct	Genes relative expression
	AJ	21.49	20.84		-1.29	2.44528
	AJ	21.14	20.41	22.13	-1.72	3.29436
	AJ	23.76	18.9		-3.23	9.38268
	WJ	16.98	18.15		1.27	0.41466
	WJ	16.85	17.8	16.88	0.92	0.528509
	WJ	16.81	17.96		1.08	0.473029

## Sheet: WRKY6
		Actin	WRKY6	Actin Ct mean	WRKY6 △Ct	Genes relative expression
	AJ	20.52	25.48		5.49667	0.0221482
	AJ	19.79	25.36	19.9833	5.37667	0.0240692
	AJ	19.64	25.92		5.93667	0.0163262
	WJ	17.28	27.44		9.73	0.00117755
	WJ	18.2	28.08	17.71	10.37	0.000755647
	WJ	17.65	27.66		9.95	0.001011

## Sheet: NAC010
		Actin	NAC010	Actin Ct mean	NAC010 △Ct	Genes relative expression
	AJ	19.91	28.17		8.12667	0.00357791
	AJ	20.34	27.94	20.0433	7.89667	0.0041963
	AJ	19.88	27.7		7.65667	0.0049558
	WJ	18.44	24.87		5.88	0.0169802
	WJ	19.41	25	18.99	6.01	0.0155171
	WJ	19.12	25.01		6.02	0.0154099

## Sheet: MPK4
		Actin	MPK4	Actin Ct mean	MPK4 △Ct	Genes relative expression
	AJ	19.82	26.12		6.28333	0.0128389
	AJ	19.73	26	19.8367	6.16333	0.0139525
	AJ	19.96	26.83		6.99333	0.00784868
	WJ	19.21	22.6		3.74	0.0748424
	WJ	18.41	21.84	18.86	2.98	0.126745
	WJ	18.96	22.74		3.88	0.0679209

## Sheet: NAC073
		Actin	NAC073	Actin Ct mean	NAC073 △Ct	Genes relative expression
	AJ	20.03	28.7		8.60333	0.00257122
	AJ	20.09	28.23	20.0967	8.13333	0.00356142
	AJ	20.17	27.87		7.77333	0.00457081
	WJ	18.73	24.83		5.82	0.0177013
	WJ	19.09	24.78	19.01	5.77	0.0183255
	WJ	19.21	24.77		5.76	0.018453

## Sheet: TGA1
		Actin	TGA1	Actin Ct mean	TGA1 △Ct	Genes relative expression
	AJ	19.2	25.98		6.02	0.0154099
	AJ	20.11	26.52	19.96	6.56	0.0105985
	AJ	20.57	25.33		5.37	0.0241807
	WJ	18.55	19.73		0.95	0.517632
	WJ	18.6	20.21	18.78	1.43	0.371131
	WJ	19.19	19.96		1.18	0.441351

## Sheet: CAT4
		Actin	CAT4	Actin Ct mean	CAT4 △Ct	Genes relative expression
	AJ	21.12	20.52		-0.306667	1.23685
	AJ	19.95	20.47	20.8267	-0.356667	1.28046
	AJ	21.41	19.54		-1.28667	2.43964
	WJ	19.05	19.6		1.13	0.456916
	WJ	18.78	20.26	18.47	1.79	0.289172
	WJ	17.58	19.69		1.22	0.429283

[truncated: 17 more sheets: CESA7, IRX9, IRX14H, At2g14610, CESA1, NAC081, BGLU46, PER51, CESA8, CESA3, PER16, MPK3, POD 15, CAD2, PIF4, NRP2, WRKY51]
