# Supplementary material for: Differentially expressed genes related to plant height and yield in two alfalfa cultivars based on RNA-seq
Source: PeerJ. 2022 Oct 10;10:e14096. doi: 10.7717/peerj.14096 (PMC9558622; doi:10.7717/peerj.14096)
Supplement: Supplemental Information 15 [file peerj-10-14096-s015.zip › RT-PCR Raw Data/qjj-20211-7.ixo]

<objectstream signature="IXOS" version="1">
	<obj name="root" class="HTCExperiment" version="5">
		<prop name="name">qjj-20211223</prop>
		<prop name="UID">F12B97D57A27447CB63F53BBBD9A4281</prop>
		<prop name="OwnerUID">B884978B2EC94F6EBD5E824917530F0F</prop>
		<prop name="Created">2021-12-23T17:23:19.167</prop>
		<prop name="CreatedBy">B884978B2EC94F6EBD5E824917530F0F</prop>
		<prop name="CreatedByName">System Admin</prop>
		<prop name="LastModified">2021-12-23T18:31:58.863</prop>
		<prop name="LastModifiedBy">B884978B2EC94F6EBD5E824917530F0F</prop>
		<prop name="LastModifiedByName">System Admin</prop>
		<list name="AppliedTemplates" count="1">
			<item>SYBR Green I 96-II</item>
		</list>
		<list name="TemplateOwners" count="1">
			<item>Roche</item>
		</list>
		<prop name="SWVersion">LCS480 1.5.1.62</prop>
		<obj name="AppProperty" class="TAppProperty" version="2">
			<prop name="Created">2021-12-23T17:23:19.167</prop>
			<prop name="LastModified">1899-12-30T00:00:00.000</prop>
		</obj>
		<obj name="ConProperty" class="TAppProperty" version="2">
			<prop name="Created">2021-12-23T17:23:19.167</prop>
			<prop name="LastModified">1899-12-30T00:00:00.000</prop>
		</obj>
		<obj name="run" class="HTCRun" version="7">
			<prop name="name">Run</prop>
			<prop name="Created">2021-12-23T17:23:19.163</prop>
			<prop name="LastModified">2021-12-23T18:31:52.315</prop>
			<obj name="AppProperty" class="TAppProperty" version="2">
				<prop name="Created">2021-12-23T17:23:19.163</prop>
				<prop name="LastModified">1899-12-30T00:00:00.000</prop>
			</obj>
			<obj name="ConProperty" class="TAppProperty" version="2">
				<prop name="Created">2021-12-23T17:23:19.163</prop>
				<prop name="LastModified">1899-12-30T00:00:00.000</prop>
				<prop name="HasProperties">1</prop>
				<obj name="_Properties" class="TAppProperties" version="1">
					<prop name="Created">2021-12-23T17:23:19.163</prop>
					<prop name="LastModified">1899-12-30T00:00:00.000</prop>
					<list name="emlist" count="4">
						<obj name="item" class="TAppProperty" version="2">
							<prop name="name">TopChart</prop>
							<prop name="Created">2021-12-23T17:23:19.966</prop>
							<prop name="LastModified">2021-12-23T17:23:19.966</prop>
						</obj>
						<obj name="item" class="TAppProperty" version="2">
							<prop name="name">LeftChart</prop>
							<prop name="Created">2021-12-23T17:23:19.967</prop>
							<prop name="LastModified">2021-12-23T17:23:19.967</prop>
						</obj>
						<obj name="item" class="TAppProperty" version="2">
							<prop name="name">RightChart</prop>
							<prop name="Created">2021-12-23T17:23:19.976</prop>
							<prop name="LastModified">2021-12-23T17:23:19.976</prop>
						</obj>
						<obj name="item" class="TAppProperty" version="2">
							<prop name="name">RunOverviewChart</prop>
							<prop name="Created">2021-12-23T17:23:19.991</prop>
							<prop name="LastModified">2021-12-23T17:23:19.991</prop>
						</obj>
					</list>
				</obj>
			</obj>
			<prop name="State">3</prop>
			<prop name="StartTime">2021-12-23T17:26:04.716</prop>
			<prop name="EndTime">2021-12-23T18:31:52.314</prop>
			<prop name="InstrumentID">30151</prop>
			<prop name="InstrumentVersion">HTC_VER_10</prop>
			<prop name="InstrumentName">LC480</prop>
			<prop name="InstrCalibrationDate">1899.12.30 00:00:00:00</prop>
			<prop name="Technician">System Admin</prop>
			<prop name="AcqStoreClass">HTCAcquisitionStore</prop>
			<prop name="AcquisitionStore">eJzcvdmS4kqyBforx9ruGw9IICHJ7JxjpiFCIEBIgeY3RgECxIzg628QQRaRgsrse0/lzqyuNiuz7l0DOzvX8uXLl3v8dz5c/Nd6sJr8z792eX7413+NloP9/n/+1fR0dbQ9zvfzwzxf9w/5bvKv/zpNdnv83/7nX/y//ve/N7t8c/+d+mywXk+Wen5cH/71v/x/V2//7N2v6A9Wm+Xk/guUxtuvWM73h7c/4zJaTvb477/9mv/5l9DAf8Xjs7UOk9Wvz+aRX/v7j+Ps8nQ3WP3mk0zS1eT2KWov/iH9g/+Xe/H5mK/G41PyH3xI/BWEy5z5bcwHrr//wN58hf/WutwQFO7Fp/Imq82//vf/ETiRhzIU9Rr5SXn1+en/Ecy/AfMPW+tDurv/VfVXvyAYLOfj1181NJnif3qckI+hiRBwv368+hqP8J+0TuFghL9v8Ff6N78Mf3mcfL4+7P/1v9MZgq56+2HUln1LUwcpQu1hLGfOcuQqoAs8zpWKJchAbBS2dpjInjvqc0UGe6frWDMzDbgtuZtmeqYaljY+twaoWXB1v+uspxtjbzltt+BXQmZkkgu1o9r13P5lqnLmPkSBNm3KuguvFyHTx8cAasUlayI7XfF+d9nqzYwBUA3kpMrZV13dt9TaZj53e6acc9rEAonqhKbu2qJ9ztRs0YPqtCOHqK1KJ66bbZ2D4fvVjitN1BQY49yGWjff6W6r5+HPe44riaruZoarbYeq3xTjPVR7a85FZkXk/G42Vy1gzquWe9GWKSBfJPUYx5oLVweQNdvDlq0e142Fa+qDbmaOOjlUu1wcIrWdiMAJ6xXFOB07qiu0ZznQ4s4WqsL2YrlRfk1Ac9TkAi2DruEa+UUE2l48WuogglVk96Yu8LbnJQ+WvVhGHY0TfNVxUqgNukh3HTPtcsCCGtI0FAK3k0/Sq+LP9ra6UsYc/v2qn3lqHI5Bw8x5ZOWum8FVd25pLUvuuz4Xq1xTBVyivX13VDGa8M833L39l+8iAf5bSEAQZUn8jAQkFfAC+Un+PhJocPwfJoFqrWXcSQD4haWdmm6AuqdMyWzVLiAAQUdwK41NKwPBUcX/PJIN1ysOpwxo+mWsJUqoO1LPyTPV4uZQs7nRCAFLEnx7ljuFcUAL260Uk9SnJKCkHiYNPhQzTT67CJNA5R0J7Nr7FjLNbc13FKunYBD7LeSML8KdBIRZT3eBJReAIQG9cRbuJFBpqTHqTORzZguBqgEj6PRZEuBRbf5EAs16D9xJYOqrPmpyUs2344sagLxjOJQEtEk9Vqsw2+h3EpBRA6k7AwK3W4xbNxJIocrLeYLgftgAvUU8Rcalgv99r6GW3kmgVkWX35DAeNq11DM6aqgZLBFAp2Klgc7goH5EAnNNMSkJVOrNHlJPF15CRtIJMgQHtQNYOb5IScBcDBZ3EojHW9HXakAPfiIJ1L6FBMQ6p/wtJCB/HQmo66Otbnqyh+xorXDds61pYL6MxDsJECUwL6or17iRgMkFs4Qqgc6DBK5qOkbdqyJk3QicNXC0Tj23ManldxIYd4zM1VoeBFQJ9HaKwZKA1DhbqBtva1nXtaqWcZFjCzl5K/e1NBQgVQKtppJmZSWg274MVawIYgQnSgEcFeJKPlCc4E4CftZdUhIA3tjlGBIwJQcrFddq4N9vCH3U7Uq1rKf21RnmwCYmET1yWSXQMsTWXQlcukf9lxLAJJCC/QB1uqNG5oQCJgEjjCAlASOVY42SwGCx8jlKAvRLT0igB7aWWk8uGjKGK0wC8ty0wGFSYFJoVc++Puj0LBWNU81VTwJWZq1ctX+RgMrpduhaWr4SJdRs3/SBKIc8kI1cpiQA8soMMiSgDrPFjySB+reQQIOrc8JfQgLwK0igs52liyppB4gSICTgcOM3EqDtwEMJvGwHDH+sQi0e5WOky5rod7eBC8FpbiCqBDQn7tnqmF8t3K51LHw98Y8zlZCANTcxiPdj704CTm9X4+xgM1GMSZzblAQYJUBIQK2aKlLrFjTYdiBxQYKaslL4zoRnSEAFRjftYhKSTI0qARVO9oG6a+Y6SwJmJCDU7Ml1YMs6JoHGohkQJWDIDxIw7Jl6JwGiBAgJNLeFj0kgx0pAzScSsM/xKTFAbdh0FUNzWRIYDxKXe90OLNeYBOBgjXzvegltkA94nSoBhgSaYrfFlUlAI+1AJ7JkSgKerIQKaHXOzyRA2gHwU0lA+B4SkMTaX6IEeFH+0yTQNpzzwxMQrt137YB9kKSPSCBRfFyJ477Lace8gNqQ20+Q1QIid6vEEJx1LMfLSoC0A/rdE8DtgKafVN8kSsDtcRaC6R6D8NJ2kHHs3kjg0Q6UPYGFs5qz7cCKwyQAJpWC6zZ51wZq4EVPngBWAmdOP25SW9s1tzrrCSh1rAQ6K7nu97q6ugSo0wlZJfBoB8CpxQXUE3C8EPfcxgTL/fb+PEDqZSr5WAlUl8Y6nLbdoj4X7u1AczRAbqys0szUKqsbCfQN53ojAbWyxSRaQTUd2ZMcZf12H+sBQgIOblJAE+E+Q0PjuXZvB9pznW0HqmepYamgY8vIdvuhj8aVpgb6LbXCegL7Yzb/4UpA/BYSkARJ+FtIQP8iJaBm6qZmWFrfGIX3dgBMNAjkZVVm24GyMUg8AeGmBCgJLAA3RT1VFzM75HFPfmo00WtPQH/ZDnS3QvuuBAgJKOe8R41Bph0gJICVQAtREjAqlurDiZBqGhdjErAmlQugJMC0A2VjkJBAUGBlUiYBpyLXM5ubq2OgdzrBUzvAGINECRijGXhTAqQdiCeSb5+F6oySQFkJEE8AnBbBnQTkfnzmqCcwUGoaJQG3qr+RAGkHqCdAlMA7Y9AHLAnIVftNCdR6TUhJoD2S/b+nHXg1vfh6EpB5pfFpO/A2G5Bh4xtJoFb/4yTwpgT0PnDvSoCQgO32ZhbA+rRxVwIp7CJ1bVShq18nO5/xBFoPEpjuzxMEumYD9IIlbgfOc8+jSqDcDrwZg7J+bwceJNC5YCXgdLaYBOxs33uaDjDtQNkY1LutBPUwCfjOBqrPSuDhCby1A29KAMzXR6jya9l7IoHarJKzSoB6AsQYvHT3OjUGKQnw4DxEnflUynqLGCsBczW17p6AO8hwu7K35q4b2F3ObO8XiLYDXUICpB3weNwONMcfkwBtB0rGIJ0O9BdQRl3NDYGbViMLbFut6lM7EPWzAvxYEpC+hwQUXm78JSSg/GESUH/9oCRAlIBZnCpZr1tB93ZA2GOlQNsBQgIdd3m4G4NlJQAEYUpJwN7A1AInTXI/ng78IgHiCTAkELSniXHo7h9K4Aw/8ASoMUhIwJkoRdZF0EVUCRSdWyUuGYOUBJjpAPEEHkqAGoNvnoD6SwkMNKfItli+k3bg3XQgB1U+3t/bga4cYyUQVjAJvCkB9yNPgLYD+9ObEqDtgFR58wSepgOkHbiNCB3poQR4DymoFXi4HUDTtQ0mKqiilpR1/ebujL/+i6WrUyVguIsZ+okkIH8LCSiNuvIpCfyMdqDOfZ0nQEaEw1McILjcVIA9dRD+JlpeP/cEGCWw2mMS0C5NTAJyiCvxgwReG4NPOYGj3EGgcaxnlAQeSoCSAFECZER4awfcqhMC/dYOYJKpmbjndtLWgCoB2g6sAydkSeDZGNy+MwbXC6wEQKjUuR6YYxK4dpr+exJ43w6Q6QDxBGhO4KEE7HPiHIyNueiyOYGt1dPetwPvlQDxBIgS8IL5OxIw7p4AVgKmx7u/SAC3A3TEQEhgJSUKbQf6erVug7wbqCwJ/AVKQPkWEuC5eqP+l5gC9cZX9AMSGQ8QFqjsUiwFrH3F7y6mM5uOB6gUWJ6PSH3MCOE6TwPKAsyMsCOqKeo2Wg2/2zdvLJBUXdYZfGkKUGcwW3JQG28xC2iTU53rHranNylw8lQAhD1GEVfUjae0ENMPbPM3FrBh4AaUBcr9gOkK+X1GWDYFkKv6dyngz3/nDJJ+AJxacsCMB+iMsB1zQ6QKqcR1FdHZGPFx0bn1A+qTKfAmBd6cQWoKkPGAM9sgzk0vNQRqDdF4kgK0Hyg5g7QfmA0UCYFDGGbe5oSlgN7CLEBMAeoMulf8HzIegD81KMB/T2aQ5zm58bfQgPbFA4JWhGmgGVwqHKWB3bEps6FB0hEwUQHSESi3AQGlAWcGZqgdW42M0sBjQKCnbUwz5Y6g7A3Cq9q9i4HJ9jR+3xEIUL22Ows2L1TuCBhvcBT8riPAYkB9Dg0+xIDeuomB3w8IyJQQPHcEbzTQyVIZ9BYiFgNWbW2zUYFnMfCLBmho8OYNUluA0EB7oryjgfKAoOwNko7AyoIwQ51zhCgNEDHw1wwI+O9JDfK8zCl/SVhA4L5ADZwYd5CrZiFqjYWq372mCNERgdTDf7H6SAwRd/BNDfyigUpHttQtkO9qoLfmzxZ1B3FPoPpGKOJqR3oCZ2JuwFtPUMG/3x3kmU7UAKGB5vkkgG69jRtrKcVkwbiDXMEbNxpA4M0dBHc1QGmAqAFKA2ce08BVed8TvEwMtcc5ppGV1NLYnqB1wT1BvOhEtCe4xQb1KjEG+MecsOwOWpwwoj2BEyZOQXsCxh18NgYwDXBSNc8Yd5AYA2in1wJGDbyFBeaaU3+EBYgxcH70BGROaEz80Kc9AaUBU2j51B0kxgDpCX6sMcB/T26Qr4l1/i8ZEgjiV/iDZFJIrQFCA3Coq8AlNHBpjvC30cMffBkcZDJDRYDVQK9tS8ARaykCxWDqs9bASzXANAXbOrBxa1sIWc/ZYhrY7jmXVQOPpoBaA49JISBNAbEGVLl6yboNiJuCJPDi30wKgVkgrawGyJCgLSiC3xvp6gaknTcaYKyBDzJD0/1NDRxnsk9pYDB5UwOMNUCCgzQuUHNE4NqzpZpB0hQ414aOrBQ3Bf1aH9PAwsQ0YPjt/E4DTFPwboXgLTNErAHngpsCd+A2ERgBpL5eIfixmSH+e5KDfL0mCn+JQyhoXzwmIN5Aj8dlt99QZ7gaLTgddYgaIN7AY0zw2hsIZ905as99LIob5q0aX43kaUyg3zaJ4GNMwDQF4QLTgNHixAxDzFkaFpD7T/lhRg2UmwJh9IsGiBq4BF7ylB9mlghIdLDcFLSOigB68QU3BW808BwdfFMDR9253gID9yWCm0No9lKJow6h1Fv3nsYETFNA/lDiENIxQbkpmOgKoLNCxiF8RwNvTUHFDmOLRgeJGvAWahQADiQa2xQwY4Ifu0n0PdlBvq5In+8S/RA1YPxhb+BBA9QbIGpAXXpahiouLu1Hbm+iTmlQMGSnhW+DAkoDQoBpwOjNK3caqBvXqVtr9c7Z6/AgkyAmaoDQQEcVJb+XdJyNESbAp+HB17khYhEyauC47w4xDDAN2AmP1UCkRIPXkQGaGyqrAWIRUjWQ9rEaWC868VNuqKwGGG+AG+GmQOstZK5ridPCqExO/ddrBK+9ATItJGqA0gAcaoCNDDyrAR88RQaIN0BpoKdiGmAiA4QG6ELhj20Kvic9yAsN5W/ZJhJrX9QUvE0KIukcIXu6N7J+D80SIDRc+04DxBt4uVIoPGhAUlysBipDNevP6moAFNjZshbhgwaeVgoJDegn0EUQ6RVgtzvTg5GO4+S3yaHW3RtoVXf4zydqAJ4xDTSH6vXeFChBNGK9gbcM8Zs3QOaFzEohpYF+RQS9bI5poNFxxg9vQCXeAEsDZW+A0ICZLRRAaaBXu3pPFiGzTVSeFJB5oTHdvHkDhAZehwY6VQO99gZIaKC/P9dZNVBODv3YlUL+e/KDvCjU/pZVAvFLvAFms3h8i+Lb/aAJUH9WJCBR5cHdGyBNwUMN0Kbg4Q1QGjDs0QLZ6dng3G7TTUCzuVaeAoQfZIe8actGprfVOE/qYBiZiTxnm4K3zeJ3TQGTIvZ8TAM9Ebe+trPENOAFi/mdBsCo864puK8S/NonemwW99Rqw+/lF0wDsBPNP4oNPFLEVA0Qi9CU15Wst0imooGFScymiB+TAoYG5EdsgCwVMrEB0hS8mxS8Xip82yw+NgMF9RY3i/CSNvFXqTvTXscGfi4NfE+CkG/wgviXRAjFP71bXG4KCA2oZmZnnmjMlsBoqMVHFuFjUkDTQ3mSZghykZV51/p5DHoDt4/azEbRY1LwuDLC5IgJDWhdqemjcacqGn1P5X67Vthyq2VvgNCAJho8R5uCYXDasmuF5YFhOUeM62mAuk1d5nrCRT2ALZYkT5OCK6sGjrrTcDLVv9MAZjpkWaHq9wkNbKvOjPUGSI6YTAoYb4A5MGB1avfcALUI4+pbU/A7i9B/ZxGSpoDkBujAkKgBJjdABoY/PDfwPRlCviE3pL/EIhT/tEX4iA9ViEXYHnUTZIizGKCMLw5AP9oR6pV2iogaoE1BeZ2goXFrpO+CftY/ts4bMKm0CkoDr0OEYVFZsIuF3ch18Dd65Pr9sOZCMHMLxMaHHrkB2hQQGmDiQ4QG2l5T9Hs6j9XItteRX+UGHmrgrSmgNBBymAaszkL1vdZFLUCYCBrS73dGMIxJbqCdQCzKX8aHWiKYIDAc6T7qj84a2ETX62+ODflJPXlqCohFyMSHCA2QxULzsV1cXixkQoQMDUjuOgCD1lh7vU7wc9XAN6UIJVH+a7wB4+sGhkQN9DfdCWqt+xlAK0vXQGgf20/eAMkSP7wBdlKwNVubmzeANYGydXmQxMGCVQOVAafTm2Pw4Q2wA8PFqI9u+YKsf43UBKTTRLqpgRYuevrIogNDGh9ymtuA0gDjDUSxO0KtTq/COdbSnYHdcNRDGqGBd2rgHQ0wKcJR3gqRGucg8+KLyoPdpeXfaEB92i9+2yo66uxqIaEBuFybuLffYxrQunELGa+8ASZLzBwZKKuB/UKDT95AOUusTY4I6KQpIPGhdj0KM9oUdMFSp01B+dzQj50U1L4pRSjXef5voYE/fWvkQQN0YHiogDnuMNcHzq2o8w3Im5WCnRQ87xW9TQpobqC2lU+oOeQ3wDvaKABjuY3eNQUvLMJ7fIh4A5UFFyHTHqxBXxOwKF8ovfDpzMAHt0ZU4I+RWT3iGr3k0w2Yxa3tnQZebhiXb434rS6W0ttTB3jVvqaBwyW7oM5tUvCiKVDvFiHjDTQPboqcVLQz1FdUC/SS2+TkQQPlpoCJDxE1oBsXjc0NEDVAcgNqWB/BF/Ght5UC3BRk91sj1BsgFuHDG/hr1EDtm1KEClf/Ww4NNP70ZtFjUkCbAkUAewRHfh146sHAot514ntT8PAGujc1QGmA/H7m2kjLTyVco/aF7/r6BcNgpJ9ZGiC5AWbHmAkTExoIsixFnc3lyLnnxmwJZmB7ZGngfXyIHRhSi3CqxlNkzcUe6Kd8yoOBYgeo8xgYZs6wlBt4v1k0df0B6g2kMHNPfWSDWgfNKA08WYSl44NUDRTWCKufbRRn/amNm5JLY9lDrVtTULYI366N/NosInfHyKSAaQqIGiBNASjvGN8nBW80oJPcwMDRJFYNkKaAoYFHbuDn0sA3pQgVSWz8Jd5Ag/8yGqADw1n1rKDOeqIAV+zzY7DMm9fXuYHXl8eEoeUgp1PUONSQF0vQ7l5NZN5yA8zAUH8cImZShIQGlpvzCak64HyUV/oKMK/bypM38MFqkZNlc2R71hD0p7BAoDiEFuqFac4ODOlqUbkpoPGhfTbB1ducc/1pH21AFJs9lgaem4K9zqYIjwWXI1BPFxzqV9QCxI2eQWmA8Qb8izr+5Q28bwrIpADOt88WIY0P/W616M0iJANDogZcP31TAy8twh97iLj2PSnCGidIn3sDP2NS0PjTF0fKA8PCDMao062pmT/o5xaIGrKOJq9OETNNAaMGCqe4IGucN/x+uwN5MFOH/pMa+GC1aCuJbbph6B0AtMA29aw7Dfxb98gDX8hRj7czzmuu+hBkg/b2TgO/bwp6qpbfdwpUHqxRt3rcZmgxnydgdZlsntTAB/GhYJ6ekQP4PXDNE5qBrthOf6kB9zdXSMFjp4DQAGkKaG6gWCn/1qTg3WoRoQHEz6IExN2N/nR77IfTwPekCGt8jatJf4ka+OrcgNBetRDMYh0EcrpR8Devb6HhQw08Vote3xxpTS8hglJD5vrWWhgDc3masJMCZtG4fG6AqAFxGNSQPQ8bPqr1WhpobevooxOEJD7EDAzH2uiKmpVge8steAlob08q2xS8TBGy8aGNUEN6HJyzfu1yPYDl5dh4mhSUmwJmUtDzzlXUA/ACkDfr86B9qvGsN/BYLSqHiZlzA6QpQFhH/cYiLNMA0xQ81AAdGD4swvJq0c9tCr4nRVjjlZr4t3gDf/reQHmnQBHMPWqb0AChGA4LMB/7NoofuYFymLg8MNQLvYp0Na+C/nXQsECD262eaKC8YSg+4kNcrzdEnfFYzlC1kczAue7ETw8TMBbh4xKpRrwB+zgzEbg2jlm/ly9noGc0XQSMmfDsDTxogHgDVA10jaSPtLHIgb7iBQUYZpJJaeB1fKi8U7DXlAGyBLeGvyp+xgOr4RmsN1AOEzM0QLwBsmFImgKqBtZTCMuLxs75ER96nB5SiEVIaIAuGpOB4Uqd6U/xoZ99eqj2PSnCWq0hyH8LDXxJfIjZMPQSCSF9cgEg7AzsBOgGQHc1UHqagAkTM/Gh4dHBsC82qh8Ns+ES2NXhDmm3R4oYGnh9hpDQQN6vKTRM7CWHBg9Gi+noiQaYDcNyU2Ccgw3SZaXAf4sS22DmRUO2KShbhOWnCcwZX0Xt9bDmo0GjFYCtbThPNECbgpIaoN7Arl0zkKrGAtdfxHX87y+sbdYbeB4Yvk8RzpYN/e4NRIaZUDVgDU/gl0VYvjfwFiamaoBsGJLcAPUGSHyIaQqIGgiNSc79XBr4nhRhrV6X/paBYUP5IovwjQaU03qPIJcALuinxyUYGXv/7g28vD5E1ID9ODsiQAF/Z+pjlYv4UbcA6sS4TwqYsyOvaYDzL1CTwClATrSsAjSIJRE0nWv6a7Xo/JsNQ8YirA0nNmq70ytwr5WEByttsbgNDM/AWO3tdxbhY9GYiQ8dj6sJUisTIfPql0QBu6gT37yB82/iQ48XSigNDMTtEtnVcYNzpxXRBku1HiLbwH8/QwPEIqSTAsYbeMSHtHSHpZm2wE2BJ8EPm4JymJjQANkwdHvFOqEW4V/mDXxPirAmcMrfsmjc+NPXh8rewCJpKkgPC+iHGqweQM33o7saeCwav/MG3m8YqnmrjWIVaVk4H4wP4MIteDop0MaDW1j5107Boylgw8RqpbNC3RNQgW8NRwVYNKsZau6OAMDHTkE5TMzEhwZTc4fMocb5bhQNExImvjcFL1eLyBEyRg0M3aGKestpw0fzuZQAP/KmrycFzPMEDA2M9lUb2ZYuc/1D3FiC3rU5pjRguIP9/XmCl4vGlAbIhiFZLaI0IBnQfD8wfJEbYCYF5DI5TRECrXm3CJlJwSM38HPjQ9+TIqwJMv+3hIkb4MtogHoDuS9ANB6EkIuUTEWwcd4nrDfwMj7ETAouiYpQNPUxDq/Tygxw+6pwnxSQ60MPNcA8VcRYhO1cOiNNqalZNLTHSzDBn5ROCmDpvbLybfL7TsFgCJDmLnjOHbjdJcid+umuBsoW4ePeALk+RGmgulmHqHmeSVy/v8C/v2lH84+8gfKkQFhP90jtNyu+27jslkCKnDmrBh4DQ6YpUGbL9K4GiDfQWeCmwD0sQlzNm/BdbuCzReOyN/DIDZRp4MdahA+I/LM0IIoC97fQwJekCFka2HQ7CK0Oph+JabqBQQMM7jTwaApePlFAHzBur+QYeeO6jsto17FBbRxJVA2U40PGUO6/uzdAaKDKX2UEs6YGQqPes4AxH+6e7g18cHbEOTkeMsdZjevL58MSLJ0q90QDZYuQyQ3ItShDdktXQH/XwWpmGA1zZN6eKGDeLmW8gUdugB4m1vGXAfnLbTXzZpI8Bp42XCPt8VgRoQHm+tAjRcg8VkS8AaYpYLyB358kZR4rIjRAmwJiEZbVwM++PlT/nhRhrVFrfN4U/IzcgPRlKcIdjQ+t266LBqPC5MLNPlXgVEpHd2/gcZK0U5oUkJ0CSgPkpZLBcKNnYbdZLcB6uFbuTcFvBobvnzA+XlwDhVqsYRpRj7hm9ReHX03B+R4feqcGwLsUob2rTxEcL+uZ1970EuD4TfFOA6QpKE8KyhuGGuxcUHduKFwfLY5LsmH4RAPMSyXlRWNx0GqiqLVS/XDO2za4OovdvSn4zU7Bm0XIXB9iJgUfeAOlk6TKoykgR8iY3ADzXNHDG/i5NPA9KcJaQ5E/bwp+CA18SXyIWS26yH6A3P6qCcLUx9+QfrwfszRQXi0qW4RZMcpQ5Eg6F3lBasHMk1UUltQATRGWmwJiEV5PeRPFTUvLwp1WtUHlsj595A2UcwOj9nCLzOpK8PuN4mSRDcO7N/BYLfrgEeMRf62g9hVUMtQbVgMwKhYFpYG3puDtJCmjBpjVoqF97qGxW1e5SD7aIrCHuyM7KXjkBt4eLHo/KXgMDKka4KuW+dQUvHi1TOXohuH0NL5PCuhOwSM+9Nc8WFT/phShJPF/S1MgfWF8iNDA1ekmyGuITT/ijrMxPPXVKWsR7mAle32Z+P5ayRHkaCKNDBDKkhrA0U5VEboNDJl7A0QNqI3WfqyWV4usUO6gkZponO8PnSWQ56eC0gB47BSU1QDjDRxWEoeA3hQBas2dAhSyU73Hh0rPGGuDrI2YZ4xpbqB56AI02CyxqOeuVQVYxZp77w28rRYxl4mZ+JAA3ACN9FgDvlWfzABn48+vlV4wLV8fYlaLSIqQ7hQQb6C3xjRAmoLXL5iWaYA0BWSnwBujZvJEA39BfKj+TSlCWajX/xYaaHzxLUKdk8fI3SnNzI8hOsDFqTtF+Lvd5X53hOztJCmlAae5PyD3PDUyv8jdGbStlsaqgQ+uD9HnSiLfRXE20EEkGBiG0vx6+ei5koc3QB8tkpxIRr3tWsy85KBaMFDx3z98nCR9owE1Y14uY9RA7o7aCHXx3xd0dUxjp2RdK6uBe1PwbBHmoDo9n4coNC3N963Y0UA4rnNPq0XlDUPmDVP6mvn8l0X4mBQwNPCyKaDeAFktIk1BWQ1Qb6CiOZnb/Nk08E0pQoX/a1aLJPmLV4vC0z5Fk8qkyUXLKuJh3I1TNj5EaKDPqoH3l4m9EJzRQKwaWVSbuQd4WHZ1Vg08P2D4K0VIaGDvph7y447uh7OGC2HSkK7sTgF5p6A8KWCaguNR0FEi5Q2AdshN4OXa0pFPmgKSGxhLQHPjlxYhCRNLzr6HYn2Be3urps6gX+xElgY+Wy0ii8ZRutVwU3A+jYEjSrUni/Dd2ZH3b5eR+BAzKZgPsRow/HbLZ2jgg7fLiBqg3sAjRVhuCn72hmH9m1KEivzXrBZJX/eOqaGuj7bqn/wFinf9FohaWAzDeS2dPe0UlN8xZV4tUtSUQ35QGFw07qs8hLfVuPBhET6OkDGrRcykAA7PARrrku5H82NqQ2dj8PezI79/vIxJEd42eJFbWI3M7aF0AzvXroHQIz5ELMLXG4aEBnZA9tCoaqhZ1B/gzy9EO4nGhxg18HLRmE4K0na+RCgb6iBQtKkIgl1VeIoP0UnBy8eMydmR5nLXB97cM59p4Pkd0/dqgFwfIk0BnRRcWsvnScHPPjtS/54UYZ1rcH+NN6B+cXzoWudWyOvxLT8arS4WvML9/Ck+9HJSQGnAztU6QqYBQNTbqQo0W/E7GqgMavrTapH98Aa0ihojtyPrfrC8eQtrB9MAMyko7xSULxMvFNdCkW41OCQraQGHB0wDk8eiMWkKSpeJncYtN6CSSUExaYVoelioXHQ7OwL7i5Py8U7B22Vi6g0oG3WLptoQ0xjMzhA2DlXx3hSQ+NDLy8RyKT7EpAiJN/DuJdPfNQVMbqBrJiFHJwUVdWM8pQh/dnyo/j0pwjpfr9X+Fhr4ijcMT8yDxpzl5mh8jFpZ2OPmCEbeCxr4IEU4df0GrqZXAELVKyCcLEbgaVLAhIkJtigNSF38bb6YtAYovuz1LGhM3TFcOc3a007BW27g3UnS+/WhzqiL0HYr+V6apAoU1S68q4GXj5cxZ0eIGjj4/gB5M6ABf9NAFjwvTtVfYeK3gWF5tUh+0MDI8Q8oaO5xU7MsVBuuOUN6rQaYRWObxIfIatHjFiEdGBI1UPIG7inCl5OCR1NAdwoycDDYpuDxhuHPpYHvSRHWa9y/cZn4h9CA/sVqYLXZb1Giblpc2BpfErieCwv23sDzU6bv3zV3/FxG7swEWWDEGEZhIwWvLULmuRLmnYKJ54/RULrRwPyaziCIHIEdGL68N8BeH9pmDoq8tpQhU8Q01JFdeLMIMYweTcHL1SKqBqJlOkb+FtNAEB5RAMFKUNHwExpgNgxhMy9QdMafP4SKG8BxDzcPr5uC38eHiBqgi8ZEDbyjgV8nSUvXhygNkNwAFGKsBkiYuKwG/oKB4eMdwX+YBqTG37JhKIEvyg2kiyqZFOBv/D2aQgvTgNbUZ7DngAVC1WP3g+dK2KYgluQKivo3GoC2higNTG5PmZpktej5JOn7DUN5mk5REB50Lth75w00mp7IegO/PztCF40Xxb6PJoe2DPoDpbDhcOWarEXI0ABZLSp7A+ciT1FccJofiA00hu0upoHwVXyIuUzMeAOTrsChaf1GYx0xxb/f71Ru9wZUAB80UH7RmBkYPiYFdMOwvFPw+3sD2uNhc3qEjEwKiDfwl9HA96QI63VB4f4Wi/Crw8SXARa1Xtq1QFhP9SWsz0HGNgUPi7C8aHx/w7Btq8jr1DENzGCRwEjP4JNFyHgDZYvQkvYzNMwPBgisTD3Ai+c1nnYK3haN3+0U0KbAqnIeClY72feyoghgmmAamHx0feh9itAc4VZoXMm0LBxU0BIOe4L2Sw24GrUIyYbh60Xj9QLUUSKNdS66zNIlrB471Sc18MFJUhIfoteHiBogNMC8aPxZipA5UE68gcfZEWbR+GdvGArfkyKsCzW+Lv8dakD+kluETFOQ8vsT6h/GFgiSg76Bp7CVfTwpeFstojTQnCYamgotCMJGQ0ugk+QQDZjHy55yA+/PjmSH8xy5Yc8A0SlVC9iXbmrgQQNkYFimAcYbOB2EAA2djpy50542htzKbd69gfJOQWnDkDYF/F7IEEJLjQuvc3SAaSboaDo/C89NwfP1IawGagNXRO6yYoBwic4HSgPwggBoEovwMTA0vUFu0xeNy5MC6g0I1zChKcJyfKh8kpSZFNQnRYOdFBBv4O/aKRC+J0WIxUD9b8kNfCUNkIFhpS2fEWocLeCHq3kBY7GbPXkDH+wU1L0NwLQhQuCPw2IG6xNMA0xT8DhJyrxTwMSHenMMQ9+bYBpYCC4PLTFq3FOEj4EhfafgV1PgCLdJAaWBpqBGaIDVQIZmNW0Gd+prGniLDz0mBTQ+lCnqCvXNQOPwH4N4uBpgGnhrCt7uDTA7BeUD5Y3TSEJh3jP84HaSFK50oKK4FB8qTwrohiGhAXKgnDQFnmGEY3p9iPEGiBqgj5e9uzfwtmhMDpTTDUOiBs7d4tkbIBbhz20KvidFWBcbovK30EDti2lg2e0WaFDFEPNX6z4Pm4W/fFIDjEVYHhiaHA9Rf96AIAovmAZO4xy+swhfPWXKPFeiN9Qlmi4VXE2ncipCdzeUXucGmAPlTFNQ2YEE9cFeAf3VXNtA/eQ3797Aoyko7xQwTcEZtjbI53gdRMceUqDYE4wnGnj5hiFtCsRFXkHDoGL4YbJVedi6trQnGiBNQXlgSC1C5ggZUQOEBhg1EGSN+T0+RNTAgwbocyUkRcg0BUQNdFAeZ/S5ksfA8Mtp4BXS/x0a+Pcdwgb3R3mg0ZCVT26ScvVfNCBp/wceUBTl/8YDfzo/VK21cB2cXlzOSE6Vg3Yx1TWaYf2aDbz0Ypk7lQvRrtcQOHPmyIW2tSZ7Nwzbs6zF1XtL7RznCzec+bi83S6U6w3braN0NtT9ZDxQFfPgdxoo9uZ7v3k7OKAd1Z7nTnbqDoA5vxO1/kq+uuPbxNC8TQx1xZGHaCMPVC5eZmpgdmbVDHkTteE386hmaf1ecHUHLSnx4bF9HKuqInrucDTaZ+YtOKB503Mf7YcVIQu3YYHMQ33doHLAvPjtpU7kwNA/BQCeD12exginQe+YmQN7u9ScajZH+whWs0C4orEJOusrGqEiA2YNtiENDrgxqAM4r64CjfDAaHHV/HalwWOc1kc8WnJAA8locd6YFdA8ovHNHACjWwE3w43prkaexbUE1Ed6zZGAa/UuWdZM4uFGW/tFGyVK0gSRvfdseDS5IQrhuuaT18u0SMgubjJfqFnLuTqJttmMfHeIuwI6MdSqPg9QqF7aWagiX4OTZRyjaDs3/c7tGKG+70lDeoUM/y/uTH/PA38QUxJX4z/BVE2TRR6Qn/TvxNSfHr/dpvB3TF0Ex9aWk3yNFpkNubhy0i3Tvwoh2l9HDQ6ksIsopvqr4/yOKWionhtfoxEHZgt1qWu8IODv6Y7uD+ULxlQDXiWKKZNT5YO20hvDO6ZuizpaWMgLiimgtF1eP1jpCKX9ocolgzrG1EV6jykyhSeYArdOW2MwdY1HS20ZqB46+EeBi7QGxhS/x5hyJ+IRmMd+O6CY6oc67nQHjsRroTr2KabAKegstWPsL9DJPlS5EGv1mekITQ6hRFjdMZV1RshF2VYETWlQT54wpRxlHu1vizqDZgVjyjvujmjiWBfQrKitJcXU5rxqs5gyBt35HVOiiTHVH1kYU1q6QBRTCA64O6aCTJg/YSpcrHIWUzGvt7PoOsaY6rVH7zBFEvoT39mBr8YU/kb4DFOGxKl1+tN3YupPH8Y5XY+Ze5tlZWpHPRXaNRvlaF5MIDfwaxhTu203RCcurQJzsTwUWq5OFIqptpY5G2149K+0TkEpVQO9ZeZ3TA00E2nmwKq/YarfOtgUUyOZO/kUU486BcTeLNDbjj9Cs/4JY0rQ1cQUlOkdU9Cf13HbZYRtN2gPxz5srgoWU81kqEBcN10PpV4TY8q2i8Cs9JsSml7O+3ud2hwnyPVvepViahckmTu4ta20TlUUsECzXQVjyphjTHl7jKnhFmzvmEoq6ewJU4PbY7udm17V+le1hvbHHGNq3D0fzHmtc0LDC8Z086ZXNTdzGxRTbceYFXr19jS4Y8SrDN5MbE2r820UymIT+FsVY8qscAO2TjGY6mVHkepVBlPDmojr1NZ7q1MBuNWpxqGJ9cL1HOiut95TTDUrnlt8IaZqjU+1H/hVqOB3YupPD4bIy7Xio05dHVyncmGD69TqgDF1gPlbnZoPFMRoP2tonyyKqek2iO+YEn1OQAfHw3XqdMZ16gi8O6Zg4Y4PVPuNr43DXfs96hTVfpvWGdep2hpjyudxnTo2XtQpiimnOQ80khZj6tShnmJMTR2MKahhTEnntXSvU3vUtvWT2x5Q7QduVhBTpyimlG62QKlgqGCgBm91ivSAcFKPNar9CKZeaz/9fMPUIMWYGnUwpuLZG6ZAoykuGe3X7sb6jNYpkhajdSqY4zrlJbnJUe23yc9vmBJNe0MxNY1HVR8QTKFZvqTaT69uLIy5GPd8yLq2s6DGGwqstd2I1ql2PakeNEb7GbWpon0dpurKZ9qPWY5+9Sv/KUwpH3+M/5/aT5+1c47WKXHor9F62oVZvIxwP6UduAAdo4p8xxSxVyd1LA+t21qWTjAV36JXtJ9KZkBA6+NU9+OThzFVyKcGihzh+FSn4PZ4GNPo1TBxMSYEd7bU25cbpswI91O7FcaUqAwXKJrY8r1OlTFV1n4z44y1X14RuJDDdczcwibupySsvZh+itQp2k8RTDF1arfGmDpd7CoXCBzup8wK7qdeaj+ypK11lfTKYmqcY+235WXcT53PWPuBZud4r1MP7cf0Uwd9ld37qdlyv9GgeLCQm7RMLhj5GFNNDWNqeBu2wlHg3PupYShod+0nimfeHSW86NM6Nco2BurvtLYf7OLrG6ZInSLab76UODfcaAcA18OZ9oV1SuRfeogMphpvDgX+6T8JU9MZgi69f3LzKjXPO69RNl7DbLAR+tCs5nJA6xTVfptuhXNjW5gB2k+V61Q/lesoH/V0P8m5s2gmaNd40n5MnSp7FNtud4g2WV/lhn14DszeHGOK0X4PTNF+itSp+DayoJhqY2WKdrtQyMLUxJjywrV49yhIP1WuU2WPAqVY+x27PMbUNcWYEl3jHaYeHgWDqellW+FMgqkcd3JolfoYU2ofY2oVrw9osCr2d0xNIa9TTHUW7b7G1CkYYOhramPZQv1G3cSff29Y8HrYJ/d+6lGnXnoUWnTZbLTdaKajUVpt++E890RY3b2vU49+CuwMF30hphqfXRHgpLdIkKjXvxVTf9yjaBl3TBHfb2SCFdpICfRjEVygWUwyn61TBFOMR/Hw/SimDoCroWN40EFSRSn+Nmg1RZQMu9u7R1Ebz9t3TJX6KYop1ZOHKOuv1CxxwzMy7aI+f+qnqO9H6tQB3OokwRTx/c7LUR/lvIkx1VkVtllJDOGu/bZuGzJ1ivZTBFOkTpELg7gOn+col5SqH6z2KDFze1FQ3w/YHvgNppg6dfEzDs2rKq6zU+W8NGG+3t+1H/H96rxacRddtXWvUzf/n3oUFFOdbNZCIVczM//sY0w1/TdMNWPNvvdTw/pFAaAX9u51Ck2OBaB1SuQSHaFhtQ0opq6LbvTUT5E69dUehdT4TPvJ/K+G6uU44J/CFP8VdYr6fqRO2bvREq3cIcbUJO5rplHIPuulkwM91EvvpUdI6xTx/aj2q0Z7Hs1VEWNKm7m8yfmSQDFF+ymSsCl7FCOf394x5Q9bA7TzDqo/FGqpbaYrb8ZqP8ajIJhqXzYZq/2c3R6hBdZ+frA+FJY5vBr1e506e+0x4/tR7bczb3XmVqdghoZQ0zbqDC1FG2MqEVFgDl2j+Mj3Wx8R5n1O17M2AqGljf30ig5KE9fZwEmX5mCx2FHfj/ZTh3XSph5FZza5FE++H9iPm8jjQjMLuN0VQmGWJ08eBe2nSr4f7accAWkoaMoWFxQtQ4RLAEKKqXbSr9q0n/pHPApZ/sz3U36I9qt9RT9FfD9ap4rpOUMZv4Eg1sOZYrYT4NE69dr3I3WKaD/qpTetmEPHZVXjBuLyXJhX7lr/tE5RTJF+yrWzBK3bieoPug7GVMI5KZreNtpIak2LloM+i6mFk2GMdMH27vutT4KLTgUvgMDrYUwV6yr/pP3KdSpY6Zc7poZjOUWzAFZB0DUwplqdxYl6FLhOde++X79wJUDm1IxHQX0/f7W/oFXPUbNBlKczU+aqW7ZOPbQf008xmHLCpIkGNd70/TDCmOrmefzRfIp4FLhOoXudalwsDU3XQ4uLesMFD/v6DVPESyd16qH9vhhTWE995vspP8P3+wJMtd7Np+Z8K0OrRRNww2FeiGZ/l/fvmHo58y33U+0t5unT9aJlg4WUHsxq2KnR7Aczn6IeRX+4V6jvRzBFvXSkqQmaqWPVj4MstUyv35netR/B1GM+Rb100k8RTME1GuI61cpdtG8rdc6/DgtopqMq97qfYrx0ginaTxUzIUX7PVfhAn2MkHldTo+s70fq1MuZL8WUZgoFOi2Oqp94lXRsDrjp5l6nCKYedao886XaD00DE3nB0vTDVXWhQYXP4iffj3oUxPcraz+9Z6ko3LRxnRLqXgGxCsWYmkTw3cz3pv2+uJ+S+frL7z0GU48YhQq+Vft9xcyX+H4UU5Ohu0DpQgFZ3CgQb6qF+g5TpJ/yJ6M5oF46qVNE+1FMWVLrgnajQsvioOpuzPZpwVFMsdrvtnlNMUV8PwZT03o3RnmyV8HAvrrQ1JX1mGq/11460X4EU7SfmkuZg1YmrOM2cFVoZqU+vN77qYf2YzD18NJpP9W4gClaj0Al84sY2WYGqgeKKWY+VcYUmU/RfqpYn89oX8OYitsuxtRmP1w/5SjofOrhpTM5Ci9Gd0zhj4Uxdb1mz3WK8f1InWLmU/pSU7F2bFhc6E2NAhpzOWBnvnQ+pVxOX91PyTXxM+2n/YyZ79doP8ZL7+/BHO1BA2RDcY8K0/N9dJ/5PjBVnvkymFK35wJtza7mD+veeWNeutH1GVMlL51qv9vdY71Xb0VoWReqXCQoqmbaqTFG09vGgvXQfvHtqMlrL13VfAfNjsu6H3FiqpjTxfDC1inJmG/dZOiP3/qpXzNfqv36tWyC5p1uBfiLFFmme57uaT9FtR/xKD7QfvXu/oRW5wnWrtWZm5jKqr6imCrnKBjfjzyNRr10YWmbaHrxTBB2DU+DlVYaUS+d6acoplztpPzSfgXQLTg4aFJVqKLxUbAyf+ZhTLX3go9iU2i9y1HcMPXV2q/+2S1xTv8Zeb8/jqk3Lx33U6ROyTLAPfooAn5cvRQHcx7FLjvzfWDqNzPfQXZG+WmtgUF7hHt0K3Iu9/nUQ/t94KXPK36I5va6mgVXG2OqXakOf+P7PXIUTJ3q6WkP7cZZHUQ9JRXNWqt+/v8y801jdYwOGOmc76UImo14uKWY+kD7MXWqn+RHdFoWKkjynRuYfVRfvq5TFFOP+RTVfrlsQTRECxP4x1Nfgd1KGj75foxHUa5TU+6MMQUjKwvi+eJAMVWuU/+E7yeLr7/3GEwZv+J+2v8lS/9/x9QXe+nFbD9D2zYEIBEFbWOurb3zhKmy9mMytP0V5ultMNFAvFu7MzMWmwU782VyFCWP4q79Cqz/T7cnPCPtVBXhJY8GbI6i7PsRTPl7/njHVF4f2Vj0cTUuvNy8fO9SP93rFMFU2Usvz3y3+WiEck1SMr95QZq5NqQN61E8fD+KqbKXzufqAaWhUeX8oeQic2ZdF091injpNJvEzHyJ9qu4GkTh+Yrr1M7T75gq1ynqUZA6RTbrGN9vre6raNo1MaZs0ztA3jj7v8lRfDGmGrVPltY58Gf2U34gpt5naIGqpigdrA0ubp7Q0qx1z72n+RSTTSr7fpx3PqLV7VncwWJ3HptnQzpT34/m0onvx2RomTpFfL9wPgrQMh1XQXixTzycG9fkIy+9nEtXtnkXpXu5loVmN+XNa8U7fDTzLdep9rQ7RLN9R/Gj+klVTLSX1mydemSTXmdoh6G8R6mrV7No7KvIbISnOVunyvOpspfuGwpASW8Ouei0vYiQS0Yh7adonSL9VLlOMR5FssoqaNjlLD90LsYGyvbeY3MURPv9I3VKEpRPMAV/yMz3T78jU/bSrT7u0RepbXBJMkMzcz72bdajIF46qVPMzJdqvyF32mioKR/QfJGp2cBUcY9eH52Ov8mlP7TftJNlvlltYUzaHtYq2Q5UsrC7mB7guO/EaDhb1nxyMlq7ti3893WGAWB2Paan/uo+8w2OQgcdTKPmB+dtWpity3X/NPNlPIryzNc7xQO0381lLtrUVdHUdtKKznwZ7Ucx1cJyjclRgDA3sPbM4x2az8UqCBqhapttx0nvOQqSoSWYYrx0MvNlchQdHWNqeHvtOzK2cx62XIypkdW9+M263F3Ss1BMhracS69NRwqKR5nl+4J93UBxlXvU96N1KpHX3j+S95NlqfbJHiX3Q2a+f7pOlfupwM8nCCt0I0sksRib1qVrv9Z+1KMgux5MP3Xh1T065is1ixML9+i1bHH4TTbpUacmThVjgs5888xD86VX8YO16CzhCO0iOp960n7lfop4FHs966BVeq2BQJ2mB3M1Om3Zfork0l/6frRODR2QoPysY0xFJ5U3l5Uoe5r5kn6K1qnjWliw2SQ5Pm/REgoVzt8tVctcdDtTdj71+10PmktfH0UDjbszyPm9xoWHlUkc0H4KSm5v85RLL3sUp0GsILfDWcA/FIslXGUYU8SjoJj65/op5dOb5hxzseg/FFOkToktGffohWH4g5GiJeZhde7e836POkW1nz/GWoLsJjO+3wXmO7Qfi6o/WLrnwKwBTLrlDC2DKWZ/is6nJLePZtFF4QJxXp3BJF2Hz3m/7DDnmPkUySbR+VQVum2U5gbP+aN1ujFVXDyfPIpyP8Vgis/cBGXyXM6iZqEW+BsvWrCYKu96kDrF7HqcG6MN2uvTShYNijM0T9fm5PXM98mjIJiKeN7AX68ZzIJliOvUtoExxfRTzMz34fsxdarr+Qry6kWLCzLNWEJvnt+1H5P3+ycwpfC1TzwKntd//fhWL73+df0UySYtEnWEtjXLAIlbR4GZ1P3O054vo/0edYp6FNHVxTy9SlWQeOMUmYHr7dgcRXnXg/EoyE6i2+siNL9aSuZH81MClbjqf9pPMTPfdO9a6KC1+SwST+7S3NU7+VOdIpii/VR5f0ryRjE6JBv5dr1IPZjmvj5n93w/8/10Ps9RLoUVELarZ810ueaYaj9m5lvupxhMOQBjKtm4MAsnc4ypfoAxVZ5PjTu2/oQpmqHddLsymnguxpSVeEs42Gd9Vvs9sklfPPNVap/tJPK1H+L7/el+isn7kTplKK0h2kwjnUsUaYbMTTtuo80xrv2bmEr81gZt/J0KBpUU9xPCfr25Y6q8k/jYn6LzKdJP9ZGAUNZPFT+A4TSA3dHUu2eTCKbI7jztp8p1SrMlqF0q+xZaizrvR+7JnZndRWeNpnq+vfdTD0w1wWVbMP0UnU9Fm26E8iWSuHBvYExdolve0NrNWY+Car9HP0Uw1SL91GjurlHaMivAr3UwpoZbY8jm0l/6fkw/NU43Ohq1q9APwapfwFPFx5zSqp7v/ZQ36/bZ/Sni+5FsEvX9bA3IaLw5tTjfHl1nME9HGFOYdNi8XzCWMu6rMXWLJ32MqfoDUuJ/EqbKvt92LwxQOlX0LDk2Cttc7bvWR146008RjyLOzjlarbhqFs64s2V2atX8qU4xvl85R+H4GZZWyloBgdB1ELSGw/5vvPRSNol6FLaHMbWw+zwIzxV3bJ5Rc3Xf8yWYItqP2Z1/5P1ondrshBDNrprkh9OeujGHk+v0Sfsx/dTDS6fab2bKK7SMocJF7WIqwno+HaBksNk+YYqZ+TLzKYKpaWcKfX/Vx5iaDW9D93IuvZSjYHw/yLfumAqc1mIGpTnGFNNP/WO7Horw2U4iL/zH+n7v51O10yhBe7WhZ/G8jWxzfsmsu/abNDqH1zdemFx6FgprNAv6Vd9PxBSa6763ZuvUy/kU009Nh6qD8uIoc/4KVS1YgCtiPQom7xfl3rOXngtCE+3PFseFPsKYMrh1dsfUSy/9kUunmDpsswAddq4EQtdXlyZYeZNfvp+rqUX7NHcdZ8xxZnjw0BOmtExYovVWVjAmOlMe+vVpcp9PPXw/RvuV51MynGnIbeE6FbUq+gEaPMbU6935Ui5dXU2FjTYUZAlFi2MrC1LfGEOvGSN2PkV8v38EUw3+M49C/CG+35/upxjtR+rUDPgJWsBU9+NdZ2aZ60xoUUwxu/NU+5Fdj3Kd6vrnFVq16xUu7NyyRZVDc8nOpwimmF0PUqeYHEU02vfQWgjkzD/UTxo8+477G0yVdudpLh1MWiZa5xqXBcXATcwsXSyevHRSp5idRKafslQQoLztNrig2lNnJl87jVkv/eXuPKP9amaaYe1pKCBULKeAy3QYs9rv4aUzHgWzP2VWZyryzQoEQbzCmFpNXe83daq0O3+/R3HD1GhyaGX+JPfGsJbhMvcd8ylFqn8yn+LFn+JRfFGdevPSYz6O0aJX00HS7RXQ7CRpk+b9GO1H9nwZ7Te+XSimdapy5ZZo2ztUssCzcT8x1xZLeqGY2fV4eTeJYmpwzntoc+VkEHXqPRGOq50enU9B2YbPd5Me+1MUU1MDmGjOWZwfWCM3MMHemLF1iuT9mP0p4vsR7UfnU3ZV9VC6ixt+cBmqY3OOTqPX9yhoP2XFB5/1/TZNeYEOszaus+HM2UCjKoVP2o+ZT5EbL4xHQTA1bk0g7ifnGFMNs+vROkW9dHKalMn7PeoU9ShGq30DxcNhyw+C+jWBB+MFpujdpK+dTyly45Pdeb7xFqDFP/2H1imi/SbNUYQOzk7jBvhbSDOtjm+yderRTzF1itnzBUs3Q1soVfzQ7zgKLAxv8VE/9YSpBWejrCVJXFTZV3g4qTZt1qNgcumkn2J2Eon2u8AzREc35YC/P7rIXEbVlO2niEdRvkXGYGp13XtoXZ2KXLBcqYnZ3Z4GT3m/lzkKiilrKczR4YRkPxjvqzMYbuoBe4/iMy99tEhU5GU2BFEDXQ6QDzCmqJdOdj0Ippj5VNmjuBh5A7nmruWH0WKRQJC77t33K+0kfrX2w6D6BFOS8uvHfx6mmFtkTksNUa4uNS6ez1LFrCCspcrZpLJHwfRTK91foGU+q4AobmDtk887c3bm+7KfojdeCKaahttFB3MrZVGiHwu4Lox3mCp76Q/tR7305sYFKF8I18zvSK5tSspwcscU8dIfder1TuLRi/toplTFLPDnamBKcSdhvfSyR0HqFN3zpfcorukM5Zol+5HlnsbwInj+03zqoIqd+64HeXN3Sm6RLfdjrO12fpViyjfHlw3Wvi/qFMVUK1dt/eGl05mvKmUiiopGy49ix0tg0/Hd5zp1y6V/7Y0XieP5z+ZT8mPNV/iPwxRTp9qVVoCW4knLktHqLJqYrOGnmGJyFFZ1P0PpoKrczIrTAeY61l6vMUW89Ec/RT0Kf9PtoG1eSH5UHCcbuHCmnTumiPYjXvoHN16igWyghexes2ipqra5nEjjJ99v3G93n+5R0H5KBACh/agiYu1YU5G5re3ip7zfyxwFuUet9eajFOVSKnH+9XIKoDm/enftRzwKov1O0r6ZPd14IXXKEDGmBvM94EIs/jbQ6nb7NJv0es/3kaGl/dSOH4nIjy2s/YZrI4DLY8t58tJpNqlYOeMv034SV6t/Np9S/kM9CqafIjPfdJ/7aLsea/5wMjrz5jb2AYupR46i7PvRDG3lpKYom/CKH4lydQmvw2j6aZ1i7lG0Gq02Wutpg/Nbg8kSxvth+/XdpKd7FET7FU6uo5M7vfpR01UtE7aHoydMsb5faX+qHWYuWlUrAufXzxiTsb6Lft14eculk/0p6lEQTDH9VCtoTdHWqkpZOPKnCCb7E6KYYupU+cYLo/3SwK2iSboDnN/fzJdwxrX6T74f00+RPV8GU2INY2rUjFvA5xcYU0Laclnf75/KJklcXfxsPqX8kJ1E4Ss8CqZO1aqyhzbVgQaSxtYtTF09AzrzZW47l3c9mJnveIF5er4Y4B592pvOYE06TdgMbfkeRTmb1NimFtr0m40sineVMWw16xbrUbzcnyK7Hs3qdLzUUC3W0RZjCoRZokIzC6Lh3ffLHUt5uvFSzia5NdVBs95RyPzdrc61Lp3w05uZTI5i4LoTdEh6ku9bwtSC9X3HZTO05XsU5bzfzulW0EiXARdVl/0l5HOMqde3nUu7HtSjuOaugIbjeguEQmOB4D4Hb3WqtOvxtf2UxAnyZ/Mp9T/Uoyj7fjOf89Ap6WpguLymB1O4qAab93vsejzl0on2gzPMzptOLmdRIZ4SeLgsxk85CgZTw67cp7l0mk2yEcbUNgkbfrQNjgk0Qq/1EabKdWpS9zW09KcXLtQzVTMtoz5g+6mX9/2YmW8C5R7aQSj4fopwnatN1j5bp5gbL4+ZL6P9XL07RifZlkBwih0Iu+uOg8JKgrVja1O773oQ7UdzFART5LYznU+Np0BBrooxFWwgxtS8ibUo1X7EoyA5iruXfrtF9rjvRz2KyMSYcmOMqWhSwZhaNG+YKr9BQOrUl/p+Etf49NFP7Yd4FH++TrXf1SkuEvpobddUblBA9WAem4L+7+UoaJ3yFvsJWmgV2cd9gRPAZCoNWS+9/K7H4w4trVM9ILfQgQ8aIEr5CSbozqn5tOfLZJPKe747wVVRmp8uWQQyR4GL3TW+Y2rVs/jX99KZW2RXqWWjNRwLwO91cZ2bwrVHs0nl+35MNonx/fZVf4iWwrjBRSOposDdutl78v2YHAXx0pk6JUqqgsZKA2SRt9RncGxiTDHa7/deOtV+k3lXQEFUa3KRP/cQtPEX/Plm5tfvzkucVPvkbhKvP6Sf9J9Up8oeBS5RCM31s5rFvJtuzEujqz3dof1A+7U9f4yWSSYDPwynNnQr1wEaztPV807iI0NLdj1onXJacRPh7yAx843lxIbGcmfSOlV+K4d6FORmJtmfonm/fteoomErvPjBJXN42Bl5EX1Il2q/ci79kaOgXro2uu00Nm83YvQBrnPuqtn/KO9XnvlecNVAWQ00fP/kVESozdc2i6lHjqJ83+++P3XAdWpSTYAfqTOMKTD7hSlSp8o3XgimSDaJaj9pCOoomiybXHCZXW3Y2OG6y+TS/7k6JYuf7U8ZP+S+35+uU2UvPakAF82FtpolDS1dmiLytY+0H3mVlsHUZDUaoT3fkDh/bFUt2OTXCTufKt+jIP3UYLw73nPpoQ1MdLwORT8SQcWCYLmGH+X9mN154vu5rWkFBZx5wT06cAq4WZ3C1zuJr7XfzPC7aBtwdT/awKoCKwsDob62TO+YItkkrbQ7z3gUI08e4K+X0QDhSjwWcFIsuk8ZWmZ/qvyuR27d6tTUAn7AI4yp3gJjirntPHKU/tONF0b76SquU1OLa3JhvMSYWm9umCrdIvsH5lMSp3x244UHjzL1H4kp9d5PNfotF53sjuoPQKzOzD7fVdmbmR/ceKF7vjAborQeS35oLh0N/386jan2+/fedEtmqom2cUMEkZQfNdipG+DT+RSzPyU5kYyQ2iu4iJ9WN7AXOAEar+IVMDPbOrC7HidtGDAzX6r9LsG5g5b8vg4id1Hl4dlYuE93k5hdj7L2a2WtBM2Oksj5zvB4gDWl2n667UzmU+XbzrSfmqmygr9eG+D7UNTHsFFVXXZ3nvRTH7w/xYVqHQ3Pxlud6qtC7ztukUk8p3yWTQL6I0T7n4QpZneeYKrWch00Wx1VMFjigmLG/WYVTUvZpJd3aGmdOluYpxe9igSiozpR4ESIovtbOU7cs+ktMsajYG6RkXsUi7AL0amYCZwfhwcFtmtT4+5RlG+RlTO0pE5Z57qMhs1x4YecWJ3BzWHn3Xc9SD/10qNg5lN6rLZRCkY1LuSu1QMc7Be93+zOl3Lp1PeLtlyMVpWGmAWb62QJA6VqfbST+PAo7u9PHTkJ9RWs/YJjfBnDcYIx9fpu0stsktziaijY6s0sGG88C+67nM3uTz3yfl9cp/ha7TPtB38hqvYKFX8tpsq783DX6qG87lS5aDdLE7OTXLG+L82nXvZT1Pebb0CC0hl3y6DOKjxsB1h7MV767++lU48is3KA5polZBFKbR72TEln+ykynyKYKr+TSOuU8P+S927diipLt/YP8kJAAbkUyERFVAIS0DsVD4hn8fjrvxSsSRZSw/219o7x1q5d62JdrDbXGHNOHyOiZ48eu+dtHkKZ8qR5NcT9addhtfSUqTTfr7jnm9WpuDrtwF56CMQf6rTOdS2997aTyGjpRb8f6jYD2C47tHe1oL/EiTRps36/Um8SM0+lTM0bdTqOPq7RCHd4ylS6P/XF/SkmN2kRnniwcdSKCSwpU/v1tfeem/QTTNXqHzQKgZPyP/8oU6lGoVhP3Wv5qMZ+/dH0jMa62nhjyr40V2weBbM7fxo3hpBc91Lsie7shkHYel/tejB1Ku39phOiw+Kxq9M611PoX98KVFb3K2ZmMvtTaZ3C+wsdATF/Q0SpVj1cn7WgvE6V30kU7u0ObOrPjJhqSOscH1etP+xPle4kKsrOhyNaiIiIfH+Eq49a6+1WTnHXg/FRbOSrDN6kjZDnTSlTt3ljwO4ksnc9fmcqq1PnM2VqPm1Spgz8vLVj/M7UT90elXmK1Aem+L/ERyH+j/d+v79P8U6zB4eWX0XBSLDBUM5HCSb57vyfb+VkvV+z0g4gOgwkRMb2eY87vYn7MeOFqVP3VVOHndiiX9RLXUmwdBs033bnS5nKdD91faxDuDtdueCsX2jTdGzZLFNFjSKfp15ZZN6wDUvzwXPetlod4diZd8s9tMU336xOPS6xB0d/W499q13xcPgIjLc6lb5Pld/IljYnGYJ6DSFiWpQpV6RMMRoF401K/X657pfNU91gx0PQtVuEnDqUKfN4sv43MjNlXlQ+eJNob/hvahTFncSRP7RgNXtUOOLK156xlSYijNLd+XQnMb2Vw9x0K/Z+teTkwzbq0RldaffXeHp5OOV5FFleejGP4rGZarA+V2px4HXDNa7ezeprnsq9SV9kOy87ugDDRuMa+7Xk0sECpw9eTKUaRZGpVEtnNIq1GbfgtDnwsdfBtM5Bhc5DzDyV6n7NgkbBMHXSmh6sG5Qp4jQqPVxFLn7Loyjm0DIaReOykzKmglrbGWHBrQ9YjaKYm/SLqV++dCWZcjCzKpQphaww3vafTD19FJ0JqvR+7PaozNP/fGLqn9Uo2r9lvJhGowt7tKnEXnVs94zLalt/1an8Vk7pDYKsTuFF24dFPBFj/76ehTjY0t4re/Mt9n5mdBwx+X5ZnVK6OxXWa75GyKEXLnGbMytsvl/pXQ/GQxsZcx5cMr0ST2hdMB5Hev/FVDpP5b50pk6lvR+StT1Wb8erAevWnUck8ao9XHnOQ0UtXUt9FPn7FOOjmEYNAttVv4686uLcwX7TRR/vJDJM2eZzV2Oy1TmvHzsePi0pU4yPgnmfyr1JWRZZytSouuDoX39u0Z/fdDGG9c562/X4kXmqUf+gUQi1v8VH8V3epFU1y3aeLEw41MYVRFR70TGioytkdSrz+5202ZS96Vbc831UTgQ2ZCkSz25XRjgwqjarpVfGgvbV7nxbbauw5ac1RI633gi39Y3C6n7F96nUm8RkO49smYN5R78isuudFazreo99833LTXrWKWLzp9ebL0QLAyJVo0yRWxXj+krOmbJfb77z5+58xlTqoU13PV77U3rbhd0tqXHBvT3DOKoNNNaXnu/5lmc7r/hYAo8XfjE16tX7rN+P6f0K81TW+7kmrVNDQ6FM9Re6is/tPzH13XVKkT54k4T6X5Lt/B1a+uvufMpUd0Bn9J0qKFzwiK/YuKEq/zZPMW++4SCIbeM5T6H+udpR1Vubfk/L1Trn7Yd9wOflY5D5KJjez4beFrUeg7H4xtTdbjbhgHWBC2Qtob0XjhrgLrt3ds+XdBrA5iYxvR/ItTuMQ/fCBZw84/FUeu6KpN6kXPdjPLRFLX2NTxhOscrRv/8jZTLqykbmo2A0ioypUi29wjcduGioFnvWIlSw1hqoGVMGugX4LYc23/PNmDpfFiI4vK9zQbetebg5/CNTpVo6tgkHnpO0UDB1Hyr224tuxlRH6lbYPIpvZkrgGh/epwSxlv/5l+pUUfezro0OnLpLhRDxaKvGZHHhWKbyO4nl3qS10XRhU8P1ODjVZh3sGIM+2/uV3vVg3qc2frUCwdEUCKlWkh4muCKzb76l71NMvp+5edzAo0zF/qE1u+FOWDVfdSp/8y1mOzPz1E2oI9g+9hwJFsuziPu+jL/KzMy19IyparsBsFSsGgksuyfizejYfHufKuYmZR7a9FYOsX4x5TfrGuCVxvW/2vUo6n5Rx3rAlExondJ1ytTe/MXUD/v9BIH/1PtJ/7JGwfj95lyzDat2SyFePZkreDqa3DOmirse5brfhN85cDwd6sT3pxWMvdnTm1PGFHMnkfFR9PFEgaEPAvK6m7CDB2RMZ/blkGO9SaW3cjKmsDa4wvx0uBBvt5ztcbyZdMqZYnwUjN9voLR1iMY3DgX68XzDzfoEsXWqVPebmFbjlZd+Eoc2rFYPgSP8vXfDirepsrseeRYZo/ulWnpWp3w8FWEYrPXYv3XvgGcqZSrLSy/eIMg1CsabROaI/vu6SwbnzY+Rgq9o2n3T0n9i10Oofbo7L0h/y/7UN+/Om8N6C9a3Q4MLCF/lcY8/3mCa+9K3ehWzWnrq98vyKNJ5yqQTM5ybdh35yJqpeHeVrbeMly/uT5myK8OI3/Gcpxk9jInni+yeL6P7lfoopGnrDBPlcEFkI86W2HhM2m9a+hf5frEd65DcFw/OP8E5wbtzoH30UTA3COJuPICkMxY4v9tSErzYbiowNJe79/cpqXEL33Q/ZUKevnKsxySKaZ0SxGvvzUdR3PNldL9ogR7gzkzKlOQ6Cg61J1P5/tRP3SCQhbr4qfeT/5Kbbt/tTTqH1vM+zLpBfGNcveFWUru86tSf70+xPopt3YYNudAZ3VklIj6B2/3qzbe4k4iuRwnmm4CPvYvYUDDETv0rv1+RKa62SiDYmGcuuK77Ib7EQevtzbe462EfplyMLl53rSaLqwa0lDxi316e1zh0KFPFG9nFzEym93Mtuw+nC9De1VOUNRbjSHnT/Zjbo0UPLTemTM0dpMfeRr738GD5i6nyfL/8nm+WR9E7NO8wrBwMjpy7lKnmZWq+8ijSG9m53++7ez+x8SE3SWjkJwj+KR8Fo1GkWrpQXWDYu04DeZPksseVOf3eHxX2fJn3qeL+1LxuD+BoJ7XYN7s9Hh9vXZPd9WA8tKmWXsyh7Y/0OkBY4+k81T2J2F/3a+zdeYapwjyVMbUeVI9A3Ogc++tL38P9S4Df3qdKc5MQNkZPX7utwipsP4hXU84htuOa+rY/9cWbrxGeerAmS4H4XpIssbfSGuU5tAxTjEYhuHYdxjdC61R7S5lKWpSp8szMXKNg3nyrw8Ydxqu6EXvmQxNZptI332gtcz+ipQvPrcSvmVL+lmzn79DS03kq6/3OtKmC/bIicwGy5mtstIPkTfdjbuXkvvQsj8IOnn7B1aqGAnMRJjjor9p/0ChKfRTTaFIDz6vwyAN+esOhcBDe61R616OQR5HNU7YvH8COKVNeEvRpM1mr/cZUXqeyeap4d34lT5twblQfyItv5xFWbLf5H1O/3UlkNApG96v3OQv2VlNAwb0VhnifzCRWSy9qFMUsMlK3agAPTifeQo96z5ts1puPorg/lc5TmUZxO3M3gPXWiEnVv4u4vyIm66P4qWxnWWgIn3q/5j+qURR3Eg/+CcHqZMqxr4aDEC9b2xPLVLFOpfMUk5l5kJv0e1oYCbT3c5U9dhK5xb5Plc5TjN9vNnJ5IFzCcf7gYiV4gjd8pqWX350vahSi4u5ggjpnQpJHv4PnzQdimSq+T6XzVKpRZHUqHgdVmOyrd4404AyYqznV8p1ExkfBvPnWnasFSXdOe9fJPvSwr1ekbHc+Y8qObYndnS/uemRMgU6ZurcoU7vR0weR+v2YHNrc75dr6a98P3yi869q0Do1rkQ8lpe2yWrp6ftUeD5tvn2eUj7tJArNv0Wj+B9mqvn8kzKlbeZhoi5rVx027UAmfvtR9fBk8DiwvV/p7VFGoxCUtgWLuCbEBG/DJe73XONtz7c4TzFMNcTWA6a9Bhf7Tauxx0cx4lhf+qcbBLj32IJvwxkFq0pFxXbL1cu9Scz7VDpPZXXKiR4V8JP5PSZb+dzBi9u98l8eBXrPTUqZYt58d49TF6JWwJNA6/QAH6vjOtv75XkU5bdy5lG7BgRWOiGSHHXwbEuZYvZ8izcIinu+Tf96g5EtUKbsyOEx1n7Vqbf7U9/LVI37tJMoqP9oxksxL91qcRokjiNxRBpWAQsDff/2PsX0fpk3qWEt4lZ7feW1dffahZ3oCSR4+EmIITnit12PUl965vfzyOoO896Do71PfFrilVF5vO16MHWKbEccq1HUa90NOPtRwvm7SFHweXnRXlp6qlH82ZuUMaWMuw2Aa/VOSEs5qxjAUd60dEK/Ot52PUxAfkftRzsTtoHPI1Kp9TrYJ1L9bXeeqVPMrkfKVKOPBHBurk6Czsrp4CTZddldj9I3X2aeup/iK4zvyCB+zdF4LJpW591D+9T9vlmjqAnch9wkQftHfRTMnm+qUXT7lgr7fVWK/WQ1p9/T48fuxVTqoS3m+zG7HmmduvXqJpyUroD8sNHz8KleRW8+itI934yp0VG+0vnB5ZAfL6Yh3gXS/Q+5SXnvl/n90jq1nbdimI+vSew9+oqIg8dAfTE173ZCxkdR7P2y96no2pJhJvl3Og9tQwXrjtPIvElFjaLc79fCqAOnakh7135bwZh+gOl8eIeY9SYxmZnFjJeT1xTAPjs6Ig+dMmW3KFPFzMxinWJ6v3CzuIIHsUE8bFCmxs12h/Um/dhOYq0mfKpT+l+iUXzL+5S2NHevOlV9XFVYHNYS8af1gYrnO33Lvk8VPbRF3Y+7NDtwnu55+pnCIWBrKut/uEGQ51EwTPWv7gWcdvTgArVvjbDYFW5v3qQ0N6mYQ5vNU6uJvoJxVE8I2fjKDavo0mTffIv7U3mdynwUg6EuwhhXblwwHYQivvbOEqv7Fd98i+9Tu4fVhkhOuDionE8KNi8C//Y+lfn9XtnOv89Tptjgae+71FHgXzSMSZ0yVb7rUZinst7PX05fTAXtMLrhRHsylb9P/ZhGUat/ujsvoL9kf+ob36dSjaLikSbsjgOR82W7ouA1/9i87SRmb74FD23G1L4/bENsXemMLnMKrXMDV3vtzt/skN3zLe56ZPPUdnJMwJH3DxL0+Qbg8/B+ZX0UzJtv7qNgmHJX8wi8WjtBwfqa7PGWmNU/5FHkObTMDYLbVKZ1pTe7xX51Et7wpN4X3/LSszplTtq9rE5leelp7xeSegv2U4uLvXX/JOIHd+fZHNo84yVjqjhPTY+/mPLDFWVKJb+YyvLSmdujpbrfrDe8ANnplKnzkjKV16mfvZUj10T50/4U+g8p/n/1RvZ3+/34Op3RgfdFzqsvzzyeaat1xlRxnmLqFONNksFuw2nZ54knbEKMW9OuytYpr+4c33o/xu/XC/UjTJUrZWocnmhlGjgXdn/q0915uMgLsC/NE+cfSLLGsDErX+1PFXU/zwkEgEP/Rvz4Eu4xWOf62zxVes830yhGdWRA8nhwKLgZUx57+M695aV/oaWrdcrUqKfSOsVV7ipOrnH3zUP7xZ3Ex4FcYDZTDeR1eSfB/TZqvzH1Exkvz6tuH5jC/6iPoshUu9VSYGLdxdjT2ucbJo9a/Nb7feGhFWDYgsPOojO621FU3Ff0JsvUn+tU9j5lrSYHmIWtBwpOrSmd8bX+JatTzD3fopbO7HokjjuHWRKcOG+9S0Jc4zfKq/eLrM76/fboYcSxHlqxdeEgPKxvyB+MwjVu6/06m0ObzlNMDm1+Kyd7nxKfvvbtaMI9dy2mCea886O89/uVm2Tr9ih/870POPrzu02N89GGMmWPaQFktHQmMzNnitn10DT7AkNl+Ysp2Wi2X7pfOk+1Dm73Z3S/hvBBo6hxf0lm5rftT728Sdf6UYbw7onIP26fdzWSVZQxxbxPMRrFTdwT9gaBfL8aEG8iOk9YN0vE0tivZkwxvV/moT2ck/DtroctPXYQVoV7TMbyVMUbwTxnb77Inw7Xb7vzxdujW+USwogyFZM1SkZ4ho3Gq/crZaq4O7+qdu8wquEr5wl8GOK6Y9ZYvx/T+xXyKLI6tV7XEexjh86D3b61x6Pd+f6Wl854aBkfRepLX4SUKW9/pUztz5Sp+5LWqfK78/mtHMablFjtMwxJkzKljrQET7uN1kv3y71JP9L7KfUP+1M1/i+5lfMtvR+jpXMnVwTbWdVps3HtL/H1+Fh+lUdRzMxU3B2Gk9zkiKf2T7T3Ue6V/zMP7YsptbsFzzMoU5tVV8H2wkhedSrX/ZhsZ2YnMe39FrvjFLyweiLBnQsBGxtDfvNRFLV0pk7JS/1G57HwGnvzUTjCOzCF8tyk8ptu0x3SYbl2HjGBsbXEomjevsqjKPZ+rceVg0m3qtG/f4cyVeMX5psv/QuNQttTpkKnijlfQ/dfTOW7Hnlm5jfXqTonfdAoasLfsj/1P65R/L7rIY5WdSCkX4/9Y+U8wnY4mbN1Kr89WvT7ZVr6MbIRHAWD9j69SSPBomkoX+WlF5kaBHR+Az+5I5K0ZRHP3ej0pqUX33wzjSLNeNF7rTHY98EJ+Uk77OEjiiSYSjZlIjQ7nrY63TvZ/akWuh9u2Z5vqvtlGsWuXb3AfBRf6XfCijI5uh141puE46OW3chmdL9018PIPLQHW4Novn8gfxs0QjxsH66ZjyLbSSz6KJjcpDSLbDI7PWC6G2hccDYiFavSovN2g6B0zzdjahOgM/33d8YcOS0iWifj+m9M/dhOYp3/lPFSE1Beqf6lOpV6aOX8fWonHwXwRvs6Cq6Xs4fF8Dh78yaV7s5ndeqiD+n39Ip7xF7Dm+7xdDNrfLWTWNTSW9ZkBe6G3DivKxxveLicHd90PyYvvXiDoDqsjmjvWDly3nUXYmwtNZHV/Ypaer7rkTE1ieQzjBNyRWT9CDvYsA6P8v2p8jqFupYKkbe7cwTdGh5+GJsL603K7/lmuh9Tp1KmmjJlyjHnWuzz0lLBDXHaeb35Fj20KVN3x93a3Vz3A2j+xpQRPZlKM15yb9JP3HSr1z5lvNRq/8l+6H834+WbdL9mnHmTdocB7T1OfI3zYmnWw7YbhGydKs2jYHQ/Lr5qcFxEjzi4309L/Lg58lteevGuB6NRjP1HBC7v3mJy7E8SvI7HB/bufHHXI+39GKaSqzykn6HNMSa8FaqYW87qb/NUcdeD6f0e6HEC78pdONLtUCYfww2dr+7K9GMWWZbvt9g93yIqrXvsTVonwG11c2Y1ivxOInMrh73r8YgfMMcV2vvNx5SptE4V73owux75PPWqU0kjgamu4Jg0TtoaL86cUe6h/eZ5ql6vf8j3q9X/0RzaYh7FrFG7095rXyPBetLv4MZ4PmH3p/I6xWRmsrvz+o5+T2vDB/J2thXiVvcgsnWq9K4Hs5O4X20XQBbjG/GGWnePg6a/Z998GabO5jlspnc9mPepg1XzASr+kQRbxxKxF86EV++XMpXfyM586UUfRT+4HACG3CUOHntLwdGGdpiMh7aopacZL2nvl/koIm1VhRE3u5NgKU87eDWgvWvpTmLx9uhrz3ce32GKZ7ROdSQQKRq0TjnW/fyHLLL8BsGrTm3rCUzGU0z/eo4yRb8ijfKbbt/d+4mfMl5q4j+7P/V7FlnXXT13Bbwa8obrpwd15I5f+X6F3q/8nu+GLJoQB+t77Jut0wg7iVZ/m6e+2PMN/PkMnGh/5bzBUl7ifnjfvvV+jI+imO2M+g9C/7t3RP69Yt1wfSzxbJ3K96fKvUnioLWD8fl4QcFYp0xCvLn+offL33yZOvVQAwVmV4/Og+PqVMXaPDqyTDG3cgpZZFmdGg4Xd5hsEo1kTBmVaZv1JhV3Eou78+fFNQEXn3AcbFrRGs9aV+M92/knej9J+VSnpL9Fo/i2/amsTkn89gKhuxNisrIU2s/bk9HbTuIXe76V3dPXfaF1xdMuFJJ1za99dSeRuTtfbTfX2iSpTcGr7K6xv1odQ6xL582bN6k4TzF+v1q964KfeAfOe0ytBANIXHnvV/TQZkzZS30LnuSeuaAZUiYr1+hS7qMoZmZmPooODGSwNf4WB2rLUvG4Wzm8ZZEV8ygYLX2lTX8xtTNVESvWsM360ovvUzlT2fvUubY7AQgHTPyqTpnq4idTZRkv3+xNqjf4TxqF9C/7KFhfuukm4CkngfhBEPK4xunBi6l8d7501yN7n3KsbQP8aHRHgeRPe7hH+kLGVPY+Vbrrkd50y+qU9xhMYFxtXYnP9yYj3JYP6zctnfHQFvPSH1zLAbuNDzG5C9Ya81f/wep+xdyk4k7inZfXYHf0c+wnQJm8Odo589BmTOVvvuU3CLyBXgfiTG+EzJZdEYsTaf+mpReZYnbnjQ2tUwSHGgl6DmVqv/vFVLmWnu7OT0e8SLLeb3SLTzB1Opj2zu59jev6yWD3fH8sM7OufMp4qcl/y/7UN735/tIojgP5CCNrJyBylcIEO4/Af+v9mNyk/H3qdX/KcCVw+cGN881aA+NGRNut6cGM2d35+czYs7ofcydReKxGMOYrV+Q3Hl0643eN+A+7HqmWXpyn3NbKhqk4PZDgDo0lHvWEG+tLZ+apvPdjMjOHk9oKpqpzJr6zpkxOxnQeKvrSS+9PZb1fO57UAOaTK+eHtsxjy5N2rO6Xv08xGgWj+627Q/r7NqcaIfFZpX+9Rpl620ks3PNlMl6W4eII4+4Yk0BwtSUe7Hb4tZOYZzv/hJYucp8yXmqNv0Wj+D4fRdr7heF8DzNhwsf+aNTbY2WgE7ZOFbX0lCkSgBW/NApnTr9/r94tJr2AzhMNlfZe5Uzl2c4ZU5nuhyYBDIf4wgX6UO7hgRWt2D3f/PYo8z6V3R5NmaqdJn3wLqc95wuPxgg3us71VacmnU7vrffLb49mfr/T6bIEbztOOI87WiE2Re34n+5nv7KdB3kObXHXw7IvPP39tSv3XCpM8Mb1tyxTpTuJzDy14cgNpguL9n6aRuuUZv/HVHrXg/H7le757vZTOr/Vh7T3O3QpU6fukylD1V/epCw36QfqlMh/ynipKX+LRvEN71OsN2l729Lv1f2VJ2S9VpZ4bwxcNi+99O48o6UH2kAAryvfUCAbRwVPwvv9/ywz8+X3q7sejObkQkiLyB087lci1u9XvEGQaulBZ3N/9X5brtYDmzIVe42g4eFNz7mwfr/iTmIxiwxXu3NaZw5J7IUDa4Qr3dnhLYf2Cy3dbOh3sBOTzoPq7LjHnbW/yTSK8rvzuTcpY8oCypQbnTTk93s3Hj8S0mJ9FGmdKvrSGW/ShR8eYTat0zp1Eu4hNlq/6hR7JzGtU9+rUaR2vq+ZauYnCP4xjeJ3Ld06d+k88dwmDgIzCbFCqg7b++U+ivL9KbUzeYDri1fOa8+6PB4rh9tXuUlF3e86arlgc/GFBNFhouLTYxz9YdcjZWo1iCP2fapdpx0j7br2Makd6QTW2t/PrzqV7ySmdSrzUeS6X8YUhKsQpuYtIR6+0V/oGMz2WZ0q7/1SLZ1hyhUDWhdhcUVB3JgscRQ56/I6xewkMrlJeGRfIVweNeT5KmUKjBKmSu96ZPPUdWofYBxuMPKkA2XKpwWwfCfxu3u/eu2Th7b5t/govuF9ymbyKNrb4wpmWsDRGT0MPRxNjjbro8hv5bzpfuk81dBWN/Cj7TX2bDje8BjPrm91KruTWKqlW21aJmZadOYCjpgKns6EBVunSu/5Mkx5/rEDAenuSXAWTxhvUD9h36dKPbTM7vx+MJlA4I/onLatWR0c3Gc79q5H6Zsv40vHWvcMzrJ+4TxzOgmx/nDi8nkqYyrdSWS8SUveusKoKdM6NR4tb/hxtVtvN92KObSMN2niWwcYOjWMyMqIQiwNFujNm/QjTIniJ91P/Vs0iu9gitnzHfh0npjYzzyIaaD0MBbkwVtmZnF3nsl48a7Pz1SndyVeIh3XeLnxL2/zFPPmO7Eazm916nTpA2jjcxzwNfoh9U73OcwXypXV/ZidROamWzpP9dVtGxxd3nF+4p5UbLnn01udYrKd83kq0yjk+WNEf//9iSMwtzDWT5XN210P5k6i7RCX3fOVj/IRCJpfYr8563r09z9HGVNZ71dkquhNWlXaF5hXxyrn8UCZOldtg61Tqd+vNC8909IJtA/gtAWMAkVzQjzBU/R21+Mn9nxFSf7U+2l/ScbLd+8kCpXjDEJ9S6Ea7xKMib3ts96k4k5iMdu5MR8c6DxkXjiyjrpLHFcOScYU8+abaRSFfL9XtnNV7wIkyzMJvMHhhjf2ef6Hm26leenHeG5AaGk7zltMjiK+qofja55KtfRSv192fyrVKNTTJYAwHJ7i4DaVFXwdjtesN6nIVL7n24l79Pc7oAHtFcmMzoPNfhfweX9YvnmTijm0TO/XmVCmphVJ5bI6tbAoU3/Q/QoaRTpP3cZN+vP7MeJ8z4l+Y+pnb2SLjU8ZLzX9b9Eo/ofr1K/3qeurTvmN1QSI0HjE5Hi0FLw816y39ylmJzFnKpunesca/WwLV/o9PalORrgOWsLWKSY3KdfSGY1irbodcLjrGQXqcbzHSWTO2DdfZicxzaHNMzOz3m8yqungC9KOkOmN9p62cti/+ShSploTOWFvEGS930ldeTC0dyfK9Fnm8bIuxWzv9+eMl6xOTRbVDUzk8Mx5wUru4G79sHibp4o+CoYpzUUX8MKDypFAWSbY2lGmit6k4k23jKmeP+yo1QllyhY5xJHhwRnhaDDUWd2PuT/1zRqF8injpYb+Fo3iO5hi6pSpuUMYNrYPEnDbKU+/p1fdtywyxu+X59BmTEnksoJpZFyIF2tHD89pB5hpFNmbb3GeKjI1ns8ROJdtEvtd2VzizdUI/5DvV7xBkDI1RQOV9o7ODgXN5WSPr+3Njn3zZXq/Ut1v6MsOOIP2kfOFu5zQ+X68evP7fZHtnATHCCb89Bz7+vyo4ou5mbO5SbmHtjw3aVZtniFsjGidIktIsLb5vfcrvUGQvvlmvd+qQ5lymyvEeWM6NeLh+clUWZ365nlK4j5lvNQw9+WH+f9apop+v+NSJuAajzsX1N1Tgr35oFOe7VzuS79WVyGM9+iCArt27GDXcg5sFlmxTuXvU5k3KULbJrh3ISHEuUsjvOhrE5jE1/Mf3qeKvnSJiyq0Lt62nCckkyUmNWP7qlMpU4yWXnorZxcPBpTBwTH2+468xhVHiFgfRaqlF3fnGabUs0x756F+Jr6yGou48tBmr96v9E5i8c1XHjfOMJ/uaZ0SepSpi2a9935F3Y/x+/W1xh68gYNiwjmUKXx6MlXw+/3EPCXx8occ2tq/mkdxeZxj9n1KrA/64I8ud9r7jU5L3DtW2+VZZOW+dH3e9QH60jn2dhb9nh57xp5lquhLT3c9Ur9fVqf4+0YC11snyNsNx4Dn4Wz8lu1c3J1n5ilwxjL4sN/SZrM68XANaZsXUwWNoqj7Zfd8Oxyd53zuciTe5i6P8O4oLN56v6KPgrnrIXPVMcyrWsIF9sC8YbeiTT/60hlvEpo+69Rop8YB5tU9bkkWzuoUk5uU9X757jyjUfT33A7GBqA4CJOI9gk78oc69d1MCcoHjaLO/S0axTf1fr/uzj+OW9pr6NGd9k7bqYen3rFV7qFlfBRMXvpamvQABPtMgu5ozGNxIe3emCp6k9Ib2ZlGwW/GN7Brp1PsNdYSxlEojd7mqWK+H1Ontj1TAFiLW+J3xG4Hj0Bbsz4K5qZb7qFl6pS0vtD5hW8dEbk+fRzTszBnfRRFjSJ/n+roswirpL0i4Egm7V2bDWmJhcFswu75Fr1JTA5tWqeg/9zVEIdq7GkjytRk2caveSrV0iFcqL/y0v/zJjE+ioNMmZqrNq1TsxFlSsdPptJdj9xH8RPeJKn+KeOlzv+jGgWjpadMdfZ9BdzO7MYFlWGjg9tWDb9p6UWNIrvrkd7z1TZzDeYdfEb+oG/u8ci6b1jdL2Uqm6eK3qTU79fQaK82u0kn4q1WIxEP6sKQ1dJzpt7y/dLdeSn2bzBp7rYoWHGSiOWksnrz0DI7iUW/X+RMmrR3Mw5ccJ8dFIyxMIN5dB3+QffL/X6vjBeNfqeQq5iQIGmOPToP0TqbzlPMPd/sVk7uo8huj6YaRXXKJTATaR3ytkvK1IH8YorZnS/NTcrep8JdvH0x1VlqgGs9S8s0imzPN99JbM28yncyJX7KeKkLf0sO7XfMU0zvNyTCHUjducU+f+iKOKzp6G2eKr3rkTGF7DMPw4GbxCSU6Dy08zfrtxsEjI8irVNM7zccnicwR+IJEc0QE3wHZ/i26/HFm+9tUKEzulDfxGSwk9Y4ECrRWx4FcyunqPt1OpUa+HfjQPwBOazx/e6EX/komBvZ6a5HI9E1cA+LE+39ElHB+w6ts2nvxzDFaBTFnUTToEyRYVuN/WrjtsaL6BdTyK9NMXvXozQz8+icdgBW8xdTy7itvd31+ImdREmSP+xP1Wt/y62c7/MmpRpF7FIGRqpyQ0FjKu/xotvV2N4v9VGkvV9321He33ybk/MavKiTEGLvzQ7ebmYxhAkXsW++jEZhLhTCahT34ab31OKPzzfTToiHZt9/q1NfvE+d4vEcZv1gQ4L9dNzB9Uhalntoszrl3eIVyxQO7weYH9d7jniHA8bLqzPN6hTD1DzPeMm1dCNlaihLHARQO8WBuO0sMX+ldbboo2B2PYpvvuHtmsBIClTin+qUqXavjdjej9Uonr1fXqey3u8o0jrl+hdEMqbGh2edKuRR/EjvJysfPLT12t/io/i+/aks2/kY+RC26MxO+oL8nLWq6kcPLeNNoqOYR+exyol+Jh8dHs+xv8qYyrT00j3fdJ7Ker/xVlRgvB4ciTeTRx3M3wwvq1PI1si77ldkqi2eAYZSa4P8wOzs8XhAGZvMmgtkjNod/LY/VdxJFANhDGO5t4/9njlaY0u8j9ldD2bPN+39ivtTDdePIFhVTigQjRHGg4rvl3uT3m7lpEzND6cTDMctlf7jO1GmKhOEvtLSi3kUokSZ8sIZIv69EfVwpfWrTr35/b43j0JS+A/vU/X636L7fTNTy7XQAnu8vhIyt+k8sWxEVfbNN9f9yvP9mtYYgddeU6YsmX5Pz0Jzyc5TxfepPDPzVx7FegHz3uaIAu005LHGGeTV+/35ni8zT2lLifZearDmPLMqYvzY0Hkoq1OlTOXzVKb7KVXHAJKs9/R7XhqpuB73R28+inm+68H0fqnuN+nd+zA8h0cuaGx3tHfbOt4bU6mWXv4+NYx2Jwg5XyXEH1KmdKuN3rxJzK2cfCcx0/381WILYTtBxNtwlKmh/mSqqKX/wJ6vzH3KeKn/v5JHUa11OPBrrQvnHS+HJY7W/cqbL51hKhwEsW3kvR+0emdwe+aJ+PKB1pn9ZrZ4+SjqNzovfLqV44a3Noz660NMTHe3xJI6c9k6FazHTsYUo/sxeRSNY28L07i/jsnysttjN/JD9n0qZyq76VbU/R7Kegehz+0433baa7zq9YNco2hW83w/xkfBaOn+/CbDaMcdYzJ8QizGffI2TzHZzsyuR+ahXVGmbK5G61TCLZe4Mmvqb/NUMeOFqVOBOdwA/TpCKKA09bC8QBqr+2V16jlPfTdT/KeMl7r0tzD1bXkUmS/dcTpLmIfmJQ5M+aDi/mncYHu/ot8vZ6rV3FXoPKXxUwC40O/paThMMLoJc9abZF1HPKul53kUGVOqvKiDP4wPhEzNIaaFp+L8YZ5KfRQMU5nut8EO+MfZGgWLGv1Mb/F9AlOzHbHzVHF/iun9+manB/6J28X0i76Nsfmg85zn0Na0qKUzux6MN+k04WPw+MkReX57O6K9l+mwul+emcn40hktfXyMjxB6axV5rRNl6iD9malWIjLepKxOBUt7AzCzECL4aQG0ukhlNYofe5+Shcan9yn5L/Emid+l+62qaZ1SHzwAGa0vKDA82rttezOpXPcrv0EQSTcLgkd8JEE3avcw19qEf/BR5B5apvc7Dxcn8N3JngvopN/DU9G3WR9FMdu5WKduCw9BePVijthiDTCq3kfl71PM7VEmM7OlWw2wTW6HyFCn/+fXrUn+q1O2+paZmfrS0ywynL5Pdfwl7VW18SEOGn1hhH39QP95Rp3oxdRenwpv71Ps7ry3OMKM51VEuB1lSkx+MZVpFMUc2pSpVPdrbub1vSrPrXVWpzKmxE5TfWnpP7s7L9f5T+9Tf0sexffdHn3d8731mjD1B+c4OD7aPK45G5F9nyreSSy+T10dIkEYwhH5vV3QwwNTmrB1qpjxUnyfqu3IM6MT9sSfGhsVGytnkDGV9X6lWnqal44m5ph+5riYB6+CaZmx90YPj+Pz8NX75fMUsz9VvD/1iKYXGJ3kLRfct56CR31aZ5j3qfyerxHs6gmT7ZzVqaitapTh9gGRvugB9uPNIGOK2fM9HUfG255vpqXPkunhVafEJrzqFJPtXHorh8l40Y6UqYlCW2vf2d472MVPpvLe78cyXmSx9qn3a/w/olH4/HQPo4N6RkEsDlU8X5i18hsEjIc2veuR1Sk7GK4ggP4h9mrSOsFRzxy93cpJ56nsVg7joU2Z8ht1E/xmc4/8UIqXeLw99CCIV6dXnUrnqeLuPKP7ubRu0s80t+LIsUEUvOVM/1WnglZbKfcmsfl+ajyHuW5uka8M0A3XjxubnafSPIpm2f2pbJ5ysHUCbxTsY590SQc7j6jH7k8xfr/CTbeXL12ldWr+IE0u4GM1xJVFQ2fffP+05/trngIdrek89mRq9XAwXl0azZcv/Wc9tLIkfdIolH/0Vg7DVNr73XfNAdiKm8Se1vcxDkyT+0PGS+EGQcZU6FpdAEmivZsID/oha1aGbLZzsfcrepMIdzlD97LZEV/C0Q3P6lo3q1Nf+CgyptJ56nRc9MHZxCtCP1PuGh+Tjctq6cw8le0kPusUM0/dvEUXvPF4E3u9/sPDZG302d6vyFTx9qi7btOfJ/M7jjQT54YJqXTf6lTxphtze7QfDw8ZU94c/WKqfM8396UzvR93a65hfN7rXHCRKVNNvam+7ST+RGamLH/KeKkzdr//3Vs53+FNynwUKVOH8fYGBhqdOB8p7h6bUnRjPbS57sfMU0ydMpXJBfBxvUdBw70luBsZHpuZmep+mZZemKeyOtWuBAPoLE6094qnzRseYanD9n7M+1Th/tRrnjpUeTBiOeKCzoF+pi6BBm9a+mhCwre78xlTmtu6AR2hNihwZsDjLYq6b2++zDxV7P2U8bwO/ZO8I4F1uHlY7vhtlqlUoyjen2KYurcpUzMXNTkfW5SpTbeh/eHNN787T5lqcq1Uo2hYjRiCykjnSHdF//6Dbb35v5JHISvcp/cplTlA9c/VKWZ/qolkHyyjf+S8UZ3+by1DOL/lURTnKcZHwR+2Y+gaLVpnhng+QmHDhJePItXSS71JzDxVF1tNsLTOhvPG50RBrWbfyHq/jKk/51Fk81Sy306gPYoiFGgje4knt1kfvPltytapYhYZ40tviVuP/v7DNfKccdPD9XulDRMtsF+9X6k3idEoDgIduKxpZxsTX53zqKffMZDBfYqQFXksU8X3qYwpOyF7cG//1anehjIV2vHp465HVqdMrh6DMxJ1zrtTEPBO45qsRpHlUfyAN6nB1T71fuq/n0Ob5aVPaQumC/VDHEzplI36en8Pww79f2LmKSaHNvf7ZUypraoHKGrReQTMxhpdfKP35k0q1imGKdIXGjAwk3VMWi15iWhfrrK6X6ZRxEnElWdmRtUWgDHvLJE/XfY9lByEzoupdJ4q9aWnGkW2O9+ZyW3onOcxIlv53EG1ZKznb74vppg6VfRRIGXiQE84b4gfeeEIKcmmyep+xTyKPN8vY0ow7T3M7RWdpy7H2whPR7+YevPQ5r50Zn9qAVwMo/lWj4OxdsdYRv8xlWrp2e3RH3ifavDiJ41C03Ix/V9iKvf7ZbpfNJyYoHXGOy5wYktEM9KPMqbKs53TeSrt/TKmpNaDwCDorol/H8k95EqO8cYU8+bL1KnUQ9uz7w3ooUWMgnlDCpEY49pH3S/LzEznqV5Upb0jqc65IKo1QjTqnvVyb1LxfSpjiowvGFS9EsX+zLX2aNHbi//Vqd93PVKm8veprE6tqwMbrPs45rzkLt/Qo8vzLFPF96ncQ5v5KC6atQe7rzdjz2hRppZhXYWhHRxKtPSyXY/u5LoC/xL8YurW3VahlTPF7Hp87zzVED5lvNT1/PRo41+ap5jeL61TnfagA9ZgvSHe3ZoCGomH4f+fOnWvHV3oXN0V8juDMY94pSfB7DZbvPvSC0xlHtqxcJbBMJfLOBjGZg85RF1nvZ8R11z8Nk+ldSoUe9eXRiFO5T6oq8kUeY/tZIk6LVV46/2K3qQshzbt/Q7nI4LearWIg74j88itjrYsU6mPwrrDlSve8810v822NQC13Ys4z1WPKuJWEIPrq4tX71e8QVD0UZCLtQO3T5khiyqdx1Km/uCh/V33yzJezuJpBWDW9NjT7ncVr/UVZSr30P6Y369R/5TxUkf/8q4H0/vNgPY+xnC6QkH3MMWoPT2bb3Wq6Pdjdj1m4daBzqkzJ0GwOSRoR7+iYX6AaYzGe5l9n2o9BuNXFhnDVO+wEUG9zKYx2cZmB9ndfR/c2D+wTDF56UW/Hz+s9aBfJwEht0tXRXoUztneL9f9mDdfpk7dFkcMncpywnkNk/ae06raL/dRFL1J2U7ihKdM9bejOSEGmHukr9a9jKmi7lfcSWxB19yr81F7B2EvasaBXFt6GLX+XKd+vz2a1SlnS5kKb1iPSc2PVDzqzissUz/2PtUQhQ/5fnWcIyX8c0wxNwi6pt4G0w1CztNNC6PZck+/55v361udKmrpGVOiOneg6WL6mdYMytTysscZU29ZZMV8v5SpC4pEGHQMjwQDXeqg6xHxMN+1d2zvx/jS0zqV7U8dqnScS7OdtYYCKGjSwoHC+U0HZwuEnadYjeI/LT2rU807rVNIPnjIG0qyh9rV3QPse9d60/3KM15uid4HbPrD5z1iaYl2g9M90yjKtfTi+9StS5nyTg5liqsCYEeh81CmURSZKmY7p0wJ3m4F4wnRiU8OqoJ7+qQCBi9oP86URMeUD0z9JT6K77vrkdUpfS63YMB3fRLUR1MVrXgYgr8md3Z3PttJzHfns1s5KVOmvnJAFbQBF/Qq4+elgcXpjani+1TKFFaNppfVKXy49Z/vSxJGNZ5bZkwVe7/i/alM97NONQuMxDM5P+pTpkarZ4ZkzlS6k8hkZhbffDV7q0PvcO8TQusUoOHGnmRMMR7a9H2KuenG3CCYnqo9MKe07gdG+xCijtgYs3Uqv+dbrqUfdLSD+QWazzuLlKlp9RdT5R7a/H0qe/Pt3ilTc5mjTElnyhTpBcqLqYLu9817vg1Z/tD7idy/fM+X6f1u4qMFOp4NOM9cyAqqdhrV1zyVemiLN93yncSMqXg7ARjY7Q7njQ3a+3TUxjBjKpunivd8i34/oxHVAUeXduwJK8rUqF4HmBzlDSrm+xV96dmeL5YoU93jDBO/vZFuyNnsPCD6cviap/J8v5c36amlM7se3HSlQUc+0Z+PDpSpyrDRZplK33zVvE6lul+amZnVqW0k98DSbybx3d1hhFp0kMyYyjSKlKms98tvZGcZL+k8NVhQpmYDtUm8Gx2MsDS8Ntnej7k/9dv71C+mKu1pBKPbQyeB790U3Mau8tIocqZ+wu/XaHzaSRT5Rj5Q/Yse2l+9nxKsDFDPCf1MTHddEQnK4vBWp4o5tMxOorV2bUDGEHG+lEhr1Hzek2WYYvx+RabS3s+0Z3Xo75sIkZlOmZrwbQzB8Rwjpvdj9nzzzMxsnjpEDwtaJzrse5cK/SlC30IAXdX+U++X38pJmYKIMmW4gc6Rkyn3EOpuH2AsK22Ems8/xfep4jx1J5QpLHOYkMWCdpCHzvECKO/9ct2vXKNo75rbjClf31KmrptfTL3Vqbz3Y+YpazGMYFKPKFNdcSniSB3QOrU/qqRNP3v7TEv/CaYU7tPdeTpw5cLfv8RU8c33MDga0Ok3MfEW9QllipCA1f1SDy2TR5H7KDKmxoPBAJpXmc4DF54yNYNVAr2nls70fozfL99JzN6njtK4Bq0lriIXrw4qeiwedxgU5qnSN9/sfaq7uZhgtvcygvhMmZLEyxG0tPfLdb8vfBRbYa6C6m6qnJ0ytV11hxlTjEZBVEFBxd35rPcLCa2TzSfTxLApU8f4+bYwoT+/+OZb3J3Per+13tiC11nS3i9pqYCroxKmXjcIftfSs10Pt0GWMGo7v5jSW90G2/sxObTfzBT/aSdRrP0/olHwyQSD5UATBZfLhEcormtZnWLuJDLzVHF3/talM3ormtRpR+JRphrHoAuDvE4x71Ol3qTLzBcA8R0BuTt3pKDzNhhnTDG9H6Ol5x7abJ7aVChTxn3xiKFrUKamOv19MqY8o82z81SBqUz3W3CUKTynfYu9GMsdROK78h9TX3pos97v/rzuiMKGROyUKXVfEWmHGg1ZLf23/Slbt+d5vt9FqW9gfLw2EXEHtE5tOMoUk+2c3vNl7k8V56mKYC1hvF/oyBsllCno6nJWp9h56gc0CkWQPvV+NZwvJf5L81RRo4hbAQb91BWI7bVkEfnL1hSMtPcr9dAWNQqt1+pDu7G5xm64Hi/RqTU7ZUwVNQrGl87kUaRMWdEl4RxZp0w9okGbzkd0nipq6YxGwXhok8WlC9YgOMV2bSPt0X7o30FNez8Xt5PyPArmTqLVnzcBm/w1zpgyrrMtWHBDL6aK2c75m29Wp9oxZap7bN1jJxmOaRfs9SO29yu9P8VoFNaIMkUOlClPuag9zAfzKvTKNYpCxkv6PtVr2UsIw6uOyK4HIq60q3I2T2W9X34j+5vfp5Ra44PfT/xb8ij+p/en/vPQvnYSnaWLob+9nmNQBfmG4uahAu38far0rgejpSdRtQ+WVznEzjakTN36UsDWqeI8let+GVPrKWWqfwl3CJ75fqipbpSMqbc939I6ld6f6lrXLbJvM8pUdBTCF1N5nWJ86flOYjZPTexJE6zq+RDb5CBjBOO+D81cS891P0ajYPIoZhatk93RMEGOuKBMxYcDZHWK0f0YjSLP98vqlL6jTMHBpkyh1W9Mvd0ezW/lMHfn99f2kvaOTR0FlEARDxFlitHSc43iu+uUyH3ISxfFv0Sj+MZ8v3SeUrsDBK3F8sBB0J/c0HSpJVmdKuZRFO96ZEw9Gg8L+sZhG7vVqRSio7fpvfV+xTdf5lbO/e7Q3m/lrYm97FKmHoovZkyVv0/ldSpjqh9TpozlaRXbYYX2nmISwav3yzWKL3YS08zMVv2w4Wx7TJmaWEafZaq451ucp/ba0YS+f94Te9Ec91DPGXfYOlXMIisyZU+ua/DiAe29t/1bD0uTCf1OK7z5MjuJxfepukqZCtyLxgWwu/G4iWpSxlQxh/a7mZI+3UkU/5o8im/zUWTz1Gyg69BewZ44ok+Z6svSFvSFff7D/ak8jyJjqu3LPVDP8SZ2PEt6vs84JqCmRGLGl87UqVSjYHYSydThQY8fMWfXXMrUqUuZ0p8+CuamW+ahLeQmZUzplW0LVP2wjN1K/0DnuYROIJZko1fvx2RmFrKds97Pa/gVsOa7NbKNu6yis6V1WaaK93xTb5IfniUOXz2VMuVvO6CT4w7Zbn3cQZurY4C5uVmoZY9pfzpe1s/2xniguPjmmzHF705rmPfDKud0pFsHVy+BwjJV6k1icmirIVrAaDzTOB8vfmMq6/1+TEtXZPFT7yf/Lbse/+NMmfpAzjUK2anpoErnPXLtRE6Q2Nps2DrFaBQF3Q8tV821diUXC3qTaENggZ4e2IvZgX7u92PepwpvvpmWrp/6HLSa9DPmTCcdHvVWTp3V/Uq9Scw8NSTbNrSVzpK4F+GwRKtk3KV1Y9F+MVW8k1j0+60WfhWaSjuO7eaYMkXLosnOU6nuN9Nq9ze/X3bPt7N4MtWndTqrU33iYOjptPcs3klkdD8m42UlUKa8wazKgSBQpo4yZUon5u5d9yvN95sazQWQ1Zwy5Z/ghi1LltjeL892/u461Wh80v3kv2TX4396nkofXRjdb994aNDtmzvO3eBJgiat8Rrw05vEvE+lGkWWQ1u86da3KVPdaLFB9qEhjdBINzpvvV8xN4lhqlehTJnTW0zg0qVMbUb92pvuV2QqzaPItHRhvGoB7neWyF1vKFNmMjbZ3u/P93yz3i+tU+pyF8duwzyqaLShTDG6X8pUmkdRfnd+L63a0DI7W+IabbODlEYfZVp6MduZefNl7vk2HcqU31aqnF05UKakm/ti6u3Nt5Cb9LpBEFCmZl6oceTcWN6wpx1FMMJF84czXp4f0w9+P7Gh/ffnH/Mm/b7rsWjSOqU1OjvOQcpkj1Yr/zem8oyX8l0P5XykdUFuUqaGp7GHdlylDSq/Gb48tF/c802ZmhCTA20DMYKRTpkSepQpRvcrvk8V61Ta++lkT5ma+JQpNKJMMRpF6f4U4/ebWY4CvUMrJm5iHhTUH2ud/+rUr9350ny/110Pad6C5mS/RY7YpEyJh19MMe9TTG5S0e+3ru5icNu093N7zrKDtz23wdap0nmK0dIPSn0O4+pJi73rjtaplbGqv2np4fm0+WZvUoPjhQ9+P1H5RzWK/FaO1gt6PVVBRw2MR3sX23VL3iPu2I9ZpopZZMXMzJa97QK60TrlJFPTQ8PoF1Nve76Fm26veYrOGqCqtxi5dKK7oerAFKBV8FEU61Tqo8jmqaa5MkBr7Recc/cPIardfLNcSy+fp+53pwIdYUt//lGjTNFi0snmqS9uZGfzVMpUVZi0wBq3KVPGwsSI1Ps6O0+lTBVzkxgtvYfjGGZtuRo7O5MyNUwG8htTpT6K1w0Ccp2DN7G02L8R9YZt9GSq+Ob7/Xu+DU4QP71PNf9ljYLp/SKNMtWebui3Jdc4rlF/YKxYLb0044XR/UCbm9AazNcc6BZlqn6WWmzvl2ZmFvenGL9f06FMdbr2igM7EhO03VOmyn0UpbpfylRTeDKV9ClTs5tPe8/71XrVqeINglT3y/x+KVObab/xYiqtU8Zd67A+itzvV3533jxNDOidd1tki1dTRQ3L1DKmsjpVzPcr1qltnTI1wuMqyZiKLiVMlWaRZVr6fXGag73o0d6v2qZMKdq8Xq6lfzdTz/OjXzOl/i0ZL9+WQ5tp6e37XAXTQDvinqbdNbqH2upVpwpMld+dJ4eVCT21subsPnoy1b8b7JtvqlEwvvT0rkeaQ5sxFVnaHQyNMuU4EmXK1p91Ks8iY3S/NIeWbEccy9Q5mmDondqUqeH5MELDxG+zTOUZL9mN7GIOLf21FWihFmUqNCk54orW2Wbuoc3nqaKWnjF1EAIDUNDecLY7pEzZG1qn0vep8ls5TL7fcn2ivfN0uoIplqr0n38EOKtT5bpfIS89e/P1Z6cZBGuZ1in1cUuyOtXKs8hsd3v6CR9Fg6srn96n1H9218P87X0qWUxU6Ik6Zaqlyy+m2rkvfatXMXvTrZhD2ztMOqDVZ7ROXY4SoKEmtN6YKtYpu2VGr95PFyhTKrn+qlP10ODfer9iDm2qpbcE44DVjjTHYM3bi9hxN5QpZ/QfU0UtPcsi+8+XnjFlxrROGXprxbkTjTIlrylTmrpuvjy0pXWKyXjxIsqUVtlRphYLyhSyKVPMPFXc881vj2Z1SnYXMXitCWXKGFOmtquunL35Mvl+xTrF3vVo7GbgN8Z0nrLdZYJv5qT2YirPTcp8FN9cp6RPO4mi9o9qFMV7vmmd6l6iHf2enkyWqHuVfjFV+uab7yS+cpN2gzZYrXAdu7Z7ANRuUqbSear8ni9zIzutU5OwcoPBdbDibGlMmaKNF8/6KJjeL89LZzSK7ZXWqTatUzFUDcoUvlGmmHmquOeb9n7MPMVXTPnFFIwPfMZUs7CTWOpLz/x+zXOAoa+0Npy7qIkKugi090uZKr75lt/1gBatU2NNrCLQK6BiMuhKL92v9FZOcZ6KhXgG7mavEXIYUKbqKKixux4/5UtvcPKnnURR/0fv+TLzVKpRNOtBE1r2Yoec5fG4RGtyjtj3qTSLrPg+xeRRGAeXfoYVZR3bV/nQQ9v4bLw0ioKPIvP7pb0f8+YLE8pUZzZYxW6XfkZQ1NK4bJ4q1/1SbxKzO19FAYKO8mRKqhw8pF38Fqv75e9TWe+X7/lmN90s7bmJKD2Z6mqUKa5Xab12PQo+iqIvPev9ltYAgVndbmLnFFCmjtzvTJVmkTF1qm1QpkAdVZG7PqgqxpeWmPV+SLhP1mydKs14US+LELxkSJmaP2CPq31XYDNefo6pxsedRCTlf/5FpharSqpRiH2zCv3KbMuBJ3dDNK3fI3aeKr2VgwKw4kyjWPa7LTCdyZrAdDJ+McX4KL7ITcp0v6p0BcOjTMHd+cWUfllGLy39YXZW7I3sokZxW1Cm6N/fggBUaJ0UR07r1fvZqL0uz3a2D1OOZUrdtijT+HC4oXv3F1Nf3CBgcpOOZ8pU23kytRj8VqeY3i/V/Yo33TKmLicSQag/mWpGlKkBtKQ/6H6le76BNQ1hprU14uEaZYpYXT57n3rzUXxrblKDU5RPvR/+WzSK/2GmmDfftE5pEmWqLVa2nN0xjyEajzfLtzffIlODfJ6yp5QpNGlQplz6+Uet4QGzPgrGm5RmZhb3p8yEMqUeLytiX6X9GkmNyqPcl17MeMmYCs1AB0Tr1Iup0+13pop+v2K+nzEzRBiMDMqUOqZMnQPKVDfPTSreIEh96YyWfvJbOp0nKVNwutCv4sqZks9o6anulzElNW7hG1OhRJnyGrUK54zHv9epN6aedSp/880yM+1gGMJ4F9A65QXqi6nSLLJvfp/ief6DRiFx3Jcf5v9r56mi7udr2qtOub0xZaqyi5ZvHtpMS8/zKBiN4rxrtUAPJ78xxWgUaV56mpmZ9X7pm2+669HS9SvW+qpwhf7svCJuMB6t0bFNmco0ivopemcq1yheObQnVwO9tVsgMM6UqcvjP6YK+1PFe77Zm2/KVG9grIgjSocEbaoV481HwdwezfPSMw9tylS/ZmxIxlQwNlXWl57rfm8e2tRHsYvtF1MwMClTs0AXWd2P9VE861Sq+zG9X7AitPdr1TTkR+ZtjydGi3/T0n9gJ7HBC/UP71MS94/qfv/t+b56v34gVaA/nmxjZ6geR2hojRdvdYp58zViHdm9PIvMX1cNaNLRnrhz6YAzprLer7ROFXcSFThfMqbAPYyWSK9U7m++9OKeL8PUok2ZUgXKlL0S6DxnXxz8Yqqvt0NG93vbn0qZ6tmG9GLqNqZMrbqUKUb3y3c9DD9x4S3b2a90deiElCnbrT3DSxaUqeL7VFqnmBsEjDcJNylTtuJXYnd2uyp4IFTrb36/YmYm0/tpiT2F0cjTkOdrlCkdV7m3jJef6P34mvRhd17ilf/+/HsaBeNLN5K7ApYlbek8s6dTy9GZLVktPZ+nsls5TB6FvGh6WspUJ5DWyHmMpQ7ypQi91alSjSLT/S7y/QKdW5/WKdWhdWpKpD8xledRMNnOtelAheb6yVRi0DoVthzjTfdLmWJujzJ7vmmdsg4bytT6cNgjv1fBbJ1Kez/m7nzxrsdJ0jWwTMqUOw/2PLoPae/HeGjV++nO5vsxeRSp7rc8WUvwK5Qpx11SpjBHmSq+T2V7vun7VKQqBqulD01rCnA2NERM6bbGjS5litHSf+qeb4OvKx80Ckn4l3Nomdwke3RWQJfELZ3cl5SpjWDMszrF+NKLe76M7qd1ZQxa9GTqcKd1ahPPEFunKmNB+0pLB48ypUrnFcrqFIl+MfXF7jyT8ZIyNSBbytTsTOtUytQXGkVRS7/zlfqrTq0iytRk9av3K7/rkep+zDylOZQp1DU2yDnV9rc3porZzilTaZ16ZZEllCmvzlWILfQoU922XHvVqVT3K/Z+xdujaZ1yOZ7WKdWENY67tcf/Tu8nfbo7L9X+0YyXfNcjY+o4oUx1dzXKlCAePSRZ5vxtnmLyKNL3KYapRVDD0B/UY87ujilThk2ZKtXSi3kUWb5fc30+Q3uVRJwrmZ0lSobCjdUomLsexV2PvE61h4M55/LncYft/XK/H7Pnm9Ypxpu0VilT7ZqxQk5oUqacUUmdKubQMnUq6VVV6A3XG+SKW1qnpFOamPa7j+KrjJcZWkAg85QpG1OmiPQ7UxAu1Ld5itlJBNymTA2IypGJQZkyB/KDrVOpj+JH6pRc+/A+JdXzk27/1K0cZs83ZarWmTUAL4ItgWh3hKxOMW++pd4kZne+7V0QNBPKlLM0x5Sp9ljP6lT5m29RS4/mh4QynayQ25c6IVr7vzNVrFPFeUq1Bk0wpSdTkkCZMieUqWx/Kp+nmP2pPIss09Jng0oNjP2TqYlGmWpXK4jNIivm+xXnqagqN8FCmNYpd0vr1BF1qm91ah8YmN2fGniVEGXzlClTptI65cyThYhrpFaDftCgdZrbjV9MTWp3BTG5SQxTjUFzAr4eq5y/l9Qlhs5/daqQ8fLd81RDEj4x9bdoFN9Rp5hdD6cbNUD3hS3KmLo42rzc75f1fqlGwbxPjVqUqXbFj2M7cUw1Y4rxpae9X7Y/VdAoXtnO/CYB/d6LOODHv5gqepOY3fni/SnJ7DZB6w7mxF37lKna5blrkdYpS2t7TO/H5KUzdYqiWAM0NyLOcaPDGuEuZYrRKNLeb57veuTz1Kv3W9M6hb31moN5izI1PnUqLFO5RlF+z9dtUKZc/lFBzv1GmUoiytT/0Z5vxpR+pEwNTVflvOmdMnUfXO4sU/mtnO9mSvmU8SKJf0nGyzfeIEi1dNLzZWj1+C2yg3q3hwCEGTtPFXc9ijuJNff4fHMV4titdySVfnJ9/a33Y3YS8/epbJ4Sa5tXnXKWB8pUxbpfszrF3J9iMjOL3qShTZlqSk+mrDOtk+cRZaq461HcnWc0igQoU7q0+Y0pZtcj7/3KvUnDZa35Ysqo7RPkDClTjI+ieIOg+D51HTYX4Asu/akkpEwZ45rAZrwwGkWpN+lM6hMIsUOZcrzbEg/1x4N9n8p3Er+59xP4T3fnJekfvedbrFMpU6hBtsiZDSeA2rw0e9uf+uKeL0qOOlhj4bmxcBMVxFccLXvzffOll2sUl80JuvIpimHuUKaq0/PlD7pf6vcrvvmmTGV1KmVqdnl6WPM6VdTSi7vzsJeEF1M9kzKlj+inu7g7X3onMZun9FCoQv+I1rHtBpQpsYGVNx8Fs+tR1CjuzcaCfo/dFQ60EWVqrj1+Y4q96VZ2I3t74cZArhFlqj6iTLn4eH/bn/oJb5IgfLo7L8l/iUbxP59F9nudCkVHhr782HDubX7sIf5yD980CsaXXtxJPB3nGqCjFxNHHO0V+tnqa3/Y9Sjenyow5aKROMqYYnbnixpFnpeeMaW0jSq0u/0Z59T6lKlJQpli5ql8J5Hx0DK7HvxSEEA9PZnSo8MSyTcJlWsUTBYZszs/5O9VUAlec7Z4+Y2pYh5F8U5iNk8dh/U5TB+2EtsXjzJlRxee9VEU36f+v+7OrElZpdnCP8gLERn0EqRAwYkCHLhzHnBCxenXn4TSprqg2+9EnO7vPd13O2LHNmKHjytrZeZKdo6i2rqO8GR+U4NB7wyCxTXXN3qGNt1J/GmdKovvPIrKv+JR/Ny8XzKbJFUNCRi6bzlnc2maaGVGU5KbxO755t+fSphqaKXAw10TmNL3oFNU7fduNqmnrZ5MOREGpsqjF1OZ/amZiXzK9yM3CFYKMGUdOnPknAsjFS1vH7VfOpvEzvtRu/O7Kl/Cym4LOilK4RSJRUnLzFHk+n5Gku8XnaMChnpxE7jzsn9A8C9VMr4f1fNl31P+FpjqXW+gU4uDXdKDPjDFZmaS2o+5P0V0am+cRni2XbyYOqu7O80Utevxs+8pXqi88ygqf9aj+HzTraPXJNytdraBXS+PTdR5hNPnnm/KFHvTjbo7f9DGNdyWPNCp680XkW6/dCo/N4mdo7BuwFSrc1x5Tk0FpoQwjL7r+bK1X8KUcu7MAsefAVNO/aP2S/eniJdObo+GPkf3p5qlD6bKd2CKb35mKskiY3cSKZ3qlIGpeiXYxHPpwNR8ocr5s0n5u/OJTvn3azVwjBswFTWAqcT3ezdHQTwKNASd8i9LNegHbXUK1M9vmTyK35ij4KV3d+el6r/iUfzYrRzynkqYqnWu24Do1FxeTWjfL814oXy/ZDapruwLB5U/D1SsnTjQKfkATPWseN4t1am051sfV0a9zP0p/jw7PpmSxANGSwRMJXPpVBYZ66VTvt/dqRWeTFkGMNV8fDCV6BQ770f5folOFdR7CbeuOjD1WAFTh7ZUy+wkJhkv6NLgsv0ppANTRgA65YhzYOoifMVUfu3nRNwMuzdgyp22lZIu2DvuyVS660HdIEhqP3hP4aeXnujUcDJXg14BKnO9qrrX/8psEi+/uzsvKR8Xsvk8Kv7fMsXuegyuBQm3H+et58jG0UTIXL3y0hmPIj+HdqW5Kq7d3QA5O9MUkXc31MyuB+X7sf2pa3cU4vqyufJs1xd7CNsvnaL2p77x0gejWhVr8J4KcGnrV1HFt2rP2i/xKKiMlzTfj76R3btz8Hn6ysPH2iemMjfdUi+dyszsNsMq7iy1jecYRX+Dug1VyuxPsbUfpVPjOTDlXbpVz9Z6ce1X2T3o/amv5ygIU6NJ4ONx6wI6NYJCQbe1wZWeo6D2p36YqYr4ZtdDUv/oPV9WpwqLSMSmEEHt1+k0dXR9jJ5MsfN+7A0C4lEoc1fBRucRILt+M0soONWUzHuKZYqq/cYyMGWFwJQLAPdQaGzPdH8qeU9ReelsFpnJA1PNc3vm4esMmBLrH0zl7nqkPV/9WhCWqnCOHthSN8DUehX6n5n66p5v4vuRufRRnO+eMIXdOTBVuFTF/J1E0vNN7nq4qU5Nh9cnU05ZB52KohdT+V56mpdOmCpYCx87clH1BuPJ0n/qVFr7/dpOIl99d3de+khNEmvlv8kU2Z0/Dvl4f6i59bBVlVUkzvvjzA2CxPfL99KPpaaCG/v7i6mSATr17lYOpVMPtx9i+LVfIadzgNpvheJ+Vd57Kv+uR3QuVHCrEDO17eQwxe75sv2p9Q6YMqexTvlS2EPrATBFeelsvh/rpUvjVQXX+fUG2WIXmIoGOUxRux6Ze77aaYZ7p6jq4VNJuem4AUyxXvo3Pd9WE3SqZ0Sq1+96wFTYdS+Z/tRvZJGVS+/uzku1f8Wj+OHbo41JJOB63doid186Ppky8u755ucmWSowpdsO1H7TBci6F4JOsR5F/p3ExEs/YGCq9jiuEF75L6bYOQpKp5Ib2dTuvNsDpsxue4Zwawvvucst3rPN2/VgZ5OIl54w1ajEOtULgalRW1Lp3CT2/lSyk0jrVC+eQ7lpwJRb9pf5TLFzFFR/ytuBTo32rSpyD8PrTRf4+f27PV+WqVV3OMSTWxWK2BmHe/qs3r3QdxLTe74/zRTPv+tPaf+KR/Fjvh/Z88VCKGC1Fr6YKqvWOL/2I7sebMbL6AFMNY3bmnM84XCjmMrPIktqP2rXo9fuH0AhrRW8/FVg6misTjRTye485VGwOqXfPnQqYep0sVSaqXTXI3+OonMDpurlDTCd6NT09uFRfH13nvIoNuOZjKFCfTFV7YplMpuUP0NLZbwktd8cg055R2DU7Xsvpr7Y8/2YoaVu5ehVYGrQnoJOhRVgStCaly/m0n/2PVUuC+/2fNEf3fWgssgSnXKlWRlbBfPF1Fo2RtiMhnwmjyJ/NskeFQrYeFzXgVMc+jfUuIjFzGxSsuebr1PDpXPA5jBcIfdx89tIq6yO5K5Hvk6xXvrtKMm4VmhPOftR8Eto7X8wlb6nKJ1Kd+eJTiVMGfeYqWYNmGq2JSVzezSXKaJT+gaYahurgHPnA3OJpsWqkD+XTvl+SC7un/tTxm4/JTqFt5XrWd/UgKlaeicxtz+VzFEQpq720Md4DzrlOSdgyjfrEV37Jf2p38j3Kwvyuz3fv5pHQd31IHkU3qiMa/vGFmH+JFVR2OB9uufL5iYlcxSUly5f+QJWajFTlg1M7eRz4Ys9XzaHNpmh3dY7e2y44ZIjOlWxZkeiU5k8ilwvXZgCU+1CaxrYEQ9MuRdLec5RML4f5aVTcxQzLYTvsKwvOVy/hxh1blD7se8p1vejmRJHEjb1WsA5p7I5Re0dMJU7m8Te9SC133L0YsotBYuzzjXGt8y83ze137VsD7FbPqlocNqr8IGN4vnpUTDzfj9d+4nVN/0pmftX7vn+2K4HYUrYA1PKbLfh7LAyEpGvFEZf7E+lvh+169G6SwWsjW1gSt2bZ1TffTDFeunpXDqZTUqYqt+AKXVlwXc6UkGnJitgKvemG+VRUO8puclLuDmJmfI6L6aIR5HWfkkOLbXnS+mU2Q5vWJtvgOnyPWyjVpHSqZw8inQnkdR+W60vYcsHnXKcHTDlNUX+P8t2Jjq11oIpnu/CSmCPT6BTYR+Yomo/6k5iOkNLZTsLWmuIZ25TRV7dBqYWmhblz1H8tE7JpTezSTKH0gNUf0unPuelXwsOT5iCH/9RFVVnkp+ZS6cyXlKdopgy2xdg6lwXgan5ofr0KFKmqPfUvF6p0b4ffsQ6tTosAzfEpomC4LNOUe+p/IyXHTDV7cZM6TzoZHsMTH0zQ8u+p7gB/FeVxgdTZhOYyp2hJT3f1KMg/alrCZhSa7UgwE7R9FGzDEw1rGUjk0dBmKJ0CjetgzoZLybYCZoVDs8R6JTWGV/pOQr6PRXfymF1qjhvDHDPk0CnBpcl1tsqMEX1fNPa76d1qiK8mU2SS5SZ/rd0itR+r/dUwhTqbUGn9MASSe2Xn5vE6BTxKMICDwyhTg5Tae1H5ijS26MJU2SO4nG2drhpm0vOwTdTR6XhKMTdi7t45iaxux6pTpFsZx8DUxYw5bnS1ryh6tJQMr7fN3c98Hl7xd0AAVNnC5gq3njluxvZaX+K6JR8dETchZ+EwBYvwFSiU9T9qXQnkcp4ITqVeBQXfjLBk51VCQhTl9Hgmsl4oTIz2Wxn4whM2VNZRT1TvmG9UZPPmf7Ub+xPlavSG99P5v+RWzk/MpdO6dT9avDYvGubAO9OwJR0jfzMHEXue+qZmxTcq7h5iXOPamXxgIzdtJLRqfydROKlj4EpVDCXgbMTP5hicmi/6fleN3cR188xU8cOMFWv59R+rE5Rs0naIWaqHiwDuxQCU3LxXCRMUblJbH+Kmvcblz6Yms+BKXleKmX2p3K9dMKUtgSmRgsTaj+xsjjoY35wpWeTcr10yvfr1NEAD9YHhesrTYz1a+1yyt7K+QXfT+Aqb3q+cvmPzlGwNwgGkVF6MqW6koj6q7tP+35Jz9e+KGs6N4m66aavgCl11QGmykVgait/MMX0fEluEnXPV+wse7XeAJhKaj8sH4Cp8/bFFLXrQZhK96copg4PYKoGTCHX2cJ7btJpF+iebwnzK/o9xc4mRY/VFbfEmKn1KjSR0ASmvsl2Tnu+xKPY7oApy10Gnm10gSlnXOIyN90SnaKYovL9pMVwgqeLQyVwzcA+6NtON/oqiyxmKslNot5TYbHSJ0z1gjXUfqtO+YTrs4H+9Ch+7a6HwL/bSZSFv3zPV0z7U91HoYQ1cxHn8zXhm3M1tsP8eT/2/hRhquuFFaxV2i+d2o57Mr07T82lpzpF9ac6B2OLFRuYsgUMTA2U/oH20qn9qTQ3ifL96uJdeDLVngFT3S0wRdV+qZee2Z1PdGpRXF1wq4fg86cWMHUqngv0ncR0dz4/j2LidwSsbdTAc51I7BGmkv4Ue9ON8tIpneq5kydT9gMBU1rgXjJ3558ztB/zflQeRb2mDLAfDoGpUR10aqp86NTv9qeEcvnNvJ9M5RX9d3Nof6znS3SKW0olrI9VYKprSSUkrFYvptI8itx8P9KfChsrGRuz1hrhzcXfIL2Ipcy8H8sUVftJvdoWN0aNpefygqgSpqieb24OLZ1H0YsE3Ck0J5xb77+Yomq/XC898f1IxktpAzplXYKlZ/tx5mfCVJLtTPV8qV0PlimnaZUxvOKAqTkPTI0uOTrF3vMls0mJR1E5eGM8n+8qCA9bwJS46l6+0qk8j6InCn2Me3uF8w47ta0XjN2R9tKpuXSvaS9/UKcE8V3tJ/5Rj+Ijh/bpUaybPHwHHNApuylJN3QWRoP/bHee6JQkAVMmf1ojV5qbG7RxTem7Pd+EqeSm29P3q9Y2uN3cA1OLKzBV3jv7jJfO1n6Ul54w1ZoAU45QMA/IdICplgRIGJbaaFO3cohHQeX7JTp1VWeXJ1NzB3RqMwCm2D1ftvaj+lOTMzBVs4EpxzGAKbF4e+Tv+VJeOjVH8RCAKWfSqHh2u2Jv9MYeaj92J5HanU93Esme71oCpmabgcINprNbWx/WYqZinaLuT/2G7yeI7+7Oy9I/4lH8XO1HmFLm0QO3UXHjOYd7+GQq16OgdudJzzfRqZUwkohO2dcd6NTm2JboLLLcux60RxEUNlg7xUxZe2BqUQOmKC+d2vVgPYok3w8fojJudpuTwIkiYIrfmtX/jZe+as8ibG5jpnoh6FR/cK4+PYr0PUXm0lOdonKTpqpRxp2uEiDClH283THq3icZj4Ly/Sim6i4wNZoYFUSYckYf76nc/SmWqenp1MO9o6EE/fIImNoa8/C/sj8lyNw730/+ox5FeiObMGXK4QM3DtUNchXLuiHe6w8y/Sl2NonKzOxFMwnXms0V59hd0Cm9rouZncRc34/o1HwFTNUaUPs5dRuYGiovptj3FOn5srlJVS0sY7MQM+V3gKmwY1aetV+iU7m781QWmdEDpupVBEy1LWDKWb+Yyt+dT30/kpuU1H7NFTCFT5GI0bAITLG+X+5OIpmjOF3tMfZnUPu5tZOy0Uuo+Umn2LsebMbLfXXt4+G4D0zhPjDVstZPpsgMLTVH8cNMVfg3835ypZz+/aXaj73pljClDCoB54xuUKF1hU4/M5f+zT1fVHkxxdZ+md353P0ptVUIsLLeLxFhShA6u2ftx971YDwKolM8BqYM0CmP6NR0+8FU6qVTtV/anyJzFAIeRRiFaIkIU53iuZI/78fuzhOmduUaj+uLxYupRKcSpuqLylDNzCaxcxRO2x7h2UiXORwMgamlDUyxdz1ys8iITjW6V9ApdaMEA6e2bOtnZRzSHsWv3R4VquK7nm+65lvR/5JOsf2pSNw+sDGZbJAtHICpYwhM5d71oOYoqNykud2XcJszQafqW3GJNk3QKao/lTBl4/aOnkunZpN69qv2s7WFUEVK6OwyHkXuHAXRKW8Q8k+mugVgOmHq3U036k5iZzM6Y20ZM6WHoYq0NcXUZ51iar96ypQ2V9acLXaAKaF7vmXeU1TPl92fUo7AlD8K5MAu2jlM5d4epWZoE6bmUwQ6dSoszXymfsNLF7l3d+fl6r9yz/fHfD+iU9fj6I5bi8oG4Y46OiPOsPqZOQqy55vLVPXkwDdpYwFTD+OwRGgbz5AyPd9vdGrFSwFunOvwnU6YuvKgU+/uJCZZZGSO4j7dlnC3YE0QPhqxTjq6lD9D+/QoPm5kk9qv/gCm1AFacK4o+VUkDA4y3fNNZ2jJrRw248V5fDA1L4htxM8Pl4zvR91JZOcorqvGCDtD0ClHflyX+mRVP393Kye9k0h8v0Z14RGmvEsfm7qM3MPzTuKMr5q/N0ch8vnfPYqpfyaP4od0avGa94uZqqmjgLP3B+uAFlcjy9Q3mZkJU2orhNpv34mZmonlt74f1Z9CC2CqyX8wZZ46W9LzzWQ7J76ft/M5+j2lqKBTra415rA8A6bQ1pTpPIqk50vnJn146aT2u1f7pydTFweYuhYPEt2fovZ8U52i7npU71IJd1ARmDIiYKrbPF/pO4nJrRxWp6j31O4GTPVHSA5YpvJvurFe+gkFPTxoeMCU6XwwxXrpv5BFJpbf7STKalr6/al7vqyXPhh3oFZ5CEEA9bx0QHrH6OV7FPk6NbSh4tHCwyogOhU4okD3fNk8CtajuE74NUbabhHvNO5FNFpY23yPIn9/atADnWpPYp1yZuYSzTtx7cn0fPPvzideOqn9lGCJ3McKmFoWD2JGp6jcpPT2KJn3S5iqj+brwJ33D21UWB+udM83YSp3hpbo1P2IfDzyNGBK2wFTx712onWKvusR96eoPIp2f2iqtcbEwzOnpnjeRlJ1vd4aH77Io/hhpoR3d+fl2r+y6/ETXrqc6tT9DEw1BTHgnEUjPKB2WOvROkW9p9j+VHLTTeMtAbfE/QreAx1/SpgiOuU0zu3MTTe251u939e4ZRoLzpaHn5j6JjfJO5WiV8bLDZhqTGKdGmyBqZYT+455HkX+TTdu7ByfOrUJfRH118BUsjtPvHRqfyr1KKgZ2kfAc7hxL64DZx4dzEztl8yls3c9KI9i2ACmcH8te7g5BqaucvFI5v2o9xSb7UzNJkmVF1M9ZXnTdbPR3dO+H+Wl/6xHIYrv7s7LtQ+kSn/Vo0jeU8u6BUx5cd65dB1t0AxLvYxHMdK3CzrbmbqR/UDGiyl+a/pobW1K9I1sds83eU8l93yft0djptrnLXyn18KwhOSGsaHfU2xmJjtHUYkvghg1axzYhYI5pXWK8dIpnaJuZNsa1H7d8zr+/BUwNRq8mGJvZOfn0LojiSM65ThbYCoaA1Nsvl9uFhnFlDfQZM/pPhZTwhS1k8jWfml/6ulRxO8pXHNfTFWV+j6zk/gbPV8xvpX2PVPan92f+nyDIHwYUPt142zmhKmJFnnPPd90dz53J5EwpcwMeD8NdivPbfZEH2n9M0/XfuxcerLrQdV+ZRStiE45iwUwNV4AU+yeb+JRsBkvxKNwMTBVc62xZws8MCVuVeHpUTSUhv7dDYKEqXkPdKq9Xi8CwlRzcBA+7s7n7PmmTJH9qUSnmr3C2sNiH5jqXQ4Rqf3y7/myXjo/qQzxsFeTPfdcXyz1aR2YYuf9KJ1K8/1If2o2Ap2a7pfA1MRc6rqgFnfEo8jMJv1w7Vd5d3deRkq6PP+3mPp8z/cUSFd4YcX3o/w9MFUuAVPse4q6QcDe88UK6JRu1V9MJTpFeRRsFlma8fLMIruCTtUiYxE41hCYQpYREKbIXDo7R0F56Ul/6rabPbBai5mad4CphwNMEZ1KmPraS3/e9VgCU61RzJQv+SVUXwNTbH+KnaGl3lNe7f7ArXD2Ymqibc7P/lTuDC37nipOgSkbq0DabQ46VbzJx0xmJjVDy3oU3Mx28YjDihcfrFf1maHtMtnOv6JTVeHdDK0upX9/bn+K8tLXjcIVa0asU72htUGNaujS7yk22zmdSyc6JbYlHtf3xspz+m1gahVOuS90Kqn90j1fspO4VkCnEqbwrAFMNSvAFMl2Znu+kRVNFXbPV6+uHrizMIEpK4Lasy2pPD2bNJUNldap1EsnmZmlQyfEVuszU1QOLetRsDeyD31gyqzGTOn8QUenIzCVe9ONMBXojkbXfpdAGGKvq0icu+3aU13WymGmP0UxdXfcna2m2c721fPwyLkqiDDl1+Ut7aWnWWT1Wa/wg0xJnPTGo6hwf3k2iZpLV1r8BXeOcealuQuXKLgAU9Tt0Z1W1AlTZC6d3Uncj4EppWysEB5ODz3ClNHo2F/UfuytnK0XLrHp6gvP1vfDG+L6tYDOS2c9Ctb3Wz9Ap6wb/CjbIwN0arFVy7RO5c77Uf2pXQmYauy0hUeY4oobPrPrwd50ozyKYie648Yeaj/b6QNTiU5Rtd8376lEp9Q+6BT8KEicE2kvpr7Y882r/c6Hlov9Q/czU6lH8Wu+n1R6d3e+UuK+/TL/v2Uq2UmkdCraRhdsXR+B54rbcIqwv3XpXY8kN4nKdk6ZIl568OBfTC110Kla/7NOsblJyU4ilUfRqURL3FE2oFMNBXSq3aqt6bl0do6CnUsPN8CUuYiZUmYvnWLn/diMF3p/6gFMNSUNdKrrAFPCelPOn6NgmSL9KW8LTNXt2Yupprw50R5FMkfB9nzpfL8jN8DDVhF0Sq0DU65cPtAztF/P+xGdihTk4j5XVFCvDP979IdW3mYyM3/D95PKpTe1X6X0j8wm/d/fnf/s+wlOeMG1GeiUM5gBU35p5Wa8dJYpyvcrDqIStgx9hZz2BnRK5XsPwhT1nvom3+8hbRe4Hm1ApyZX0KnzuvCJKWrPN2UqmaMgTHXPszvWXHMU2HrsO6rOB1PpPV8qL52951swrQNu1NagU6bkw+cPQKcoptgcWnY2yeSAKb1YWCPXiXyV1H4sU9S8H3uDIGGq15oDUyAoU12pA1Ns7cfuelAztNoZOUSn+o3KtapL7ceGnk36tRlaSSi/8SgqfPXj7+95FBRT28o2wkbvFiA8jqQsU+xdD7b2izbAlNYDptyo7QNTEb5/d4OAvelWaH0wdReAqX67sHr2fNOMF7bnS81R+NPRDTeAKc49VcUektvVEl37ZWaTPu4kPnc91JippPZLmDqsPzOVe3sUl2zh5VFI4Q0rG2DKOfWBqUd3ecz0p77RqUf/OsDjdszUfaz4+rD42Gd2PYhOtcV2L+NRVFTQqcmsUuSchKldM2bqvzCbJInSm8zMyl/Oo0h6vusq1wEdkRC8dxu7OO884i34Nb/MHOKlGzOpeaYzM3OzyKbrF1O4U/IxUvvte35uUqbnm8zQqjYwZVjwnnJUoXFGnTEwRd3K+Tozk3jpzhiY6riNkUeYGotVjjCFWoVBKT8vnb6VM7X22KjGOqWtgCm3GV+7TvIo0jmKTq18pz0KKo8i7ABTXTx9MRXKL6ao/tQ3s0nDBzDlmjMpwPbF9nWQ+cN3cxRpxgvRqaGkOHiwrr6YGmuXTf6eb55HUdysTue8f/gfBuJreA==</prop>
			<obj name="TemperatureLog" class="TemperatureLog" version="2">
				<prop name="Times">TEFSWgAAlMUAAICUwBgBAACyAgAATAQAAOYFAACKBwAAJAkAAL4KAABYDAAA8g0AAJYPAAAwEQAAyhIAAGQUAAAIFgAAohcAADwZAADWGgAAehwAABQeAACuHwAASCEAAOwiAACGJAAAICYAAMQnAABeKQAA+CoAAJIsAAA2LgAA0C8AAGoxAAAEMwAAqDQAAEI2AADcNwAAdjkAABo7AAC0PAAATj4AAOg/AACMQQAAJkMAAMBEAABaRgAA/kcAAJhJAAAySwAAzEwAAGZOAAAKUAAApFEAAD5TAADYVAAAfFYAABZYAACwWQAASlsAAO5cAACIXgAAImAAAMZhAABgYwAA+mQAAJRmAAA4aAAA0mkAAGxrAAAGbQAAqm4AAERwAADecQAAeHMAABx1AAC2dgAAUHgAAOp5AACOewAAKH0AAMJ+AABcgAAA9oEAAJqDAAA0hQAAzoYAAGiIAAAMigAAposAAECNAADajgAAfpAAABiSAACykwAATJUAAPCWAACKmAAAJJoAAMibAABinQAA/J4AAJagAAA6ogAA1KMAAG6lAAAIpwAArKgAAEaqAADgqwAAeq0AAB6vAAC4sAAAUrIAAOyzAACQtQAAKrcAAMS4AABeugAAArwAAJy9AAA2vwAA0MAAAGrCAAAOxAAAqMUAAELHAADcyAAAgMoAABrMAAC0zQAATs8AAPLQAACM0gAAJtQAAMrVAABk1wAA/tgAAJjaAAA83AAA1t0AAHDfAAAK4QAAruIAAEjkAADi5QAAfOcAACDpAAC66gAAVOwAAO7tAACS7wAALPEAAMbyAABg9AAA+vUAAJ73AAA4+QAA0voAAGz8AAAQ/gAAqv8AAEQBAQDeAgEAggQBABwGAQC2BwEAUAkBAPQKAQCODAEAKA4BAMwPAQBmEQEAABMBAJoUAQA+FgEA2BcBAHIZAQAMGwEAsBwBAEoeAQDkHwEAfiEBACIjAQC8JAEAViYBAPAnAQCUKQEALisBAMgsAQBiLgEA/C8BAKAxAQA6MwEA1DQBAG42AQASOAEArDkBAEY7AQDgPAEAhD4BAB5AAQC4QQEAXEMBAPZEAQCQRgEAKkgBAM5JAQBoSwEAAk0BAJxOAQBAUAEA2lEBAHRTAQAOVQEAslYBAExYAQDmWQEAgFsBACRdAQC+XgEAWGABAPJhAQCWYwEAMGUBAMpmAQBkaAEA/mkBAKJrAQA8bQEA1m4BAHBwAQAUcgEArnMBAEh1AQDidgEAhngBACB6AQC6ewEAXn0BAPh+AQCSgAEALIIBANCDAQBqhQEABIcBAJ6IAQBCigEA3IsBAHaNAQAQjwEAtJABAE6SAQDokwEAgpUBACaXAQDAmAEAWpoBAPSbAQCYnQEAMp8BAMygAQBmogEAAKQBAKSlAQA+pwEA2KgBAHKqAQAWrAEAsK0BAEqvAQDusAEAiLIBACK0AQC8tQEAYLcBAPq4AQCUugEALrwBANK9AQBsvwEABsEBAKDCAQBExAEA3sUBAHjHAQASyQEAtsoBAFDMAQDqzQEAhM8BACjRAQDC0gEAXNQBAPbVAQCQ1wEANNkBAM7aAQBo3AEAAt4BAKbfAQBA4QEA2uIBAHTkAQAY5gEAsucBAEzpAQDw6gEAiuwBACTuAQC+7wEAYvEBAPzyAQCW9AEAMPYBANT3AQBu+QEACPsBAKL8AQBG/gEA4P8BAHoBAgAUAwIAuAQCAFIGAgDsBwIAhgkCACoLAgDEDAIAXg4CAPgPAgCSEQIANhMCANAUAgBqFgIABBgCAKgZAgBCGwIA3BwCAHYeAgAaIAIAtCECAE4jAgDyJAIAjCYCACYoAgDAKQIAZCsCAP4sAgCYLgIAMjACANYxAgBwMwIACjUCAK42AgBIOAIA4jkCAHw7AgAWPQIAuj4CAFRAAgDuQQIAiEMCACxFAgDGRgIAYEgCAPpJAgCUSwIAOE0CANJOAgBsUAIABlICAKpTAgBEVQIA3lYCAHhYAgAcWgIAtlsCAFBdAgD0XgIAjmACAChiAgDCYwIAZmUCAABnAgCaaAIANGoCANhrAgBybQIADG8CAKZwAgBKcgIA5HMCAH51AgAYdwIAvHgCAFZ6AgDwewIAin0CAC5/AgDIgAIAYoICAPyDAgCWhQIAOocCANSIAgBuigIACIwCAKyNAgBGjwIA4JACAHqSAgAelAIAuJUCAFKXAgD2mAIAkJoCACqcAgDEnQIAaJ8CAAKhAgCcogIANqQCANqlAgB0pwIADqkCALKqAgBMrAIA5q0CAICvAgAasQIAvrICAFi0AgDytQIAjLcCADC5AgDKugIAZLwCAP69AgCYvwIAPMECANbCAgBwxAIACsYCAK7HAgBIyQIA4soCAHzMAgAgzgIAus8CAFTRAgD40gIAktQCACzWAgDG1wIAatkCAATbAgCe3AIAON4CANzfAgB24QIAEOMCALTkAgBO5gIA6OcCAILpAgAc6wIAwOwCAFruAgD07wIAjvECADLzAgDM9AIAZvYCAAD4AgCk+QIAPvsCANj8AgBy/gIADAADALABAwBKAwMA5AQDAH4GAwAiCAMAvAkDAFYLAwD6DAMAlA4DAC4QAwDIEQMAbBMDAAYVAwCgFgMAOhgDAN4ZAwB4GwMAEh0DAKweAwBQIAMA6iEDAIQjAwAoJQMAwiYDAFwoAwD2KQMAkCsDADQtAwDOLgMAaDADAAIyAwCmMwMAQDUDANo2AwB0OAMADjoDALI7AwBMPQMA5j4DAIBAAwAkQgMAvkMDAFhFAwD8RgMAlkgDADBKAwDKSwMAbk0DAAhPAwCiUAMAPFIDAOBTAwB6VQMAFFcDALhYAwBSWgMA7FsDAIZdAwAgXwMAxGADAF5iAwD4YwMAkmUDADZnAwDQaAMAamoDAARsAwCobQMAQm8DANxwAwB2cgMAEHQDALR1AwBOdwMA6HgDAIJ6AwAmfAMAwH0DAFp/AwD+gAMAmIIDADKEAwDMhQMAcIcDAAqJAwCkigMASIwDAOKNAwB8jwMAFpEDALqSAwBUlAMA7pUDAIiXAwAimQMAxpoDAGCcAwD6nQMAlJ8DADihAwDSogMAbKQDAAamAwCgpwMARKkDAN6qAwB4rAMAEq4DALavAwBQsQMA6rIDAI60AwAotgMAwrcDAFy5AwAAuwMAmrwDADS+AwDOvwMAcsEDAAzDAwCmxAMASsYDAOTHAwB+yQMAGMsDALzMAwBWzgMA8M8DAIrRAwAk0wMAyNQDAGLWAwD81wMAltkDADrbAwDU3AMAbt4DAAjgAwCi4QMARuMDAODkAwB65gMAFOgDALjpAwBS6wMA7OwDAJDuAwAq8AMAxPEDAF7zAwAC9QMAnPYDADb4AwDQ+QMAdPsDAA79AwCo/gMAQgAEAOYBBACAAwQAGgUEAL4GBABYCAQA8gkEAIwLBAAmDQQAyg4EAGQQBAD+EQQAmBMEADwVBADWFgQAcBgEAAoaBACkGwQASB0EAOIeBAB8IAQAFiIEALojBABUJQQA7iYEAJIoBAAsKgQAxisEAGAtBAAELwQAnjAEADgyBADSMwQAdjUEABA3BACqOAQATjoEAOg7BACCPQQAHD8EAMBABABaQgQA9EMEAI5FBAAoRwQAzEgEAGZKBAAATAQAmk0EAD5PBADYUAQAclIEAAxUBACmVQQASlcEAORYBAB+WgQAIlwEALxdBABWXwQA8GAEAJRiBAAuZAQAyGUEAGJnBAAGaQQAoGoEADpsBADebQQAeG8EABJxBACscgQAUHQEAOp1BACEdwQAHnkEALh6BABcfAQA9n0EAJB/BAAqgQQAzoIEAGiEBAAChgQAnIcEADaJBADaigQAdIwEAA6OBACyjwQATJEEAOaSBACAlAQAJJYEAL6XBABYmQQA8poEAJacBAAwngQAyp8EAGShBAAIowQAoqQEADymBADgpwQAeqkEABSrBACurAQAUq4EAOyvBACGsQQAILMEALq0BABetgQA+LcEAJK5BAAsuwQA0LwEAGq+BAAEwAQAnsEEADjDBADcxAQAdsYEABDIBAC0yQQATssEAOjMBACCzgQAJtAEAMDRBABa0wQA9NQEAJjWBAAy2AQAzNkEAGbbBAAK3QQApN4EAD7gBADY4QQAfOMEABblBACw5gQASugEAO7pBACI6wQAIu0EAMbuBABg8AQA+vEEAJTzBAA49QQA0vYEAGz4BAAG+gQAoPsEAET9BADe/gQAeAAFABICBQC2AwUAUAUFAOoGBQCECAUAKAoFAMILBQBcDQUA9g4FAJAQBQA0EgUAzhMFAGgVBQAMFwUAphgFAEAaBQDaGwUAfh0FABgfBQCyIAUATCIFAPAjBQCKJQUAJCcFAMgoBQBiKgUA/CsFAJYtBQA6LwUA1DAFAG4yBQAINAUArDUFAEY3BQDgOAUAejoFABQ8BQC4PQUAUj8FAOxABQCGQgUAIEQFAMRFBQBeRwUA+EgFAJxKBQA2TAUA0E0FAGpPBQAOUQUAqFIFAEJUBQDcVQUAgFcFABpZBQC0WgUATlwFAPJdBQCMXwUAJmEFAMpiBQBkZAUA/mUFAJhnBQA8aQUA1moFAHBsBQAKbgUApG8FAEhxBQDicgUAfHQFABZ2BQC6dwUAVHkFAO56BQCIfAUALH4FAMZ/BQBggQUA+oIFAJ6EBQA4hgUA0ocFAGyJBQAQiwUAqowFAESOBQDejwUAgpEFAByTBQC2lAUAUJYFAPSXBQCOmQUAKJsFAMKcBQBmngUAAKAFAJqhBQA+owUA2KQFAHKmBQAMqAUAsKkFAEqrBQDkrAUAfq4FABiwBQC8sQUAVrMFAPC0BQCKtgUALrgFAMi5BQBiuwUA/LwFAJa+BQA6wAUA1MEFAG7DBQASxQUArMYFAEbIBQDgyQUAhMsFAB7NBQC4zgUAUtAFAPbRBQCQ0wUAKtUFAMTWBQBo2AUAAtoFAJzbBQBK3QUA5N4FAH7gBQAi4gUAvOMFAFblBQDw5gUAlOgFAC7qBQDI6wUAYu0FAPzuBQCg8AUAOvIFANTzBQBu9QUAEvcFAKz4BQBG+gUA4PsFAIT9BQAe/wUAuAAGAFwCBgD2AwYAkAUGACoHBgDOCAYAaAoGAAIMBgCcDQYAQA8GANoQBgB0EgYADhQGAKgVBgBMFwYA5hgGAIAaBgAaHAYAvh0GAFgfBgDyIAYAjCIGADAkBgDKJQYAZCcGAP4oBgCiKgYAPCwGANYtBgBwLwYAFDEGAK4yBgBINAYA4jUGAIY3BgAgOQYAujoGAFQ8BgD4PQYAkj8GACxBBgDGQgYAakQGAARGBgCeRwYAOEkGANxKBgB2TAYAEE4GALRPBgBOUQYA6FIGAIJUBgAmVgYAwFcGAFpZBgD0WgYAmFwGADJeBgDMXwYAZmEGAABjBgCkZAYAPmYGANhnBgByaQYAFmsGALBsBgBKbgYA5G8GAIhxBgAicwYAvHQGAFZ2BgD6dwYAlHkGAC57BgDIfAYAbH4GAAaABgCggQYAOoMGAN6EBgB4hgYAEogGALaJBgBQiwYA6owGAISOBgAokAYAwpEGAFyTBgD2lAYAmpYGADSYBgDOmQYAaJsGAAydBgCmngYAQKAGANqhBgB0owYAGKUGALKmBgBMqAYA5qkGAIqrBgAkrQYAvq4GAFiwBgD8sQYAlrMGADC1BgDKtgYAbrgGAAi6BgCiuwYAPL0GAOC+BgB6wAYAFMIGAK7DBgBSxQYA7MYGAIbIBgAgygYAxMsGAF7NBgD4zgYAktAGADbSBgDQ0wYAatUGAA7XBgCo2AYAQtoGANzbBgCA3QYAGt8GALTgBgBO4gYA8uMGAIzlBgAm5wYAwOgGAGTqBgD+6wYAmO0GADLvBgDM8AYAcPIGAAr0BgCk9QYAPvcGAOL4BgB8+gYAFvwGALD9BgBU/wYA7gAHAIgCBwAsBAcAxgUHAGAHBwD6CAcAngoHADgMBwDSDQcAbA8HABARBwCqEgcARBQHAN4VBwCCFwcAHBkHALYaBwBQHAcA6h0HAI4fBwAoIQcAwiIHAFwkBwAAJgcAmicHADQpBwDOKgcAciwHAAwuBwCmLwcAQDEHAOQyBwB+NAcAGDYHALI3BwBWOQcA8DoHAIo8BwAkPgcAyD8HAGJBBwD8QgcAoEQHADpGBwDURwcAbkkHABJLBwCsTAcARk4HAOBPBwCEUQcAHlMHALhUBwBSVgcA9lcHAJBZBwAqWwcAxFwHAGheBwACYAcAnGEHADZjBwDaZAcAdGYHAA5oBwCoaQcAQmsHAOZsBwCAbgcAGnAHALRxBwBYcwcA8nQHAIx2BwAmeAcAynkHAGR7BwD+fAcAmH4HADyABwDWgQcAcIMHAAqFBwCuhgcASIgHAOKJBwCGiwcAII0HALqOBwBUkAcA+JEHAJKTBwAslQcAxpYHAGqYBwAEmgcAnpsHADidBwDcngcAdqAHABCiBwCqowcARKUHAOimBwCCqAcAHKoHALarBwBarQcA9K4HAI6wBwAosgcAzLMHAGa1BwAAtwcAmrgHAD66BwDYuwcAcr0HAAy/BwCwwAcASsIHAOTDBwCIxQcAIscHALzIBwBWygcA+ssHAJTNBwAuzwcAyNAHAGzSBwAG1AcAoNUHADrXBwDe2AcAeNoHABLcBwCs3QcAUN8HAOrgBwCE4gcAHuQHAMLlBwBc5wcA9ugHAJDqBwA07AcAzu0HAGjvBwAC8QcAnPIHAED0BwDa9QcAdPcHAA75BwCy+gcATPwHAOb9BwCA/wcAJAEIAL4CCABYBAgA8gUIAJYHCAAwCQgAygoIAGQMCAAIDggAog8IADwRCADgEggAehQIABQWCACuFwgAUhkIAOwaCACGHAgAIB4IALofCABeIQgA+CIIAJIkCAAsJggA0CcIAGopCAAEKwgAniwIAEIuCADcLwgAdjEIABAzCAC0NAgATjYIAOg3CACMOQgAJjsIAMA8CABaPggA/j8IAJhBCAAyQwgAzEQIAHBGCAAKSAgApEkIAD5LCADiTAgAfE4IABZQCACwUQgASlMIAO5UCACIVggAIlgIALxZCABgWwgA+lwIAJReCAAuYAgA0mEIAGxjCAAGZQgAoGYIAERoCADeaQgAeGsIABJtCAC2bggAUHAIAOpxCACEcwgAKHUIAMJ2CABceAgAAHoIAJp7CAA0fQgAzn4IAHKACAAMgggApoMIAECFCADkhggAfogIABiKCACyiwgAVo0IAPCOCACKkAgAJJIIAMiTCABilQgA/JYIAJaYCAAwmggA1JsIAG6dCAAInwgAoqAIAEaiCADgowgAeqUIABSnCAC4qAgAUqoIAOyrCACGrQgAKq8IAMSwCABesggA+LMIAJy1CAA2twgA0LgIAHS6CAAOvAgAqL0IAEK/CADmwAgAgMIIABrECAC0xQgAWMcIAPLICACMyggAJswIAMrNCABkzwgA/tAIAJjSCAA81AgA1tUIAHDXCAAK2QgApNoIAEjcCADi3QgAfN8IABbhCAC64ggAVOQIAO7lCACI5wgALOkIAMbqCABg7AgA+u0IAJ7vCAA48QgA0vIIAGz0CAAQ9ggAqvcIAET5CADe+ggAgvwIABz+CAC2/wgAWgEJAPQCCQCOBAkAKAYJAMwHCQBmCQkAAAsJAJoMCQA+DgkA2A8JAHIRCQAMEwkAsBQJAEoWCQDkFwkAfhkJACIbCQC8HAkAVh4JAPAfCQCUIQkALiMJAMgkCQBiJgkA/CcJAKApCQA6KwkA1CwJAG4uCQASMAkArDEJAEYzCQDgNAkAhDYJAB44CQC4OQkAXDsJAPY8CQCQPgkAKkAJAM5BCQBoQwkAAkUJAJxGCQA2SAkA2kkJAHRLCQAOTQkAqE4JAExQCQDmUQkAgFMJABpVCQC+VgkAWFgJAPJZCQCMWwkAMF0JAMpeCQBkYAkACGIJAKJjCQA8ZQkA1mYJAHpoCQAUagkArmsJAEhtCQDsbgkAhnAJACByCQC6cwkAXnUJAPh2CQCSeAkALHoJANB7CQBqfQkABH8JAJ6ACQBCggkA3IMJAICFCQAahwkAvogJAFiKCQDyiwkAjI0JADCPCQDKkAkAZJIJAP6TCQCilQkAPJcJANaYCQBwmgkAFJwJAK6dCQBInwkA7KAJAIaiCQAgpAkAuqUJAF6nCQD4qAkAkqoJACysCQDQrQkAaq8JAASxCQCesgkAQrQJANy1CQB2twkAELkJALS6CQBOvAkA6L0JAIK/CQAmwQkAwMIJAFrECQD0xQkAjscJADLJCQDMygkAZswJAADOCQCkzwkAPtEJANjSCQBy1AkAFtYJALDXCQBK2QkA7toJAIjcCQAi3gkAvN8JAGDhCQD64gkAlOQJAC7mCQDS5wkAbOkJAAbrCQCg7AkARO4JAN7vCQB48QkAEvMJALb0CQBQ9gkA6vcJAIT5CQAo+wkAwvwJAFz+CQD2/wkAkAEKADQDCgDOBAoAaAYKAAwICgCmCQoAQAsKANoMCgB0DgoAGBAKALIRCgBMEwoA5hQKAIoWCgAkGAoAvhkKAFgbCgD8HAoAlh4KADAgCgDKIQoAbiMKAAglCgCiJgoARigKAOApCgB6KwoAFC0KALguCgBSMAoA7DEKAIYzCgAqNQoAxDYKAF44CgACOgoAnDsKADY9CgDQPgoAakAKAA5CCgCoQwoAQkUKANxGCgB2SAoAGkoKALRLCgBOTQoA8k4KAIxQCgAmUgoAwFMKAGRVCgD+VgoAmFgKADJaCgDWWwoAcF0KAApfCgCkYAoASGIKAOJjCgB8ZQoAFmcKALpoCgBUagoA7msKAIhtCgAibwoAxnAKAGByCgD6cwoAlHUKADh3CgDSeAoAbHoKAAZ8CgCqfQoARH8KAN6ACgCCggoAHIQKALaFCgBQhwoA9IgKAI6KCgAojAoAwo0KAGaPCgAAkQoAmpIKAD6UCgDYlQoAcpcKAAyZCgCmmgoASpwKAOSdCgCInwoALKEKAMaiCgBgpAoA+qUKAJ6nCgA4qQoA0qoKAGysCgAGrgoAqq8KAESxCgDesgoAeLQKABy2CgC2twoAULkKAPS6CgCOvAoAKL4KAMK/CgBmwQoAAMMKAJrECgA0xgoA2McKAHLJCgAMywoApswKAErOCgDkzwoAftEKABjTCgC81AoAVtYKAPDXCgCK2QoALtsKAMjcCgBi3goA/N8KAJbhCgA64woA1OQKAG7mCgAI6AoArOkKAEbrCgDg7AoAeu4KAB7wCgC48QoAUvMKAPb0CgCQ9goAKvgKAMT5CgBo+woAAv0KAJz+CgA2AAsA2gELAHQDCwAOBQsAsgYLAEwICwDmCQsAgAsLABoNCwC+DgsAWBALAPIRCwCMEwsAMBULAMoWCwBkGAsA/hkLAJgbCwA8HQsA1h4LAHAgCwAUIgsAriMLAEglCwDiJgsAfCgLACAqCwC6KwsAVC0LAO4uCwCSMAsALDILAMYzCwBgNQsABDcLAJ44CwA4OgsA3DsLAHY9CwAQPwsAqkALAE5CCwDoQwsAgkULABxHCwDASAsAWkoLAPRLCwCYTQsAMk8LAMxQCwBmUgsAAFQLAKRVCwA+VwsA2FgLAHJaCwAWXAsAsF0LAEpfCwDkYAsAfmILACJkCwC8ZQsAVmcLAPpoCwCUagsALmwLAMhtCwBsbwsABnELAKByCwA6dAsA3nULAHh3CwASeQsArHoLAFB8CwDqfQsAhH8LAB6BCwC4ggsAXIQLAPaFCwCQhwsAKokLAM6KCwBojAsAAo4LAJyPCwBAkQsA2pILAHSUCwAYlgsAspcLAEyZCwDmmgsAipwLACSeCwC+nwsAWKELAPyiCwCWpAsAMKYLANSnCwBuqQsACKsLAKKsCwA8rgsA4K8LAHqxCwAUswsArrQLAFK2CwDstwsAkLkLADS7CwDOvAsAaL4LAALACwCcwQsAQMMLANrECwB0xgsADsgLALLJCwBMywsA5swLAIrOCwAk0AsAvtELAFjTCwD81AsAltYLADDYCwDK2QsAbtsLAAjdCwCi3gsAPOALAODhCwB64wsAFOULALjmCwBS6AsA7OkLAIbrCwAg7QsAxO4LAF7wCwD48QsAkvMLADb1CwDQ9gsAavgLAAT6CwCe+wsAQv0LANz+CwB2AAwAEAIMALQDDABOBQwA6AYMAIwIDAAmCgwAwAsMAFoNDAD+DgwAmBAMADISDADMEwwAcBUMAAoXDACkGAwAPhoMAOIbDAB8HQwAFh8MALogDABUIgwA7iMMAIglDAAiJwwAxigMAGAqDAD6KwwAlC0MADgvDADSMAwAbDIMAAY0DACgNQwARDcMAN44DAB4OgwAHDwMALY9DABQPwwA6kAMAIRCDAAoRAwAwkUMAFxHDAD2SAwAmkoMADRMDADOTQwAaE8MAAxRDACmUgwAQFQMAORVDAB+VwwAGFkMALJaDABWXAwA8F0MAIpfDAAkYQwAyGIMAGJkDAD8ZQwAoGcMADppDADUagwAbmwMAAhuDACsbwwARnEMAOByDAB6dAwAHnYMALh3DABSeQwA7HoMAIZ8DAAqfgwAxH8MAF6BDAACgwwAnIQMADaGDADQhwwAdIkMAA6LDACojAwATI4MAOaPDACAkQwAGpMMALSUDABYlgwA8pcMAIyZDAAmmwwAypwMAGSeDAD+nwwAmKEMADKjDADWpAwAcKYMAAqoDACkqQwASKsMAOKsDAB8rgwAILAMALqxDABUswwA7rQMAJK2DAAsuAwAxrkMAGC7DAAEvQwAnr4MADjADADcwQwAdsMMABDFDACqxgwATsgMAOjJDACCywwAHM0MALbODABa0AwA9NEMAJjTDAA81QwA1tYMAHDYDAAK2gwArtsMAEjdDADi3gwAfOAMABbiDAC64wwAVOUMAO7mDACI6AwALOoMAMbrDABg7QwABO8MAJ7wDAA48gwA0vMMAHb1DAAQ9wwAqvgMAET6DADo+wwAgv0MABz/DADAAA0AWgINAPQDDQCOBQ0AMgcNAMwIDQBmCg0AAAwNAJoNDQA+Dw0A2BANAHISDQAMFA0AsBUNAEoXDQDkGA0AfhoNABgcDQC8HQ0AVh8NAPAgDQCUIg0ALiQNAMglDQBiJw0ABikNAKAqDQA6LA0A1C0NAHgvDQASMQ0ArDINAFA0DQDqNQ0AhDcNAB45DQDCOg0AXDwNAPY9DQCQPw0AKkENAM5CDQBoRA0AAkYNAJxHDQBASQ0A2koNAHRMDQAOTg0Ask8NAExRDQDmUg0AgFQNACRWDQC+Vw0AWFkNAPJaDQCWXA0AMF4NAMpfDQBkYQ0A/mINAKJkDQA8Zg0A1mcNAHppDQAUaw0ArmwNAEhuDQDsbw0AhnENACBzDQC6dA0AXnYNAPh3DQCSeQ0ALHsNANB8DQBqfg0ABIANAKiBDQBCgw0A3IQNAHaGDQAaiA0AtIkNAE6LDQDojA0Ago4NACaQDQDAkQ0AWpMNAPSUDQCYlg0AMpgNAMyZDQBmmw0ACp0NAKSeDQA+oA0A2KENAHyjDQAWpQ0AsKYNAFSoDQDuqQ0AiKsNACKtDQDGrg0AYLANAPqxDQCUsw0ALrUNANK2DQBsuA0ABroNAKC7DQBEvQ0A3r4NAHjADQASwg0AtsMNAFDFDQDqxg0AhMgNAB7KDQDCyw0AXM0NAPbODQCa0A0ANNINAM7TDQBo1Q0ADNcNAKbYDQBA2g0A2tsNAH7dDQAY3w0AsuANAFbiDQDw4w0AiuUNACTnDQDI6A0AYuoNAPzrDQCW7Q0AOu8NANTwDQBu8g0ACPQNAKz1DQBG9w0A4PgNAHr6DQAU/A0AuP0NAFL/DQDsAA4AhgIOACoEDgDEBQ4AXgcOAPgIDgCcCg4ANgwOANANDgBqDw4ADhEOAKgSDgBCFA4A3BUOAIAXDgAaGQ4AtBoOAE4cDgDyHQ4AjB8OACYhDgDAIg4AZCQOAP4lDgCYJw4APCkOANYqDgBwLA4ACi4OAK4vDgBIMQ4A4jIOAHw0DgAWNg4AujcOAFQ5DgDuOg4AiDwOACw+DgDGPw4AYEEOAPpCDgCURA4AOEYOANJHDgBsSQ4AEEsOAKpMDgBETg4A3k8OAIJRDgAcUw4AtlQOAFBWDgD0Vw4AjlkOAChbDgDCXA4AZl4OAABgDgCaYQ4APmMOANhkDgByZg4ADGgOALBpDgBKaw4A5GwOAH5uDgAicA4AvHEOAFZzDgDwdA4AlHYOAC54DgDIeQ4AYnsOAPx8DgCgfg4AOoAOANSBDgBugw4AEoUOAKyGDgBGiA4A4IkOAISLDgAejQ4AuI4OAFKQDgD2kQ4AkJMOACqVDgDElg4AaJgOAAKaDgCcmw4ANp0OANqeDgB0oA4ADqIOAKijDgBMpQ4A5qYOAICoDgAkqg4AvqsOAFitDgDyrg4AlrAOADCyDgDKsw4AZLUOAAi3DgCiuA4APLoOANa7DgBwvQ4AFL8OAK7ADgBIwg4A4sMOAIbFDgAgxw4AusgOAF7KDgD4yw4Aks0OACzPDgDQ0A4AatIOAATUDgCe1Q4AQtcOANzYDgB22g4AENwOAKrdDgBO3w4A6OAOAILiDgAc5A4AwOUOAFrnDgD06A4AjuoOADLsDgDM7Q4AZu8OAADxDgCk8g4APvQOANj1DgBy9w4AFvkOALD6DgBK/A4A5P0OAIj/DgAiAQ8AvAIPAGAEDwD6BQ8AlAcPAC4JDwDSCg8AbAwPAAYODwCgDw8ARBEPAN4SDwB4FA8AEhYPALYXDwBQGQ8A6hoPAIQcDwAeHg8Awh8PAFwhDwD2Ig8AkCQPADQmDwDOJw8AaCkPAAIrDwCmLA8AQC4PANovDwB0MQ8AGDMPALI0DwBMNg8A5jcPAIo5DwAkOw8AvjwPAGI+DwD8Pw8AlkEPADBDDwDURA8AbkYPAAhIDwCiSQ8ARksPAOBMDwB6Tg8AFFAPALhRDwBSUw8A7FQPAIZWDwAgWA8AxFkPAF5bDwD4XA8Akl4PADZgDwDQYQ8AamMPAARlDwCoZg8AQmgPANxpDwB2aw8AGm0PALRuDwBOcA8A6HEPAIxzDwAmdQ8AwHYPAGR4DwD+eQ8AmHsPADJ9DwDWfg8AcIAPAAqCDwCkgw8ASIUPAOKGDwB8iA8AFooPALqLDwBUjQ8A7o4PAIiQDwAskg8AxpMPAGCVDwD6lg8AnpgPADiaDwDSmw8AbJ0PAAafDwCqoA8ARKIPAN6jDwB4pQ8AHKcPALaoDwBQqg8A6qsPAI6tDwAorw8AwrAPAFyyDwAAtA8AmrUPADS3DwDOuA8AcroPAAy8DwCmvQ8AQL8PAOTADwB+wg8AGMQPALzFDwBWxw8A8MgPAIrKDwAuzA8AyM0PAGLPDwD80A8AoNIPADrUDwDU1Q8AbtcPAAjZDwCs2g8ARtwPAODdDwB63w8AHuEPALjiDwBS5A8A9uUPAJDnDwAq6Q8AxOoPAGjsDwAC7g8AnO8PADbxDwDa8g8AdPQPAA72DwCo9w8ATPkPAOb6DwCA/A8AGv4PAL7/DwBYARAA8gIQAIwEEAAmBhAAygcQAGQJEAD+ChAAmAwQADwOEADWDxAAcBEQAAoTEACuFBAASBYQAOIXEAB8GRAAIBsQALocEABUHhAA7h8QAJIhEAAsIxAAxiQQAGAmEAAEKBAAnikQADgrEADSLBAAdi4QABAwEACqMRAATjMQAOg0EACCNhAAHDgQAMA5EABaOxAA9DwQAI4+EAAyQBAAzEEQAGZDEAAARRAAmkYQAD5IEADYSRAAcksQAAxNEACwThAASlAQAORREAB+UxAAIlUQALxWEABWWBAA8FkQAJRbEAAuXRAAyF4QAGJgEAAGYhAAoGMQADplEADUZhAAeGgQABJqEACsaxAAUG0QAOpuEACEcBAAHnIQAMJzEABcdRAA9nYQAJB4EAA0ehAAznsQAGh9EAACfxAApoAQAECCEADagxAAdIUQABiHEACyiBAATIoQAOaLEACAjRAAJI8QAL6QEABYkhAA8pMQAJaVEAAwlxAAypgQAGSaEAAInBAAop0QADyfEADWoBAAeqIQABSkEACupRAASKcQAOyoEACGqhAAIKwQALqtEABerxAA+LAQAJKyEAAstBAA0LUQAGq3EAAEuRAAqLoQAEK8EADcvRAAdr8QABrBEAC0whAATsQQAOjFEACMxxAAJskQAMDKEABazBAA/s0QAJjPEAAy0RAAzNIQAHDUEAAK1hAApNcQAD7ZEADY2hAAfNwQABbeEACw3xAASuEQAO7iEACI5BAAIuYQALznEABg6RAA+uoQAJTsEAAu7hAA0u8QAGzxEAAG8xAAoPQQAET2EADe9xAAePkQABL7EAC2/BAAUP4QAOr/EACEAREAKAMRAMIEEQBcBhEA9gcRAJoJEQA0CxEAzgwRAGgOEQAMEBEAphERAEATEQDkFBEAfhYRABgYEQCyGREAVhsRAPAcEQCKHhEAJCARAMghEQBiIxEA/CQRAJYmEQA6KBEA1CkRAG4rEQAILREAoi4RAEYwEQDgMREAejMRABQ1EQC4NhEAUjgRAOw5EQCGOxEAKj0RAMQ+EQBeQBEA+EERAJxDEQA2RREA0EYRAGpIEQAOShEAqEsRAEJNEQDcThEAgFARABpSEQC0UxEATlURAPJWEQCMWBEAJloRAMpbEQBkXREA/l4RAJhgEQA8YhEA1mMRAHBlEQAKZxEArmgRAEhqEQDiaxEAfG0RACBvEQC6cBEAVHIRAO5zEQCSdREALHcRAMZ4EQBgehEA+nsRAJ59EQA4fxEA0oARAGyCEQAQhBEAqoURAESHEQDeiBEAgooRAByMEQC2jREAUI8RAPSQEQCOkhEAKJQRAMKVEQBmlxEAAJkRAJqaEQA+nBEA2J0RAHKfEQAMoREAsKIRAEqkEQDkpREAfqcRACKpEQC8qhEAVqwRAPCtEQCUrxEALrERAMiyEQBitBEABrYRAKC3EQA6uREA1LoRAG68EQASvhEArL8RAEbBEQDqwhEAhMQRAB7GEQC4xxEAXMkRAPbKEQCQzBEAKs4RAMTPEQBo0REAAtMRAJzUEQA21hEA2tcRAHTZEQAO2xEAqNwRAEzeEQDm3xEAgOERABrjEQC+5BEAWOYRAPLnEQCW6REAMOsRAMrsEQBk7hEACPARAKLxEQA88xEA1vQRAHr2EQAU+BEArvkRAEj7EQDs/BEAhv4RACAAEgC6ARIAXgMSAPgEEgCSBhIALAgSANAJEgBqCxIABA0SAJ4OEgBCEBIA3BESAHYTEgAQFRIAtBYSAE4YEgDoGRIAghsSACYdEgDAHhIAWiASAPQhEgCYIxIAMiUSAMwmEgBmKBIAACoSAKQrEgA+LRIA2C4SAHIwEgAWMhIAsDMSAEo1EgDkNhIAiDgSACI6EgC8OxIAYD0SAPo+EgCUQBIALkISANJDEgBsRRIABkcSAKBIEgBEShIA3ksSAHhNEgASTxIAtlASAFBSEgDqUxIAhFUSAChXEgDCWBIAXFoSAPZbEgCaXRIANF8SAM5gEgBoYhIADGQSAKZlEgBAZxIA2mgSAHRqEgAYbBIAsm0SAExvEgDmcBIAinISACR0EgC+dRIAWHcSAPx4EgCWehIAMHwSAMp9EgBufxIACIESAKKCEgBGhBIA4IUSAHqHEgAUiRIAuIoSAFKMEgDsjRIAho8SACqREgDEkhIAXpQSAPiVEgCclxIANpkSANCaEgBqnBIADp4SAKifEgBCoRIA3KISAICkEgAaphIAtKcSAE6pEgDoqhIAjKwSACauEgDArxIAWrESAP6yEgCYtBIAMrYSAMy3EgBwuRIACrsSAKS8EgBIvhIA4r8SAHzBEgAWwxIAusQSAFTGEgDuxxIAiMkSACzLEgDGzBIAYM4SAPrPEgCe0RIAONMSANLUEgBs1hIAENgSAKrZEgBE2xIA3twSAILeEgAc4BIAtuESAFDjEgD05BIAjuYSACjoEgDC6RIAZusSAADtEgCa7hIANPASANjxEgBy8xIADPUSAKb2EgBA+BIA5PkSAH77EgAY/RIAsv4SAFYAEwDwARMAigMTACQFEwDIBhMAYggTAPwJEwCgCxMAOg0TANQOEwBuEBMAEhITAKwTEwBGFRMA4BYTAIQYEwAeGhMAuBsTAFIdEwAAHxMAmiATADQiEwDYIxMAciUTAAwnEwCmKBMASioTAOQrEwB+LRMAGC8TALwwEwBWMhMA8DMTAIo1EwAuNxMAyDgTAGI6EwD8OxMAoD0TADo/EwDUQBMAbkITABJEEwCsRRMARkcTAOBIEwB6ShMAHkwTALhNEwBSTxMA7FATAJBSEwAqVBMAxFUTAF5XEwACWRMAnFoTADZcEwDaXRMAdF8TAA5hEwCoYhMATGQTAOZlEwCAZxMAGmkTAL5qEwBYbBMA8m0TAIxvEwAwcRMAynITAGR0EwD+dRMAoncTADx5EwDWehMAcHwTABR+EwCufxMASIETAOKCEwCGhBMAIIYTALqHEwBUiRMA+IoTAJKMEwAsjhMAxo8TAGqREwAEkxMAnpQTADiWEwDSlxMAdpkTABCbEwCqnBMARJ4TAOifEwCCoRMAHKMTALakEwBaphMA9KcTAI6pEwAyqxMAzKwTAGauEwAAsBMApLETAD6zEwDYtBMAcrYTABa4EwCwuRMASrsTAOS8EwCIvhMAIsATALzBEwBgwxMA+sQTAJTGEwAuyBMAyMkTAGzLEwAGzRMAoM4TADrQEwDe0RMAeNMTABLVEwCs1hMARtgTAOrZEwCE2xMAHt0TALjeEwBc4BMA9uETAJDjEwAq5RMAzuYTAGjoEwAC6hMApusTAEDtEwDa7hMAdPATAA7yEwCy8xMATPUTAOb2EwCK+BMAJPoTAL77EwBY/RMA/P4TAJYAFAAwAhQAygMUAG4FFAAIBxQAoggUADwKFADgCxQAeg0UABQPFAC4EBQAUhIUAOwTFACGFRQAIBcUAMQYFABeGhQA+BsUAJIdFAAsHxQA0CAUAGoiFAAEJBQAniUUAEInFADcKBQAdioUABAsFAC0LRQATi8UAOgwFACMMhQAJjQUAMA1FABaNxQA/jgUAJg6FAAyPBQAzD0UAHA/FAAKQRQApEIUAD5EFADiRRQAfEcUABZJFACwShQASkwUAO5NFACITxQAIlEUALxSFABgVBQA+lUUAJRXFAA4WRQA0loUAGxcFAAGXhQAql8UAERhFADeYhQAeGQUABxmFAC2ZxQAUGkUAPRqFACObBQAKG4UAMJvFABccRQAAHMUAJp0FAA0dhQAzncUAHJ5FAAMexQApnwUAEB+FADafxQAfoEUABiDFACyhBQATIYUAPCHFACKiRQAJIsUAL6MFABijhQA/I8UAJaRFAAwkxQA1JQUAG6WFAAImBQAopkUAEabFADgnBQAep4UAB6gFAC4oRQAUqMUAOykFACQphQAKqgUAMSpFABeqxQAAq0UAJyuFAA2sBQA2rEUAHSzFAAOtRQAqLYUAEK4FADmuRQAgLsUABq9FAC0vhQAWMAUAPLBFACMwxQAJsUUAMDGFABkyBQA/skUAJjLFAAyzRQA1s4UAHDQFAAK0hQArtMUAEjVFADi1hQAfNgUACDaFAC62xQAVN0UAO7eFACS4BQALOIUAMbjFABg5RQABOcUAJ7oFAA46hQA3OsUAHbtFAAQ7xQAqvAUAE7yFADo8xQAgvUUABz3FAC2+BQAWvoUAPT7FACO/RQAKP8UAMIAFQBmAhUAAAQVAJoFFQA0BxUA2AgVAHIKFQAMDBUAsA0VAEoPFQDkEBUAfhIVABgUFQC8FRUAVhcVAPAYFQCUGhUALhwVAMgdFQBiHxUABiEVAKAiFQA6JBUA1CUVAHgnFQASKRUArCoVAFAsFQDqLRUAhC8VAB4xFQC4MhUAXDQVAPY1FQCQNxUAKjkVAM46FQBoPBUAAj4VAJw/FQA2QRUA2kIVAHREFQAORhUAqEcVAExJFQDmShUAgEwVACROFQC+TxUAWFEVAPJSFQCMVBUAMFYVAMpXFQBkWRUACFsVAKJcFQA8XhUA1l8VAHphFQAUYxUArmQVAEhmFQDiZxUAhmkVACBrFQC6bBUAVG4VAPhvFQCScRUALHMVANB0FQBqdhUABHgVAJ55FQBCexUA3HwVAHZ+FQAQgBUAtIEVAE6DFQDohBUAjIYVACaIFQDAiRUAWosVAP6MFQCYjhUAMpAVAMyRFQBmkxUACpUVAKSWFQA+mBUA2JkVAHybFQAWnRUAsJ4VAEqgFQDkoRUAiKMVACKlFQC8phUAYKgVAPqpFQCUqxUALq0VAMiuFQBssBUABrIVAKCzFQA6tRUA3rYVAHi4FQASuhUAtrsVAFC9FQDqvhUAhMAVACjCFQDCwxUAXMUVAPbGFQCayBUANMoVAM7LFQByzRUADM8VAKbQFQBA0hUA5NMVAH7VFQAY1xUAstgVAEzaFQDw2xUAit0VACTfFQC+4BUAYuIVAPzjFQCW5RUAMOcVAMroFQBu6hUACOwVAKLtFQBG7xUA4PAVAHryFQAU9BUAuPUVAFL3FQDs+BUAhvoVACr8FQDE/RUAXv8VAPgAFgCcAhYANgQWANAFFgB0BxYADgkWAKgKFgBCDBYA5g0WAIAPFgAaERYAtBIWAE4UFgDyFRYAjBcWACYZFgDAGhYAZBwWAP4dFgCYHxYAMiEWAMwiFgBwJBYACiYWAKQnFgBIKRYA4ioWAHwsFgAWLhYAsC8WAFQxFgDuMhYAiDQWACI2FgDGNxYAYDkWAPo6FgCePBYAOD4WANI/FgBsQRYAEEMWAKpEFgBERhYA3kcWAIJJFgAcSxYAtkwWAFBOFgD0TxYAjlEWAChTFgDMVBYAZlYWAABYFgCaWRYAPlsWANhcFgByXhYADGAWAKZhFgBKYxYA5GQWAH5mFgAYaBYAvGkWAFZrFgDwbBYAim4WAC5wFgDIcRYAYnMWABB1FgCqdhYARHgWAN55FgCCexYAHH0WALZ+FgBQgBYA9IEWAI6DFgAohRYAwoYWAFyIFgAAihYAmosWADSNFgDYjhYAcpAWAAySFgCmkxYASpUWAOSWFgB+mBYAGJoWALybFgBWnRYA8J4WAJSgFgAuohYAyKMWAGKlFgAGpxYAoKgWADqqFgDUqxYAeK0WABKvFgCssBYARrIWAOCzFgCEtRYAHrcWALi4FgBSuhYA9rsWAJC9FgAqvxYAxMAWAGjCFgACxBYAnMUWADbHFgDQyBYAdMoWAA7MFgCozRYATM8WAObQFgCA0hYAGtQWAL7VFgBY1xYA8tgWAIzaFgAw3BYAyt0WAGTfFgD+4BYAouIWADzkFgDW5RYAeucWABTpFgCu6hYASOwWAOztFgCG7xYAIPEWALryFgBU9BYA+PUWAJL3FgAs+RYAxvoWAGr8FgAE/hYAnv8WADgBFwDSAhcAdgQXABAGFwCqBxcATgkXAOgKFwCCDBcAHA4XAMAPFwBaERcA9BIXAI4UFwAyFhcAzBcXAGYZFwAAGxcApBwXAD4eFwDYHxcAfCEXABYjFwCwJBcASiYXAO4nFwCIKRcAIisXALwsFwBgLhcA+i8XAJQxFwAuMxcAyDQXAGw2FwAGOBcAoDkXADo7FwDUPBcAeD4XABJAFwCsQRcAUEMXAOpEFwCERhcAHkgXAMJJFwBcSxcA9kwXAJBOFwA0UBcAzlEXAGhTFwACVRcAplYXAEBYFwDaWRcAdFsXABhdFwCyXhcATGAXAOZhFwCKYxcAJGUXAL5mFwBiaBcA/GkXAJZrFwAwbRcA1G4XAG5wFwAIchcAonMXAEZ1FwDgdhcAengXABR6FwCuexcAUn0XAOx+FwCGgBcAIIIXAMSDFwBehRcA+IYXAJKIFwA2ihcA0IsXAGqNFwAOjxcAqJAXAEKSFwDckxcAgJUXABqXFwC0mBcATpoXAOibFwCMnRcAJp8XAMCgFwBaohcA/qMXAJilFwAypxcAzKgXAGaqFwAKrBcApK0XAD6vFwDisBcAfLIXABa0FwCwtRcAVLcXAO64FwCIuhcAIrwXAMa9FwBgvxcA+sAXAJTCFwA4xBcA0sUXAGzHFwAQyRcAqsoXAETMFwDezRcAgs8XABzRFwC20hcAUNQXAPTVFwCO1xcAKNkXAMLaFwBm3BcAAN4XAJrfFwA04RcA2OIXAHLkFwAM5hcApucXAEDpFwDk6hcAfuwXABjuFwCy7xcATPEXAPDyFwCK9BcAJPYXAMj3FwBi+RcA/PoXAJb8FwA6/hcA1P8XAG4BGAAIAxgArAQYAEYGGADgBxgAhAkYAB4LGAC4DBgAUg4YAPYPGACQERgAKhMYAMQUGABoFhgAAhgYAJwZGAA2GxgA0BwYAHQeGAAOIBgAqCEYAEIjGADmJBgAgCYYABooGAC0KRgATisYAPIsGACMLhgAJjAYAMoxGABkMxgA/jQYAJg2GAA8OBgA1jkYAHA7GAAKPRgArj4YAEhAGADiQRgAfEMYACBFGAC6RhgAVEgYAPhJGACSSxgALE0YAMZOGABqUBgABFIYAJ5TGAA4VRgA3FYYAHZYGAAQWhgAqlsYAE5dGADoXhgAgmAYABxiGADAYxgAWmUYAPRmGACOaBgAKGoYAMxrGABmbRgAAG8YAJpwGAA+chgA2HMYAHJ1GAAMdxgAsHgYAEp6GADkexgAfn0YACJ/GAC8gBgAVoIYAPCDGACUhRgALocYAMiIGABiihgABowYAKCNGAA6jxgA3pAYAHiSGAASlBgArJUYAFCXGADqmBgAhJoYAB6cGADCnRgAXJ8YAPagGACQohgANKQYAM6lGABopxgAAqkYAJyqGABArBgA2q0YAHSvGAAYsRgAsrIYAEy0GADmtRgAircYACS5GAC+uhgAWLwYAPy9GACWvxgAMMEYAMrCGABuxBgACMYYAKLHGAA8yRgA1soYAHrMGAAUzhgArs8YAEjRGADs0hgAhtQYACDWGAC61xgAXtkYAPjaGACS3BgALN4YANDfGABq4RgABOMYAJ7kGABC5hgA3OcYAHbpGAAQ6xgAtOwYAE7uGADo7xgAjPEYACbzGADA9BgAWvYYAPT3GACY+RgAMvsYAMz8GABw/hgACgAZAKQBGQA+AxkA4gQZAHwGGQAWCBkAsAkZAFQLGQDuDBkAiA4ZACIQGQDGERkAYBMZAPoUGQCUFhkALhgZANIZGQBsGxkABh0ZAKAeGQBEIBkA3iEZAHgjGQASJRkAtiYZAFAoGQDqKRkAhCsZACgtGQDCLhkAXDAZAPYxGQCaMxkANDUZAM42GQByOBkADDoZAKY7GQBAPRkA5D4ZAH5AGQAYQhkAskMZAFZFGQDwRhkAikgZACRKGQDISxkAYk0ZAPxOGQCWUBkAOlIZANRTGQBuVRkACFcZAKJYGQBGWhkA4FsZAHpdGQAUXxkAuGAZAFJiGQDsYxkAhmUZACpnGQDEaBkAXmoZAPhrGQCcbRkANm8ZANBwGQBqchkADnQZAKh1GQBCdxkA3HgZAIB6GQAafBkAtH0ZAE5/GQDygBkAjIIZACaEGQDKhRkAZIcZAP6IGQCYihkAPIwZANaNGQBwjxkACpEZAK6SGQBIlBkA4pUZAHyXGQAgmRkAupoZAFScGQDunRkAiJ8ZACyhGQDGohkAYKQZAPqlGQCepxkAOKkZANKqGQBsrBkAEK4ZAKqvGQBEsRkA3rIZAIK0GQActhkAtrcZAFC5GQD0uhkAjrwZACi+GQDCvxkAZsEZAADDGQCaxBkANMYZANjHGQByyRkADMsZAKbMGQBKzhkA5M8ZAH7RGQAY0xkAvNQZAFbWGQDw1xkAitkZAC7bGQDI3BkAYt4ZAAbgGQCg4RkAOuMZANTkGQB45hkAEugZAKzpGQBG6xkA6uwZAITuGQAe8BkAuPEZAFzzGQD29BkAkPYZACr4GQDE+RkAaPsZAAL9GQCc/hkANgAaANoBGgB0AxoADgUaAKgGGgBMCBoA5gkaAIALGgAaDRoAvg4aAFgQGgDyERoAjBMaADAVGgDKFhoAZBgaAP4ZGgCiGxoAPB0aANYeGgB6IBoAFCIaAK4jGgBIJRoA7CYaAIYoGgAgKhoAuisaAF4tGgD4LhoAkjAaACwyGgDQMxoAajUaAAQ3GgCeOBoAQjoaANw7GgB2PRoAED8aAKpAGgBOQhoA6EMaAIJFGgAcRxoAwEgaAFpKGgD0SxoAjk0aADJPGgDMUBoAZlIaAABUGgCkVRoAPlcaANhYGgB8WhoAFlwaALBdGgBKXxoA7mAaAIhiGgAiZBoAvGUaAGBnGgD6aBoAlGoaAC5sGgDSbRoAbG8aAAZxGgCgchoAOnQaAN51GgB4dxoAEnkaAKx6GgBQfBoA6n0aAIR/GgAegRoAwoIaAFyEGgD2hRoAkIcaADSJGgDOihoAaIwaAAKOGgCmjxoAQJEaANqSGgB0lBoAGJYaALKXGgBMmRoA5poaAIqcGgAknhoAvp8aAGKhGgD8ohoAlqQaADCmGgDUpxoAbqkaAAirGgCirBoARq4aAOCvGgB6sRoAFLMaALi0GgBSthoA7LcaAIa5GgAguxoAxLwaAF6+GgD4vxoAksEaADbDGgDQxBoAasYaAATIGgCoyRoAQssaANzMGgB2zhoAGtAaALTRGgBO0xoA8tQaAIzWGgAm2BoAwNkaAFrbGgD+3BoAmN4aADLgGgDM4RoAcOMaAArlGgCk5hoAPugaAOLpGgB86xoAFu0aALDuGgBU8BoA7vEaAIjzGgAs9RoAxvYaAGD4GgD6+RoAnvsaADj9GgDS/hoAbAAbABACGwCqAxsARAUbAN4GGwCCCBsAHAobALYLGwBQDRsA9A4bAI4QGwAoEhsAwhMbAFwVGwAAFxsAmhgbADQaGwDOGxsAch0bAAwfGwCmIBsAQCIbAOQjGwB+JRsAGCcbALIoGwBWKhsA8CsbAIotGwAkLxsAyDAbAGIyGwD8MxsAljUbADo3GwDUOBsAbjobABI8GwCsPRsARj8bAOBAGwCEQhsAHkQbALhFGwBSRxsA9kgbAJBKGwAqTBsAxE0bAGhPGwACURsAnFIbADZUGwDaVRsAdFcbAA5ZGwCoWhsATFwbAOZdGwCAXxsAGmEbALRiGwBYZBsA8mUbAIxnGwAmaRsAymobAGRsGwD+bRsAmG8bADxxGwDWchsAcHQbABR2GwCudxsASHkbAOJ6GwCGfBsAIH4bALp/GwBUgRsA+IIbAJKEGwAshhsAxocbAGqJGwAEixsAnowbADiOGwDcjxsAdpEbABCTGwCqlBsATpYbAOiXGwCCmRsAHJsbALacGwBanhsA9J8bAI6hGwAooxsAzKQbAGamGwAAqBsApKkbAD6rGwDYrBsAcq4bAAywGwCwsRsASrMbAOS0GwB+thsAIrgbALy5GwBWuxsA8LwbAJS+GwAuwBsAyMEbAGzDGwAGxRsAoMYbADrIGwDeyRsAeMsbABLNGwCszhsAUNAbAOrRGwCE0xsAHtUbAMLWGwBc2BsA9tkbAJDbGwA03RsAzt4bAGjgGwAC4hsApuMbAEDlGwDa5hsAdOgbAA7qGwCy6xsATO0bAObuGwCA8BsAJPIbAL7zGwBY9RsA/PYbAJb4GwAw+hsAyvsbAG79GwAI/xsAogAcADwCHADgAxwAegUcABQHHACuCBwASAocAOwLHACGDRwAIA8cALoQHABeEhwA+BMcAJIVHAAsFxwA0BgcAGoaHAAEHBwAqB0cAEIfHADcIBwAdiIcABokHAC0JRwATiccAOgoHACMKhwAJiwcAMAtHABaLxwA/jAcAJgyHAAyNBwAzDUcAHA3HAAKORwApDocAD48HADiPRwAfD8cABZBHACwQhwAVEQcAO5FHACIRxwAIkkcAMZKHABgTBwA+k0cAJRPHAAuURwA0lIcAGxUHAAGVhwAoFccAERZHADeWhwAeFwcABJeHAC2XxwAUGEcAOpiHACEZBwAKGYcAMJnHABcaRwAAGscAJpsHAA0bhwAzm8cAHJxHAAMcxwApnQcAEB2HADkdxwAfnkcABh7HACyfBwAVn4cAPB/HACKgRwAJIMcAMiEHABihhwA/IccAJaJHAA6ixwA1IwcAG6OHAAIkBwAopEcAEaTHADglBwAepYcABSYHAC4mRwAUpscAOycHACGnhwAKqAcAMShHABeoxwAAqUcAJymHAA2qBwA0KkcAHSrHAAOrRwAqK4cAEKwHADmsRwAgLMcABq1HAC0thwAWLgcAPK5HACMuxwAJr0cAMq+HABkwBwA/sEcAJjDHAA8xRwA1sYcAHDIHAAKyhwArsscAEjNHADizhwAfNAcACDSHAC60xwAVNUcAO7WHACI2BwALNocAMbbHABg3RwA+t4cAJ7gHAA44hwA0uMcAGzlHAAQ5xwAqugcAETqHADo6xwAgu0cABzvHAC28BwAWvIcAPTzHACO9RwAKPccAMz4HABm+hwAAPwcAJr9HAA+/xwA2AAdAHICHQAMBB0AsAUdAEoHHQDkCB0AfgodACIMHQC8DR0AVg8dAPAQHQCUEh0ALhQdAMgVHQBiFx0ABhkdAKAaHQA6HB0A1B0dAHgfHQASIR0ArCIdAFAkHQDqJR0AhCcdAB4pHQC4Kh0AXCwdAPYtHQCQLx0AKjEdAM4yHQBoNB0AAjYdAJw3HQA2OR0A2jodAHQ8HQAOPh0AqD8dAExBHQDmQh0AgEQdABpGHQC+Rx0AWEkdAPJKHQCWTB0AME4dAMpPHQBkUR0ACFMdAKJUHQA8Vh0A1lcdAHpZHQAUWx0ArlwdAEheHQDsXx0AhmEdACBjHQC6ZB0AXmYdAPhnHQCSaR0ANmsdANBsHQBqbh0ABHAdAJ5xHQBCcx0A3HQdAHZ2HQAQeB0AqnkdAE57HQDofB0Agn4dAByAHQDAgR0AWoMdAPSEHQCOhh0AMogdAMyJHQBmix0ACo0dAKSOHQA+kB0A2JEdAHyTHQAWlR0AsJYdAEqYHQDumR0AiJsdACKdHQDGnh0AYKAdAPqhHQCUox0ALqUdANKmHQBsqB0ABqodAKCrHQBErR0A3q4dAHiwHQASsh0ArLMdAFC1HQDqth0AhLgdAB66HQDCux0AXL0dAPa+HQCawB0ANMIdAM7DHQBoxR0ADMcdAKbIHQBAyh0A2ssdAH7NHQAYzx0AstAdAFbSHQDw0x0AitUdACTXHQC+2B0AYtodAPzbHQCW3R0AOt8dANTgHQBu4h0ACOQdAKLlHQBG5x0A4OgdAHrqHQAU7B0AuO0dAFLvHQDs8B0AhvIdACr0HQDE9R0AXvcdAPj4HQCS+h0ANvwdAND9HQBq/x0ABAEeAKgCHgBCBB4A3AUeAIAHHgAaCR4AtAoeAE4MHgDyDR4AjA8eACYRHgDAEh4AZBQeAP4VHgCYFx4AMhkeANYaHgBwHB4ACh4eAK4fHgBIIR4A4iIeAHwkHgAWJh4AuiceAFQpHgDuKh4AiCweACwuHgDGLx4AYDEeAPoyHgCeNB4AODYeANI3HgBsOR4AEDseAKo8HgBEPh4A6D8eAIJBHgAcQx4AtkQeAFBGHgD0Rx4AjkkeAChLHgDCTB4AZk4eAABQHgCaUR4ANFMeAM5UHgByVh4ADFgeAKZZHgBAWx4A5FweAH5eHgAYYB4AvGEeAFZjHgDwZB4AimYeAC5oHgDIaR4AYmseAPxsHgCgbh4AOnAeANRxHgBucx4AEnUeAKx2HgBGeB4A4HkeAIR7HgAefR4AuH4eAFKAHgD2gR4AkIMeACqFHgDOhh4AaIgeAAKKHgCcix4AQI0eANqOHgB0kB4ADpIeAKiTHgBMlR4A5pYeAICYHgAamh4AvpseAFidHgDynh4AjKAeACaiHgDKox4AZKUeAP6mHgCYqB4APKoeANarHgBwrR4AFK8eAK6wHgBIsh4A4rMeAIa1HgAgtx4AurgeAFS6HgD4ux4Akr0eACy/HgDGwB4AasIeAATEHgCexR4AQsceANzIHgB2yh4AEMweALTNHgBOzx4A6NAeAILSHgAc1B4AwNUeAFrXHgD02B4AjtoeADLcHgDM3R4AZt8eAADhHgCa4h4APuQeANjlHgBy5x4AFukeALDqHgBK7B4A5O0eAIjvHgAi8R4AvPIeAFb0HgD69R4AlPceAC75HgDI+h4AbPweAAb+HgCg/x4AOgEfAN4CHwB4BB8AEgYfAKwHHwBQCR8A6gofAIQMHwAoDh8Awg8fAFwRHwD2Eh8AmhQfADQWHwDOFx8AaBkfAAIbHwCmHB8AQB4fANofHwB0IR8AGCMfALIkHwBMJh8A5icfAIApHwAkKx8AviwfAFguHwDyLx8AljEfADAzHwDKNB8AbjYfAAg4HwCiOR8APDsfAOA8HwB6Ph8AFEAfAK5BHwBSQx8A7EQfAIZGHwAgSB8AukkfAF5LHwD4TB8Akk4fADZQHwDQUR8AalMfAARVHwCoVh8AQlgfANxZHwB2Wx8AGl0fALReHwBOYB8A6GEfAIxjHwAmZR8AwGYfAGRoHwD+aR8AmGsfADJtHwDWbh8AcHAfAApyHwCkcx8APnUfAOJ2HwB8eB8AFnofALB7HwBUfR8A7n4fAIiAHwAigh8AvIMfAGCFHwD6hh8AlIgfAC6KHwDSix8AbI0fAAaPHwCqkB8ARJIfAN6THwB4lR8AEpcfALaYHwBQmh8A6psfAI6dHwAonx8AwqAfAFyiHwAApB8AmqUfADSnHwDOqB8AcqofAAysHwCmrR8ASq8fAOSwHwB+sh8AGLQfALy1HwBWtx8A8LgfAIq6HwAkvB8AyL0fAGK/HwD8wB8AlsIfADrEHwDUxR8AbscfAAjJHwCiyh8ARswfAODNHwB6zx8AHtEfALjSHwBS1B8A7NUfAJDXHwAq2R8AxNofAF7cHwAC3h8AnN8fADbhHwDa4h8AdOQfAA7mHwCo5x8ATOkfAObqHwCA7B8AGu4fAL7vHwBY8R8A8vIfAIz0HwAm9h8AyvcfAGT5HwD++h8AmPwfADz+HwDW/x8AcAEgAAoDIACkBCAASAYgAOIHIAB8CSAAIAsgALoMIABUDiAA7g8gAJIRIAAsEyAAxhQgAGAWIAAEGCAAnhkgADgbIADSHCAAdh4gABAgIACqISAATiMgAOgkIACCJiAAHCggAMApIABaKyAA9CwgAI4uIAAoMCAAzDEgAGYzIAAANSAAmjYgAD44IADYOSAAcjsgAAw9IACwPiAASkAgAORBIAB+QyAAIkUgALxGIABWSCAA8EkgAJRLIAAuTSAAyE4gAGJQIAAGUiAAoFMgADpVIADUViAAeFggABJaIACsWyAARl0gAOpeIACEYCAAHmIgALhjIABSZSAA9mYgAJBoIAAqaiAAzmsgAGhtIAACbyAAnHAgAEByIADacyAAdHUgAA53IACyeCAATHogAOZ7IACAfSAAJH8gAL6AIABYgiAA/IMgAJaFIAAwhyAAyoggAG6KIAAIjCAAoo0gADyPIADgkCAAepIgABSUIACulSAASJcgAOyYIACGmiAAIJwgALqdIABUnyAA+KAgAJKiIAAspCAA0KUgAGqnIAAEqSAAnqogAEKsIADcrSAAdq8gABCxIAC0siAATrQgAOi1IACCtyAAJrkgAMC6IABavCAA9L0gAJi/IAAywSAAzMIgAHDEIAAKxiAApMcgAD7JIADiyiAAfMwgABbOIACwzyAAVNEgAO7SIACI1CAAItYgALzXIABg2SAA+togAJTcIAAu3iAA0t8gAGzhIAAG4yAAoOQgAETmIADe5yAAeOkgABLrIAC27CAAUO4gAOrvIACE8SAAKPMgAML0IABc9iAA9vcgAJr5IAA0+yAAzvwgAHL+IAAMACEApgEhAEADIQDkBCEAfgYhABgIIQCyCSEAVgshAPAMIQCKDiEAJBAhAL4RIQBiEyEA/BQhAJYWIQAwGCEA1BkhAG4bIQAIHSEAoh4hAEYgIQDgISEAeiMhABQlIQC4JiEAUighAOwpIQCGKyEAKi0hAMQuIQBeMCEA+DEhAJwzIQA2NSEA0DYhAGo4IQAOOiEAqDshAEI9IQDcPiEAgEAhABpCIQC0QyEATkUhAPJGIQCMSCEAJkohAMpLIQBkTSEA/k4hAJhQIQA8UiEA1lMhAHBVIQAKVyEArlghAEhaIQDiWyEAfF0hABZfIQC6YCEAVGIhAO5jIQCIZSEALGchAMZoIQBgaiEA+mshAJRtIQA4byEA0nAhAGxyIQAQdCEAqnUhAER3IQDeeCEAgnohABx8IQC2fSEAWn8hAPSAIQCOgiEAKIQhAMKFIQBmhyEAAIkhAJqKIQA0jCEA2I0hAHKPIQAMkSEAppIhAECUIQDklSEAfpchABiZIQC8miEAVpwhAPCdIQCKnyEALqEhAMiiIQBipCEA/KUhAKCnIQA6qSEA1KohAHisIQASriEArK8hAEaxIQDqsiEAhLQhAB62IQC4tyEAXLkhAPa6IQCQvCEAKr4hAM6/IQBowSEAAsMhAJzEIQBAxiEA2schAHTJIQAOyyEAsswhAEzOIQDmzyEAgNEhABrTIQC+1CEAWNYhAPLXIQCM2SEAMNshAMrcIQBk3iEA/t8hAKLhIQA84yEA1uQhAHDmIQAU6CEArukhAEjrIQDi7CEAhu4hACDwIQC68SEAXvMhAPj0IQCS9iEALPghAND5IQBq+yEABP0hAJ7+IQBCACIA3AEiAHYDIgAQBSIAtAYiAE4IIgDoCSIAggsiABwNIgDADiIAWhAiAPQRIgCOEyIAMhUiAMwWIgBmGCIAABoiAKQbIgA+HSIA2B4iAHIgIgAWIiIAsCMiAEolIgDkJiIAiCgiACIqIgC8KyIAVi0iAPouIgCUMCIALjIiANIzIgBsNSIABjciAKA4IgBEOiIA3jsiAHg9IgASPyIAtkAiAFBCIgDqQyIAhEUiAChHIgDCSCIAXEoiAPZLIgCaTSIANE8iAM5QIgBoUiIADFQiAKZVIgBAVyIA2lgiAHRaIgAYXCIAsl0iAExfIgDmYCIAimIiACRkIgC+ZSIAWGciAPxoIgCWaiIAMGwiAMptIgBubyIACHEiAKJyIgA8dCIA4HUiAHp3IgAUeSIArnoiAFJ8IgDsfSIAhn8iACqBIgDEgiIAXoQiAPiFIgCchyIANokiANCKIgBqjCIADo4iAKiPIgBCkSIA3JIiAICUIgAkliIAvpciAFiZIgD8miIAlpwiADCeIgDUnyIAbqEiAAijIgCipCIARqYiAOCnIgB6qSIAFKsiALisIgBSriIA7K8iAIaxIgAqsyIAxLQiAF62IgD4tyIAkrkiADa7IgDQvCIAar4iAATAIgCowSIAQsMiANzEIgB2xiIAGsgiALTJIgBOyyIA6MwiAIzOIgAm0CIAwNEiAFrTIgD+1CIAmNYiADLYIgDW2SIAcNsiAArdIgCk3iIAPuAiAOLhIgB84yIAFuUiALrmIgBU6CIA7ukiAIjrIgAs7SIAxu4iAGDwIgD68SIAnvMiADj1IgDS9iIAbPgiABD6IgCq+yIARP0iAN7+IgB4ACMAHAIjALYDIwBQBSMA6gYjAI4IIwAoCiMAwgsjAFwNIwAADyMAmhAjADQSIwDOEyMAchUjAAwXIwCmGCMAQBojAOQbIwB+HSMAGB8jALwgIwBWIiMA8CMjAIolIwAuJyMAyCgjAGIqIwD8KyMAoC0jADovIwDUMCMAbjIjABI0IwCsNSMARjcjAOA4IwB6OiMAHjwjALg9IwBSPyMA7EAjAJBCIwAqRCMAxEUjAF5HIwACSSMAnEojADZMIwDQTSMAdE8jAA5RIwCoUiMAQlQjAOZVIwCAVyMAGlkjAL5aIwBYXCMA8l0jAIxfIwAmYSMAymIjAGRkIwD+ZSMAomcjADxpIwDWaiMAcGwjABRuIwCubyMASHEjAOJyIwCGdCMAIHYjALp3IwBUeSMA+HojAJJ8IwAsfiMAxn8jAGqBIwAEgyMAnoQjADiGIwDShyMAdokjABCLIwCqjCMARI4jAOiPIwCCkSMAHJMjALaUIwBaliMA9JcjAI6ZIwAomyMAzJwjAGaeIwAAoCMApKEjAD6jIwDYpCMAcqYjABaoIwCwqSMASqsjAO6sIwCIriMAIrAjALyxIwBWsyMA+rQjAJS2IwAuuCMAyLkjAGy7IwAGvSMAoL4jADrAIwDewSMAeMMjABLFIwCsxiMAUMgjAOrJIwCEyyMAHs0jALjOIwBc0CMA9tEjAJDTIwAq1SMAztYjAGjYIwAC2iMAnNsjAEDdIwDa3iMAdOAjAA7iIwCy4yMATOUjAObmIwCK6CMAJOojAL7rIwBY7SMA/O4jAJbwIwAw8iMAyvMjAG71IwAI9yMAovgjADz6IwDg+yMAev0jABT/IwCuACQAUgIkAOwDJACGBSQAIAckAMQIJABeCiQA+AskAJINJAAsDyQA0BAkAGoSJAAEFCQAnhUkAEIXJADcGCQAdhokABAcJAC0HSQATh8kAOggJACCIiQAJiQkAMAlJABaJyQA9CgkAJgqJAAyLCQAzC0kAHAvJAAKMSQApDIkAD40JADiNSQAfDckABY5JACwOiQAVDwkAO49JACIPyQAIkEkAMZCJABgRCQA+kUkAJRHJAA4SSQA0kokAGxMJAAGTiQAoE8kAERRJADeUiQAeFQkABJWJAC2VyQAUFkkAOpaJACEXCQAKF4kAMJfJABcYSQAAGMkAJpkJAA0ZiQAzmckAHJpJAAMayQApmwkAEBuJADkbyQAfnEkABhzJACydCQAVnYkAPB3JACKeSQAJHskAMh8JABifiQA/H8kAJaBJAA6gyQA1IQkAG6GJAAIiCQArIkkAEaLJADgjCQAeo4kAB6QJAC4kSQAUpMkAOyUJACGliQAKpgkAMSZJABemyQA+JwkAJyeJAA2oCQA0KEkAGqjJAAOpSQAqKYkAEKoJADcqSQAgKskABqtJAC0riQAWLAkAPKxJACMsyQAJrUkAMq2JABkuCQA/rkkAJi7JAA8vSQA1r4kAHDAJAAKwiQArsMkAEjFJADixiQAfMgkABbKJAC6yyQAVM0kAO7OJACI0CQALNIkAMbTJABg1SQA+tYkAJ7YJAA42iQA0tskAHbdJAAQ3yQAquAkAETiJADo4yQAguUkABznJAC26CQAWuokAPTrJACO7SQAKO8kAMzwJABm8iQAAPQkAJr1JAA+9yQA2PgkAHL6JAAM/CQApv0kAEr/JADkACUAfgIlABgEJQC8BSUAVgclAPAIJQCKCiUALgwlAMgNJQBiDyUA/BAlAKASJQA6FCUA1BUlAG4XJQASGSUArBolAEYcJQDgHSUAhB8lAB4hJQC4IiUAXCQlAPYlJQCQJyUAKiklAM4qJQBoLCUAAi4lAJwvJQBAMSUA2jIlAHQ0JQAONiUAsjclAEw5JQDmOiUAgDwlACQ+JQC+PyUAWEElAPJCJQCMRCUAMEYlAMpHJQBkSSUA/kolAKJMJQA8TiUA1k8lAHBRJQAUUyUArlQlAEhWJQDiVyUAhlklACBbJQC6XCUAXl4lAPhfJQCSYSUALGMlANBkJQBqZiUABGglAJ5pJQBCayUA3GwlAHZuJQAQcCUAtHElAE5zJQDodCUAgnYlACZ4JQDAeSUAWnslAPR8JQCOfiUAMoAlAMyBJQBmgyUAAIUlAKSGJQA+iCUA2IklAHKLJQAWjSUAsI4lAEqQJQDukSUAiJMlACKVJQC8liUAVpglAPqZJQCUmyUALp0lAMieJQBsoCUABqIlAKCjJQBEpSUA3qYlAHioJQASqiUAtqslAFCtJQDqriUAhLAlACiyJQDCsyUAXLUlAPa2JQCauCUANLolAM67JQBovSUAAr8lAKbAJQBAwiUA2sMlAHTFJQAYxyUAssglAEzKJQDmyyUAis0lACTPJQC+0CUAYtIlAPzTJQCW1SUAMNclANTYJQBu2iUACNwlAKLdJQBG3yUA4OAlAHriJQAU5CUAruUlAFLnJQDs6CUAhuolACDsJQDE7SUAXu8lAPjwJQCc8iUANvQlAND1JQBq9yUADvklAKj6JQBC/CUA3P0lAID/JQAaASYAtAImAFgEJgDyBSYAjAcmACYJJgDACiYAZAwmAP4NJgCYDyYAMhEmANYSJgBwFCYAChYmAKQXJgA+GSYA4homAHwcJgAWHiYAsB8mAFQhJgDuIiYAiCQmACImJgDGJyYAYCkmAPoqJgCeLCYAOC4mANIvJgBsMSYABjMmAKo0JgBENiYA3jcmAII5JgAcOyYAtjwmAFA+JgD0PyYAjkEmAChDJgDCRCYAZkYmAABIJgCaSSYANEsmANhMJgByTiYADFAmAKZRJgBKUyYA5FQmAH5WJgAYWCYAvFkmAFZbJgDwXCYAil4mACRgJgDIYSYAYmMmAPxkJgCWZiYAOmgmANRpJgBuayYACG0mAKxuJgBGcCYA4HEmAIRzJgAedSYAuHYmAFJ4JgD2eSYAkHsmACp9JgDEfiYAaIAmAAKCJgCcgyYANoUmANqGJgB0iCYADoomAKiLJgBMjSYA5o4mAICQJgAakiYAvpMmAFiVJgDyliYAjJgmACaaJgDKmyYAZJ0mAP6eJgCYoCYAPKImANajJgBwpSYACqcmAK6oJgBIqiYA4qsmAIatJgAgryYAurAmAFSyJgDusyYAkrUmACy3JgDGuCYAaromAAS8JgCevSYAOL8mANzAJgB2wiYAEMQmAKrFJgBOxyYA6MgmAILKJgAczCYAwM0mAFrPJgD00CYAmNImADLUJgDM1SYAZtcmAADZJgCk2iYAPtwmANjdJgBy3yYAFuEmALDiJgBK5CYA5OUmAH7nJgAi6SYAvOomAFbsJgDw7SYAlO8mAC7xJgDI8iYAYvQmAAb2JgCg9yYAOvkmAN76JgB4/CYAEv4mALb/JgBQAScA6gInAIQEJwAeBicAwgcnAFwJJwD2CicAkAwnADQOJwDODycAaBEnAAITJwCcFCcAQBYnANoXJwB0GScADhsnALIcJwBMHicA5h8nAIohJwAkIycAviQnAFgmJwD8JycAliknADArJwDKLCcAbi4nAAgwJwCiMScAPDMnAOA0JwB6NicAFDgnALg5JwBSOycA7DwnAIY+JwAgQCcAxEEnAF5DJwD4RCcAkkYnADZIJwDQSScAaksnAARNJwCoTicAQlAnANxRJwB2UycAGlUnALRWJwBOWCcA6FknAIJbJwAmXScAwF4nAFpgJwD0YScAmGMnADJlJwDMZicAcGgnAApqJwCkaycAPm0nAOJuJwB8cCcAFnInALBzJwBUdScA7nYnAIh4JwAseicAxnsnAGB9JwD6ficAnoAnADiCJwDSgycAbIUnAAaHJwCqiCcARIonAN6LJwB4jScAHI8nALaQJwBQkicA6pMnAISVJwAolycAwpgnAFyaJwD2mycAmp0nADSfJwDOoCcAcqInAAykJwCmpScAQKcnAOSoJwB+qicAGKwnALKtJwBWrycA8LAnAIqyJwAutCcAyLUnAGK3JwD8uCcAoLonADq8JwDUvScAbr8nAAjBJwCswicARsQnAODFJwB6xycAHsknALjKJwBSzCcA7M0nAJDPJwAq0ScAxNInAF7UJwD41ScAnNcnADbZJwDQ2icAatwnAA7eJwCo3ycAQuEnAObiJwCA5CcAGuYnALTnJwBY6ScA8uonAIzsJwAm7icAyu8nAGTxJwD+8icAmPQnADz2JwDW9ycAcPknABT7JwCu/CcASP4nAOL/JwB8ASgAIAMoALoEKABUBigA7gcoAJIJKAAsCygAxgwoAGAOKAD6DygAnhEoADgTKADSFCgAbBYoABAYKACqGSgAThsoAOgcKACCHigAHCAoAMAhKABaIygA9CQoAI4mKAAoKCgAzCkoAGYrKAAALSgAmi4oAD4wKADYMSgAcjMoAAw1KACmNigASjgoAOQ5KAB+OygAIj0oALw+KABWQCgA8EEoAJRDKAAuRSgAyEYoAGJIKAAGSigAoEsoADpNKADUTigAeFAoABJSKACsUygAUFUoAOpWKACEWCgAHlooAMJbKABcXSgA9l4oAJBgKAAqYigAzmMoAHJlKAAMZygAsGgoAEpqKADkaygAfm0oACJvKAC8cCgAVnIoAPBzKACKdSgALncoAMh4KABieigABnwoAKB9KAA6fygA1IAoAHiCKAAShCgArIUoAEaHKADqiCgAhIooAB6MKAC4jSgAXI8oAPaQKACQkigANJQoAM6VKABolygAApkoAKaaKABAnCgA2p0oAHSfKAAOoSgAsqIoAEykKADmpSgAgKcoACSpKAC+qigAWKwoAPKtKACMrygAMLEoAMqyKABktCgACLYoAKK3KAA8uSgA1rooAHq8KAAUvigArr8oAEjBKADswigAhsQoACDGKADExygAXskoAPjKKACSzCgANs4oANDPKABq0SgABNMoAKjUKABC1igA3NcoAHbZKAAQ2ygAtNwoAE7eKADo3ygAguEoACbjKADA5CgAWuYoAPTnKACY6SgAMusoAMzsKABm7igACvAoAKTxKAA+8ygA2PQoAHL2KAAW+CgAsPkoAEr7KADu/CgAiP4oACIAKQC8ASkAYAMpAPoEKQCUBikALggpANIJKQBsCykABg0pAKoOKQBEECkA3hEpAHgTKQAcFSkAthYpAFAYKQDqGSkAjhspACgdKQDCHikAXCApAPYhKQCaIykANCUpAM4mKQBoKCkAAiopAKYrKQBALSkA2i4pAHQwKQAYMikAsjMpAFY1KQDwNikAijgpACQ6KQDIOykAYj0pAPw+KQCWQCkAMEIpANRDKQBuRSkACEcpAKJIKQBGSikA4EspAHpNKQAUTykArlApAFJSKQDsUykAhlUpACpXKQDEWCkAXlopAPhbKQCcXSkANl8pANBgKQBqYikADmQpAKhlKQBCZykA5mgpAIBqKQAabCkAtG0pAFhvKQDycCkAjHIpACZ0KQDKdSkAZHcpAP54KQCYeikAMnwpANZ9KQBwfykACoEpAK6CKQBIhCkA4oUpAHyHKQAWiSkAuoopAFSMKQDujSkAiI8pACyRKQDGkikAYJQpAPqVKQCUlykAOJkpANKaKQBsnCkAEJ4pAKqfKQBEoSkA3qIpAIKkKQAcpikAtqcpAFCpKQD0qikAjqwpACiuKQDCrykAZrEpAACzKQCatCkAPrYpANi3KQByuSkADLspALC8KQBKvikA5L8pAH7BKQAYwykAvMQpAFbGKQDwxykAiskpAC7LKQDIzCkAYs4pAPzPKQCg0SkAOtMpANTUKQBu1ikAEtgpAKzZKQBG2ykA4NwpAITeKQAe4CkAuOEpAFLjKQD25CkAkOYpACroKQDO6SkAaOspAALtKQCc7ikAQPApANrxKQB08ykADvUpALL2KQBM+CkA5vkpAID7KQAa/SkAvv4pAFgAKgDyASoAlgMqADAFKgDKBioAZAgqAP4JKgCiCyoAPA0qANYOKgBwECoAFBIqAK4TKgBIFSoA4hYqAHwYKgAgGioAuhsqAFQdKgD4HioAkiAqACwiKgDGIyoAaiUqAAQnKgCeKCoAOCoqANwrKgB2LSoAEC8qALQwKgBOMioA6DMqAII1KgAmNyoAwDgqAFo6KgD0OyoAmD0qADI/KgDMQCoAZkIqAABEKgCkRSoAPkcqANhIKgBySioAFkwqALBNKgBKTyoA7lAqAIhSKgAiVCoAvFUqAGBXKgD6WCoAlFoqAC5cKgDSXSoAbF8qAAZhKgCgYioAOmQqAN5lKgB4ZyoAEmkqAKxqKgBQbCoA6m0qAIRvKgAecSoAwnIqAFx0KgD2dSoAkHcqADR5KgDOeioAaHwqAAJ+KgCmfyoAQIEqANqCKgB+hCoAGIYqALKHKgBMiSoA8IoqAIqMKgAkjioAvo8qAGKRKgD8kioAlpQqADCWKgDKlyoAbpkqAAibKgCinCoARp4qAOCfKgB6oSoAFKMqAK6kKgBSpioA7KcqAIapKgAgqyoAxKwqAF6uKgD4ryoAkrEqADazKgDQtCoAarYqAAS4KgCouSoAQrsqANy8KgB2vioAGsAqALTBKgBOwyoA6MQqAIzGKgAmyCoAwMkqAGTLKgD+zCoAmM4qADLQKgDW0SoAcNMqAArVKgCk1ioASNgqAOLZKgB82yoAFt0qALDeKgBU4CoA7uEqAIjjKgAi5SoAxuYqAGDoKgD66SoAlOsqADjtKgDS7ioAbPAqAAbyKgCq8yoARPUqAN72KgB4+CoAHPoqALb7KgBQ/SoA9P4qAI4AKwAoAisAwgMrAGYFKwAABysAmggrADQKKwDYCysAcg0rAAwPKwCmECsAShIrAOQTKwB+FSsAGBcrALIYKwBWGisA+hsrAJQdKwA4HysA0iArAGwiKwAGJCsAqiUrAEQnKwDeKCsAeCorABwsKwC2LSsAUC8rAOowKwCOMisAKDQrAMI1KwBcNysAADkrAJo6KwA0PCsA2D0rAHI/KwAMQSsApkIrAEpEKwDkRSsAfkcrABhJKwC8SisAVkwrAPBNKwCKTysALlErAMhSKwBiVCsA/FUrAJZXKwA6WSsA1ForAG5cKwAIXisArF8rAEZhKwDgYisAjmQrAChmKwDCZysAXGkrAABrKwCabCsANG4rAM5vKwBycSsADHMrAKZ0KwBAdisA5HcrAH55KwAYeysAsnwrAFZ+KwDwfysAioErAC6DKwDIhCsAYoYrAPyHKwCgiSsAOosrANSMKwBujisAEpArAKyRKwBGkysA4JQrAISWKwAemCsAuJkrAFKbKwDsnCsAkJ4rACqgKwDEoSsAXqMrAAKlKwCcpisANqgrANCpKwB0qysADq0rAKiuKwBCsCsA5rErAICzKwAatSsAtLYrAFi4KwDyuSsAjLsrACa9KwDKvisAZMArAP7BKwCYwysAPMUrANbGKwBwyCsACsorAK7LKwBIzSsA4s4rAIbQKwAg0isAutMrAFTVKwD41isAktgrACzaKwDG2ysAat0rAATfKwCe4CsAOOIrANLjKwB25SsAEOcrAKroKwBE6isA6OsrAILtKwAc7ysAtvArAFryKwD08ysAjvUrACj3KwDM+CsAZvorAAD8KwCa/SsAPv8rANgALAByAiwADAQsALAFLABKBywA5AgsAIgKLAAiDCwAvA0sAFYPLAD6ECwAlBIsAC4ULADIFSwAbBcsAAYZLACgGiwAOhwsAN4dLAB4HywAEiEsAKwiLABGJCwA6iUsAIQnLAAeKSwAuCosAFwsLAD2LSwAkC8sACoxLADOMiwAaDQsAAI2LACcNywAQDksANo6LAB0PCwADj4sALI/LABMQSwA5kIsAIBELAAkRiwAvkcsAFhJLADySiwAlkwsADBOLADKTywAZFEsAAhTLACiVCwAPFYsAOBXLAB6WSwAFFssAK5cLABSXiwA7F8sAIZhLAAgYywAxGQsAF5mLAD4ZywAkmksACxrLADQbCwAam4sAARwLACecSwAQnMsANx0LAB2diwAEHgsALR5LABOeywA6HwsAIJ+LAAmgCwAwIEsAFqDLAD+hCwAmIYsADKILADMiSwAcIssAAqNLACkjiwAPpAsANiRLAB8kywAFpUsALCWLABKmCwA7pksAIibLAAinSwAvJ4sAGCgLAD6oSwAlKMsAC6lLADSpiwAbKgsAAaqLACgqywARK0sAN6uLAB4sCwAHLIsALazLABQtSwA6rYsAI64LAAouiwAwrssAFy9LAAAvywAmsAsADTCLADOwywAcsUsAAzHLACmyCwAQMosANrLLAB+zSwAIs8sALzQLABg0iwA+tMsAJTVLAAu1ywA0tgsAGzaLAAG3CwAoN0sAETfLADe4CwAeOIsABLkLAC25SwAUOcsAOroLACE6iwAKOwsAMLtLABc7ywAAPEsAJryLAA09CwAzvUsAHL3LAAM+SwApvosAED8LADk/SwAfv8sABgBLQCyAi0AVgQtAPAFLQCKBy0AJAktAMgKLQBiDC0A/A0tAJYPLQAwES0A1BItAG4ULQAIFi0AohctAEYZLQDgGi0AehwtABQeLQC4Hy0AUiEtAOwiLQCGJC0AKiYtAMQnLQBeKS0AAistAJwsLQA2Li0A0C8tAHQxLQAOMy0AqDQtAEI2LQDmNy0AgDktABo7LQC0PC0AWD4tAPI/LQCMQS0AJkMtAMpELQBkRi0A/kctAJhJLQAySy0A1kwtAHBOLQAKUC0ArlEtAEhTLQDiVC0AfFYtABZYLQC6WS0AVFstAO5cLQCIXi0ALGAtAMZhLQBgYy0A+mQtAJ5mLQA4aC0A0mktAGxrLQAQbS0Aqm4tAERwLQDocS0AgnMtABx1LQC2di0AWngtAPR5LQCOey0AKH0tAMx+LQBmgC0AAIItAJqDLQA+hS0A2IYtAHKILQAMii0AsIstAEqNLQDkji0AfpAtABiSLQC8ky0AVpUtAPCWLQCKmC0ALpotAMibLQBinS0ABp8tAKCgLQA6oi0A1KMtAHilLQASpy0ArKgtAEaqLQDgqy0AhK0tAB6vLQC4sC0AUrItAPazLQCQtS0AKrctAMS4LQBoui0AArwtAJy9LQA2vy0A2sAtAHTCLQAOxC0AssUtAEzHLQDmyC0AgMotACTMLQC+zS0AWM8tAPLQLQCW0i0AMNQtAMrVLQBk1y0ACNktAKLaLQA83C0A1t0tAHrfLQAU4S0AruItAEjkLQDi5S0AhuctACrpLQDE6i0AaOwtAALuLQCc7y0ANvEtANryLQB09C0ADvYtAKj3LQBM+S0A5votAID8LQAa/i0Avv8tAFgBLgDyAi4AlgQuADAGLgDKBy4AZAkuAAgLLgCiDC4APA4uANYPLgB6ES4AFBMuAK4ULgBIFi4A7BcuAIYZLgAgGy4AuhwuAF4eLgD4Hy4AkiEuACwjLgDGJC4AaiYuAAQoLgCeKS4AOCsuANwsLgB2Li4AEDAuAKoxLgBOMy4A6DQuAII2LgAmOC4AwDkuAFo7LgD0PC4AmD4uADJALgDMQS4AZkMuAApFLgCkRi4APkguANhJLgB8Sy4AFk0uALBOLgBKUC4A7lEuAIhTLgAiVS4AvFYuAFZYLgD6WS4AlFsuAC5dLgDIXi4AbGAuAAZiLgCgYy4AOmUuAN5mLgB4aC4AEmouAKxrLgBQbS4A6m4uAIRwLgAeci4AwnMuAFx1LgD2di4AkHguADR6LgDOey4AaH0uAAx/LgCmgC4AQIIuANqDLgB+hS4AGIcuALKILgBMii4A8IsuAIqNLgAkjy4AvpAuAGKSLgD8ky4AlpUuADCXLgDUmC4AbpouAAicLgCinS4ARp8uAOCgLgB6oi4AFKQuAK6lLgBSpy4A7KguAIaqLgAgrC4AxK0uAF6vLgD4sC4AkrIuADa0LgDQtS4AarcuAA65LgCoui4AQrwuANy9LgCAvy4AGsEuALTCLgBOxC4A8sUuAIzHLgAmyS4AwMouAFrMLgD+zS4AmM8uADLRLgDM0i4AcNQuAArWLgCk1y4APtkuAOLaLgB83C4AFt4uALDfLgBU4S4A7uIuAIjkLgAs5i4AxucuAGDpLgD66i4AnuwuADjuLgDS7y4AbPEuABDzLgCq9C4ARPYuAN73LgCC+S4AHPsuALb8LgBQ/i4A9P8uAI4BLwAoAy8AwgQvAGYGLwAACC8AmgkvADQLLwDYDC8Acg4vAAwQLwCmES8AShMvAOQULwB+Fi8AGBgvALIZLwBWGy8A8BwvAIoeLwAkIC8AyCEvAGIjLwD8JC8AliYvADooLwDUKS8AbisvABItLwCsLi8ARjAvAOAxLwCEMy8AHjUvALg2LwBSOC8A9jkvAJA7LwAqPS8AxD4vAGhALwACQi8AnEMvADZFLwDaRi8AdEgvAA5KLwCoSy8ATE0vAOZOLwCAUC8AGlIvALRTLwBYVS8A8lYvAIxYLwAmWi8AylsvAGRdLwD+Xi8AmGAvADxiLwDWYy8AcGUvABRnLwCuaC8ASGovAOJrLwCGbS8AIG8vALpwLwBUci8A+HMvAJJ1LwAsdy8AxngvAGp6LwAEfC8Ann0vAEJ/LwDcgC8AdoIvABCELwCqhS8ATocvAOiILwCCii8AJowvAMCNLwBajy8A9JAvAI6SLwAylC8AzJUvAGaXLwAAmS8ApJovAD6cLwDYnS8Acp8vAAyhLwCwoi8ASqQvAOSlLwB+py8AIqkvALyqLwBWrC8A+q0vAJSvLwAusS8AyLIvAGy0LwAGti8AoLcvADq5LwDeui8AeLwvABK+LwCsvy8AUMEvAOrCLwCExC8AKMYvAMLHLwBcyS8A9sovAJDMLwA0zi8Azs8vAGjRLwAC0y8AptQvAEDWLwDa1y8AdNkvABjbLwCy3C8ATN4vAObfLwCK4S8AJOMvAL7kLwBi5i8A/OcvAJbpLwAw6y8AyuwvAG7uLwAI8C8AovEvADzzLwDg9C8AevYvABT4LwCu+S8ASPsvAOz8LwCG/i8AIAAwALoBMABeAzAA+AQwAJIGMAA2CDAA0AkwAGoLMAAEDTAAqA4wAEIQMADcETAAdhMwABoVMAC0FjAAThgwAOgZMACMGzAAJh0wAMAeMABaIDAA/iEwAJgjMAAyJTAA1iYwAHAoMAAKKjAApCswAD4tMADiLjAAfDAwABYyMACwMzAAVDUwAO42MACIODAAIjowALw7MABgPTAA+j4wAJRAMAAuQjAA0kMwAGxFMAAGRzAAoEgwAERKMADeSzAAeE0wABxPMAC2UDAAUFIwAOpTMACOVTAAKFcwAMJYMABcWjAAAFwwAJpdMAA0XzAA2GAwAHJiMAAMZDAApmUwAEBnMADkaDAAfmowABhsMACybTAAVm8wAPBwMACKcjAAJHQwAL51MABidzAA/HgwAJZ6MAAwfDAA1H0wAG5/MAAIgTAAooIwAEaEMADghTAAeocwAB6JMAC4ijAAUowwAOyNMACQjzAAKpEwAMSSMABelDAAApYwAJyXMAA2mTAA2powAHScMAAOnjAAqJ8wAEKhMADmojAAgKQwABqmMAC+pzAAWKkwAPKqMACMrDAAJq4wAMqvMABksTAA/rIwAJi0MAA8tjAA1rcwAHC5MAAKuzAArrwwAEi+MADivzAAfMEwABbDMAC6xDAAVMYwAO7HMACSyTAALMswAMbMMABgzjAABNAwAJ7RMAA40zAA0tQwAHbWMAAQ2DAAqtkwAETbMADo3DAAgt4wABzgMADA4TAAWuMwAPTkMACO5jAAMugwAMzpMABm6zAAAO0wAJruMAA+8DAA2PEwAHLzMAAM9TAAsPYwAEr4MADk+TAAfvswACL9MAC8/jAAVgAxAPoBMQCUAzEALgUxAMgGMQBsCDEABgoxAKALMQA6DTEA1A4xAHgQMQASEjEArBMxAEYVMQDgFjEAhBgxAB4aMQC4GzEAUh0xAPYeMQCQIDEAKiIxAM4jMQBoJTEAAicxAJwoMQBAKjEA2isxAHQtMQAOLzEAsjAxAEwyMQDmMzEAgDUxACQ3MQC+ODEAWDoxAPI7MQCWPTEAMD8xAMpAMQBkQjEACEQxAKJFMQA8RzEA4EgxAHpKMQAUTDEArk0xAEhPMQDsUDEAhlIxACBUMQC6VTEAXlcxAPhYMQCSWjEALFwxAMZdMQBqXzEABGExAJ5iMQA4ZDEA3GUxAHZnMQAQaTEAtGoxAE5sMQDobTEAgm8xACZxMQDAcjEAWnQxAPR1MQCYdzEAMnkxAMx6MQBwfDEACn4xAKR/MQA+gTEA4oIxAHyEMQAWhjEAsIcxAEqJMQDuijEAiIwxACKOMQC8jzEAYJExAPqSMQCUlDEALpYxAMiXMQBsmTEABpsxAKCcMQBEnjEA3p8xAHihMQASozEAtqQxAFCmMQDqpzEAhKkxACirMQDCrDEAXK4xAPavMQCasTEANLMxAM60MQBytjEADLgxAKa5MQBAuzEA2rwxAH6+MQAYwDEAssExAFbDMQDwxDEAisYxACTIMQDIyTEAYssxAPzMMQCWzjEAMNAxANTRMQBu0zEACNUxAKLWMQBG2DEA4NkxAHrbMQAU3TEArt4xAFLgMQDs4TEAhuMxACDlMQDE5jEAXugxAPjpMQCc6zEANu0xANDuMQBq8DEADvIxAKjzMQBC9TEA3PYxAID4MQAa+jEAtPsxAFj9MQDy/jEAjAAyACYCMgDAAzIAZAUyAP4GMgCYCDIAMgoyANYLMgBwDTIACg8yAKQQMgBIEjIA4hMyAHwVMgAWFzIAuhgyAFQaMgDuGzIAkh0yACwfMgDGIDIAYCIyAAQkMgCeJTIAOCcyANIoMgBsKjIAECwyAKotMgBELzIA3jAyAIIyMgAcNDIAtjUyAFA3MgDqODIAjjoyACg8MgDCPTIAZj8yAABBMgCaQjIANEQyANhFMgByRzIADEkyAKZKMgBKTDIA5E0yAH5PMgAYUTIAvFIyAFZUMgDwVTIAilcyAC5ZMgDIWjIAYlwyAPxdMgCgXzIAOmEyANRiMgB4ZDIAEmYyAKxnMgBGaTIA6moyAIRsMgAebjIAuG8yAFJxMgD2cjIAkHQyACp2MgDEdzIAaHkyAAJ7MgCcfDIANn4yANp/MgB0gTIADoMyAKiEMgBChjIA5ocyAICJMgAaizIAvowyAFiOMgDyjzIAjJEyADCTMgDKlDIAZJYyAP6XMgCimTIAPJsyANacMgB6njIAFKAyAK6hMgBIozIA7KQyAIamMgAgqDIAuqkyAF6rMgD4rDIAkq4yACywMgDGsTIAarMyAAS1MgCetjIAOLgyANy5MgB2uzIAEL0yAKq+MgBEwDIA6MEyAILDMgAcxTIAwMYyAFrIMgD0yTIAjssyADLNMgDMzjIAZtAyAADSMgCk0zIAPtUyANjWMgBy2DIAFtoyALDbMgBK3TIA5N4yAIjgMgAi4jIAvOMyAGDlMgD65jIAlOgyAC7qMgDS6zIAbO0yAAbvMgCg8DIAOvIyAN7zMgB49TIAEvcyAKz4MgBQ+jIA6vsyAIT9MgAe/zIAuAAzAFwCMwD2AzMAkAUzADQHMwDOCDMAaAozAAIMMwCmDTMAQA8zANoQMwB0EjMAGBQzALIVMwBMFzMA5hgzAIoaMwAkHDMAvh0zAFgfMwDyIDMAliIzADAkMwDKJTMAbiczAAgpMwCiKjMAPCwzAOAtMwB6LzMAFDEzAK4yMwBSNDMA7DUzAIY3MwAgOTMAxDozAF48MwD4PTMAnD8zADZBMwDQQjMAakQzAA5GMwCoRzMAQkkzANxKMwB2TDMAGk4zALRPMwBOUTMA6FIzAIxUMwAmVjMAwFczAFpZMwD+WjMAmFwzADJeMwDMXzMAcGEzAApjMwCkZDMAPmYzAOJnMwB8aTMAFmszALBsMwBUbjMA7m8zAIhxMwAiczMAxnQzAGB2MwD6dzMAlHkzADh7MwDSfDMAbH4zAAaAMwCqgTMARIMzAN6EMwCChjMAHIgzALaJMwBQizMA9IwzAI6OMwAokDMAwpEzAGaTMwAAlTMAmpYzADSYMwDOmTMAcpszAAydMwCmnjMAQKAzAOShMwB+ozMAGKUzALKmMwBWqDMA8KkzAIqrMwAkrTMAyK4zAGKwMwD8sTMAlrMzADq1MwDUtjMAbrgzAAi6MwCsuzMARr0zAOC+MwCEwDMAHsIzALjDMwBSxTMA9sYzAJDIMwAqyjMAxMszAGjNMwACzzMAnNAzADbSMwDQ0zMAdNUzAA7XMwCo2DMAQtozAObbMwCA3TMAGt8zALTgMwBY4jMA8uMzAIzlMwAm5zMAyugzAGTqMwD+6zMAmO0zADzvMwDW8DMAcPIzAAr0MwCu9TMASPczAOL4MwB8+jMAIPwzALr9MwBU/zMA7gA0AJICNAAsBDQAxgU0AGoHNAAECTQAngo0ADgMNADcDTQAdg80ABARNACqEjQAThQ0AOgVNACCFzQAHBk0ALYaNABaHDQA9B00AI4fNAAoITQAzCI0AGYkNAAAJjQAmic0AD4pNADYKjQAciw0AAwuNACwLzQASjE0AOQyNAB+NDQAIjY0ALw3NABWOTQA+jo0AJQ8NAAuPjQAyD80AGJBNAAGQzQAoEQ0ADpGNADURzQAeEk0ABJLNACsTDQARk40AOpPNACEUTQAHlM0ALhUNABcVjQA9lc0AJBZNAAqWzQAzlw0AGheNAACYDQAnGE0AEBjNADaZDQAdGY0ABhoNACyaTQATGs0AOZsNACKbjQAJHA0AL5xNABYczQA/HQ0AJZ2NAAweDQAynk0AGR7NAAIfTQAon40ADyANADWgTQAeoM0ABSFNACuhjQASIg0AOyJNACGizQAII00ALqONABekDQA+JE0AJKTNAAslTQA0JY0AGqYNAAEmjQAnps0AEKdNADcnjQAdqA0ABCiNAC0ozQATqU0AOimNACCqDQAJqo0AMCrNABarTQA/q40AJiwNAAysjQAzLM0AHC1NAAKtzQApLg0AD66NADiuzQAfL00ABa/NACwwDQAVMI0AO7DNACIxTQAIsc0ALzINABgyjQA+ss0AJTNNAAuzzQA0tA0AGzSNAAG1DQAoNU0AETXNADe2DQAeNo0ABLcNAC23TQAUN80AOrgNACE4jQAKOQ0AMLlNABc5zQAAOk0AJrqNAA07DQAzu00AHLvNAAM8TQApvI0AED0NADk9TQAfvc0ABj5NACy+jQAVvw0APD9NACK/zQAJAE1AL4CNQBiBDUA/AU1AJYHNQA6CTUA1Ao1AG4MNQAIDjUAog81AEYRNQDgEjUAehQ1ABQWNQC4FzUAUhk1AOwaNQCGHDUAKh41AMQfNQBeITUA+CI1AJwkNQA2JjUA0Cc1AGopNQAOKzUAqCw1AEIuNQDmLzUAgDE1ABozNQC0NDUAWDY1API3NQCMOTUAJjs1AMo8NQBkPjUA/j81AJhBNQA8QzUA1kQ1AHBGNQAKSDUApEk1AEhLNQDiTDUAfE41ACBQNQC6UTUAVFM1AO5UNQCSVjUALFg1AMZZNQBgWzUABF01AJ5eNQA4YDUA0mE1AHZjNQAQZTUAqmY1AERoNQDoaTUAgms1ABxtNQC2bjUAUHA1APRxNQCOczUAKHU1AMJ2NQBmeDUAAHo1AJp7NQA0fTUA2H41AHKANQAMgjUApoM1AEqFNQDkhjUAfog1ABiKNQC8izUAVo01APCONQCUkDUALpI1AMiTNQBilTUABpc1AKCYNQA6mjUA1Js1AHidNQASnzUArKA1AEaiNQDqozUAhKU1AB6nNQC4qDUAXKo1AParNQCQrTUAKq81AM6wNQBosjUAArQ1AJy1NQA2tzUA2rg1AHS6NQAOvDUAqL01AEy/NQDmwDUAgMI1ABrENQC+xTUAWMc1APLINQCMyjUAMMw1AMrNNQBkzzUA/tA1AKLSNQA81DUA1tU1AHrXNQAU2TUArto1AEjcNQDs3TUAht81ACDhNQC64jUAXuQ1APjlNQCS5zUALOk1ANDqNQBq7DUABO41AJ7vNQBC8TUA3PI1AHb0NQAQ9jUAqvc1AE75NQDo+jUAgvw1ABz+NQDA/zUAWgE2APQCNgCOBDYAMgY2AMwHNgBmCTYAAAs2AKQMNgA+DjYA2A82AHIRNgAWEzYAsBQ2AEoWNgDuFzYAiBk2ACIbNgC8HDYAYB42APofNgCUITYALiM2ANIkNgBsJjYABig2AKApNgBEKzYA3iw2AHguNgASMDYAtjE2AFAzNgDqNDYAhDY2ACg4NgDCOTYAXDs2APY8NgCaPjYANEA2AM5BNgBoQzYADEU2AKZGNgBASDYA2kk2AHRLNgAYTTYAsk42AExQNgDmUTYAilM2ACRVNgC+VjYAWFg2APxZNgCWWzYAMF02AMpeNgBuYDYACGI2AKJjNgA8ZTYA4GY2AHpoNgAUajYArms2AFJtNgDsbjYAkHA2ADRyNgDOczYAaHU2AAJ3NgCmeDYAQHo2ANp7NgB0fTYAGH82ALKANgBMgjYA8IM2AIqFNgAkhzYAvog2AGKKNgD8izYAlo02ADCPNgDUkDYAbpI2AAiUNgCilTYARpc2AOCYNgB6mjYAFJw2ALidNgBSnzYA7KA2AIaiNgAqpDYAxKU2AF6nNgD4qDYAnKo2ADasNgDQrTYAaq82AA6xNgCosjYAQrQ2ANy1NgB2tzYAGrk2ALS6NgBOvDYA6L02AIy/NgAmwTYAwMI2AFrENgD+xTYAmMc2ADLJNgDMyjYAcMw2AArONgCkzzYAPtE2AOLSNgB81DYAFtY2ALrXNgBU2TYA7to2AIjcNgAs3jYAxt82AGDhNgD64jYAnuQ2ADjmNgDS5zYAbOk2ABDrNgCq7DYARO42AN7vNgCC8TYAHPM2ALb0NgBQ9jYA6vc2AI75NgAo+zYAwvw2AFz+NgAAADcAmgE3ADQDNwDOBDcAcgY3AAwINwCmCTcAQAs3AOQMNwB+DjcAGBA3ALwRNwBWEzcA8BQ3AIoWNwAuGDcAyBk3AGIbNwD8HDcAoB43ADogNwDUITcAbiM3ABIlNwCsJjcARig3AOApNwCEKzcAHi03ALguNwBSMDcA7DE3AJAzNwAqNTcAxDY3AF44NwACOjcAnDs3ADY9NwDQPjcAdEA3AA5CNwCoQzcAQkU3AOZGNwCASDcAGko3AL5LNwBYTTcA8k43AIxQNwAwUjcAylM3AGRVNwD+VjcAolg3ADxaNwDWWzcAcF03ABRfNwCuYDcASGI3AOJjNwCGZTcAIGc3ALpoNwBUajcA+Gs3AJJtNwAsbzcAxnA3AGByNwAEdDcAnnU3ADh3NwDSeDcAdno3ABB8NwCqfTcARH83AOiANwCCgjcAHIQ3AMCFNwBahzcA9Ig3AI6KNwAyjDcAzI03AGaPNwAAkTcApJI3AD6UNwDYlTcAcpc3ABaZNwCwmjcASpw3AOSdNwCInzcAIqE3ALyiNwBWpDcA+qU3AJSnNwAuqTcAyKo3AGKsNwAGrjcAoK83ADqxNwDUsjcAeLQ3ABK2NwCstzcARrk3AOq6NwCEvDcAHr43ALi/NwBcwTcA9sI3AJDENwA0xjcAzsc3AGjJNwACyzcApsw3AEDONwDazzcAdNE3ABjTNwCy1DcATNY3AObXNwCK2TcAJNs3AL7cNwBY3jcA/N83AJbhNwAw4zcAyuQ3AG7mNwAI6DcAouk3ADzrNwDW7DcAeu43ABTwNwCu8TcASPM3AOz0NwCG9jcAIPg3ALr5NwBe+zcA+Pw3AJL+NwA2ADgA0AE4AGoDOAAEBTgAqAY4AEIIOADcCTgAdgs4ABoNOAC0DjgAThA4AOgROACMEzgAMBU4AMoWOABuGDgACBo4AKIbOAA8HTgA1h44AHogOAAUIjgAriM4AEglOADsJjgAhig4ACAqOADEKzgAXi04APguOACSMDgANjI4ANAzOABqNTgABDc4AKg4OABCOjgA3Ds4AHY9OAAaPzgAtEA4AE5COADyQzgAjEU4ACZHOADASDgAWko4AP5LOACYTTgAMk84AMxQOABwUjgAClQ4AKRVOAA+VzgA4lg4AHxaOAAWXDgAsF04AFRfOADuYDgAiGI4ACJkOAC8ZTgAYGc4APpoOACUajgALmw4ANJtOABsbzgABnE4AKByOABEdDgA3nU4AHh3OAASeTgAtno4AFB8OADqfTgAhH84ACiBOADCgjgAXIQ4APaFOACahzgANIk4AM6KOAByjDgADI44AKaPOABAkTgA5JI4AH6UOAAYljgAspc4AFaZOADwmjgAipw4ACSeOADInzgAYqE4APyiOACWpDgAOqY4ANSnOABuqTgACKs4AKysOABGrjgA4K84AHqxOAAeszgAuLQ4AFK2OADstzgAkLk4ACq7OADEvDgAXr44AALAOACcwTgANsM4ANDEOAB0xjgADsg4AKjJOABCyzgA5sw4AIDOOAAa0DgAtNE4AE7TOADy1DgAjNY4ACbYOADK2TgAeNs4ABzdOAC23jgAUOA4AOrhOACE4zgAKOU4AMLmOABc6DgAAOo4AJrrOAA07TgA2O44AHLwOAAW8jgAsPM4AEr1OADu9jgAiPg4ACL6OADG+zgAYP04APr+OACoADkAQgI5ANwDOQB2BTkAGgc5ALQIOQBOCjkA6As5AIwNOQAmDzkAwBA5AFoSOQD+EzkAmBU5ADIXOQDWGDkAeho5ABQcOQCuHTkAUh85AOwgOQCGIjkAICQ5ALolOQBeJzkA+Cg5AJIqOQBALDkA2i05AHQvOQAYMTkAsjI5AEw0OQDwNTkAlDc5AC45OQDIOjkAbDw5AAY+OQCgPzkAOkE5AN5COQB4RDkAHEY5ALZHOQBaSTkA9Eo5AI5MOQA8TjkA1k85AHBROQAUUzkArlQ5AEhWOQDiVzkAhlk5ACBbOQDEXDkAaF45AAJgOQCcYTkANmM5ANpkOQB0ZjkADmg5AKhpOQBCazkA5mw5AIBuOQAacDkAtHE5AFhzOQDydDkAjHY5ACZ4OQDKeTkAZHs5AP58OQCifjkAPIA5ANaBOQBwgzkACoU5AK6GOQBIiDkA4ok5AHyLOQAqjTkAxI45AGiQOQACkjkAnJM5ADaVOQDaljkAdJg5AA6aOQCymzkATJ05AOaeOQCAoDkAGqI5AL6jOQBYpTkA8qY5AJaoOQAwqjkAyqs5AGStOQD+rjkAorA5ADyyOQDWszkAcLU5ABS3OQCuuDkASLo5AOK7OQCGvTkAIL85ALrAOQBUwjkA+MM5AJLFOQAsxzkAxsg5AGrKOQAEzDkAns05ADjPOQDS0DkAdtI5ABDUOQCq1TkARNc5AOjYOQCC2jkAHNw5ALbdOQBa3zkA9OA5AI7iOQAy5DkAzOU5AGbnOQAA6TkAmuo5AD7sOQDY7TkAcu85ABbxOQCw8jkASvQ5AOT1OQCI9zkAIvk5ALz6OQBW/DkA+v05AJT/OQAuAToAyAI6AGwEOgAGBjoAoAc6ADoJOgDeCjoAeAw6ABIOOgCsDzoAUBE6AOoSOgCEFDoAHhY6AMIXOgBcGToA9ho6AJAcOgA0HjoAzh86AGghOgACIzoApiQ6AEAmOgDaJzoAfik6ABgrOgCyLDoATC46APAvOgCKMToAJDM6AL40OgBYNjoA/Dc6AJY5OgAwOzoAyjw6AG4+OgAIQDoAokE6ADxDOgDWRDoAekY6ABRIOgCuSToAUks6AOxMOgCGTjoAIFA6AMRROgBeUzoA+FQ6AJJWOgAsWDoA0Fk6AGpbOgAEXToAnl46AEJgOgDcYToAdmM6ABplOgC0ZjoATmg6AOhpOgCMazoAJm06AMBuOgBacDoA/nE6AJhzOgAydToAzHY6AHB4OgAKejoApHs6AD59OgDifjoAfIA6ABaCOgC6gzoAVIU6AO6GOgCIiDoAIoo6AMaLOgBgjToA+o46AJ6QOgA4kjoA0pM6AGyVOgAGlzoAqpg6AESaOgDemzoAgp06AByfOgC2oDoAUKI6AOqjOgCOpToAKKc6AMKoOgBcqjoAAKw6AJqtOgA0rzoAzrA6AHKyOgAMtDoAprU6AEC3OgDauDoAfro6ABi8OgCyvToATL86APDAOgCKwjoAJMQ6AL7FOgBixzoA/Mg6AJbKOgA6zDoA1M06AG7POgAI0ToAotI6AEbUOgDg1ToAetc6AB7ZOgC42joAUtw6AOzdOgCQ3zoAKuE6AMTiOgBe5DoAAuY6AJznOgA26ToA0Oo6AHTsOgAO7joAqO86AEzxOgDm8joAgPQ6ABr2OgC+9zoAWPk6APL6OgCM/DoAMP46AMr/OgBkATsA/gI7AJgEOwA8BjsA1gc7AHAJOwAKCzsArgw7AEgOOwDiDzsAfBE7ACATOwC6FDsAVBY7APgXOwCSGTsALBs7AMYcOwBqHjsABCA7AJ4hOwA4IzsA0iQ7AHYmOwAQKDsAqik7AEQrOwDoLDsAgi47ABwwOwC2MTsAUDM7APQ0OwCONjsAKDg7AMw5OwBmOzsAAD07AJo+OwA+QDsA2EE7AHJDOwAMRTsAsEY7AEpIOwDkSTsAfks7ACJNOwC8TjsAVlA7APpROwCUUzsALlU7AMhWOwBsWDsABlo7AKBbOwA6XTsA1F47AHhgOwASYjsArGM7AEZlOwDqZjsAhGg7AB5qOwC4azsAUm07APZuOwCQcDsAKnI7AMRzOwBodTsAAnc7AJx4OwBAejsA2ns7AHR9OwAOfzsAsoA7AEyCOwDmgzsAgIU7ACSHOwC+iDsAWIo7APyLOwCWjTsAMI87AMqQOwBukjsACJQ7AKKVOwA8lzsA1pg7AHqaOwAUnDsArp07AEifOwDsoDsAhqI7ACCkOwC6pTsAVKc7APioOwCSqjsALKw7AMatOwBqrzsABLE7AJ6yOwBCtDsA3LU7AHa3OwAQuTsAtLo7AE68OwDovTsAgr87ACbBOwDAwjsAWsQ7AP7FOwCYxzsAMsk7AMzKOwBwzDsACs47AKTPOwA+0TsA4tI7AHzUOwAW1jsAsNc7AErZOwDu2jsAiNw7ACLeOwC83zsAVuE7APriOwCU5DsALuY7ANLnOwBs6TsABus7AKDsOwAA</prop>
				<prop name="Temps">REFSWgAAUhsCAIBSFv7t8zpApHA9Ctff4zpA16P38Jc8/0B7FK5H4Xo+/0DsUbgehStA7gUDGkFA7fJAQkD/SOF6FK4nQ0DbzcwvAAxE/fP3RP719EVAKVyPwvXvyEZAM04Bs0dA2/YoRwCVSAUDukn9QPjwo3CdSkBmtm4BhktFA2hMLQNMe01ASAAoXC9OTQNfE09AmpmXAPmUBLeJUEBHASj8pARs3VFlA91RQCcBR1G1UvXzw8QEM1NtA6b3U0DDiACPMlRAXVIQAOuhVI0EVU0D24NVVQP1Vf3zZ1a+/fPXVkCF6w8ARW1XLQPMV0UDOFjdA9uiWPXzA1nlA0FZfUBnAT06WUAfFhFrDlkVE9U0FINYvQPdQWQUAVhACAEU3hYcHMhXbQPGhBeGH5gfQKoRvh+oE8YD3B/mAsH0HyQGLe3ywBwvdhK+NCcuLwQ4Kw4Cu2Qvdi+IL5IhXi8EsCuWArnEJ74v4C/SLwQ/IBY/KD86P0w3JgK3XDdWPQBGP1g/aj+EP4Y/mDuWP6g/APo/5D8WTyhP4j9cTwZPSE8Aak+UT5ZPeE+qT9xP7k8IXwC6TxxfLl9AX1pffF9uX4hfAJpftF/OX6hf+l/kXx5vMG8AEm9Eb15vOG9yb5xvjm+obwCyb9RvZm/obxp/DH8+f1B/AGJ/dH/GPzB/en+8f4Z/kH8Ayn8Ej+5/EI8ijzSPRo9YjwBqj3yPfo/Yf7KPvI/Wj+CPAPKPDJ8en0ifKp80n16feJ8Aip+Un8afqJ/Cn/yf5p8IrwAyr0SvHq9Qr7qfjK+er7CvAFqv1K92r4Cv4q8cvy6/8K8Aoo88v3a/QL/6r4y/vr9gvwDSv+S/Bs/wvxLPPM8mz0jPAFrPpL9ez6jPcs/Mz7bPoL8AWr/kzw7fIN8q30zfVt9o3wCS33Tfnt/I36rf3N/m3wjvAALvJO9G7zDvYu98747vWO8Aeu+s787v4O/K7/zv/u8Q/wAq/0T/Tv9w/2r/jP92/6D/ANL/5P/G/wgPGg/8/y4PQA8AAt90D4YPmA9KD7wPrg/IDwDyDwQfFh8oHzof1A9GH1AfAGIflB9+H7Afwh/cH84f6B8AEi/8HzYvIC8yL2wvVi94LwCiL7Qvhi/AL+ovzC/GH9gvACI/RD9WPzA/Qj90P5Y/qD8Auj/UP+Y/CD/SP/w/Dk9ATwAiTzRPxj9QT5pPfE+mT7hPAMpP9E/OT+BPKl88X74/IF8ASl90X5ZfeF+KX7xfzl+oXwACbxRv7l8gbzJvTG9ub4BvAJJvZG9mb8hvom/cb+Zv+G8AIn80fwZ/UH9iT2x/fn8QfwCyf5x/vn/If/rP1H8Wj9h/APJ/RI9mj1CPco98j56PKI/8so/Mh/YoXI/ClXoMhFn0hBVXQDMOkf/TVkA9CtejcO+NVkAp+ID1OFb9QBeRPfpVQM3M7i+QvFVA93FHgVXu9XNHVUAgkChcD31V9YPVVECuR/dw255UJZNaVA2TI1S2LZPsU/WDtVMVk323U0BmhpFGUzWTEf9TQLgehetR2HtSQJiQuB6VUi2T91xSQCeRCidSQO0AtpHwUfV0UUBx9haRgFElk0pRQMNuSJCPElEtk8xQrZPbl1BFk19QBYMpULbVk+JPlZN4TyWTCrVP5ZROVZMOTjWToW1NlZM4TR2TyEwVk9tdTA2T80slk4pLttWTIkslpEpAH5Eo7zxKQHs4kOHaSdoNk3N0pBNJrZO3SNtAH56Rfkgtk4xI2kWkSJ2TZUn1c+dJ3rWTQEpApLCQ12NlSsWTcMSnLpJsSh2TEWi8p76ljqJe5K++pd6tgN6lJr84u9alTr9guxaSna1KVZNOS22jOkSkM21NvaMjTsWTUE8Vk+sdUJ2UUPVzB1FAneygkIV7UbWW1pJiVpyU1VJtoyp8lB2UlFv4UvWDxVJVk46clHlVrJeGkgZSQFKWkWXxzJTqJMdmouxRVZMB7jzHtpW2lR7FXs8gw76iEfN8z47N9oL1pM+2z8DDAraC99TP5s/4zwrfHNcektH4LN8+3baSENy0WlLavaPDFMQ2U1WTrlNqrZRUtZOgXJQaVbWTbbA8lCdWbaOaVmWj2wxXLZN8V72z61faXdRYtZPAWL2jA1ndQG+hevRYhZPGWFZFk49YnbRYHaRY1bSWvNS7VzWTsRTnvqKzAvSEteSPPu9Q7/p/ZO9W75CY72LvvOfWkqL8h67iF9gMl+7TFJRNVr2zC1a2jaPOVdWTklVto0q1VX2kVQWD2VS9o6NtVG2jalT1gzVUjaNt/oSUxlMNk4NTFfStU93TFFNlo9wUxKatUkWTb1IdlFI1kwHVUg3kUd3ThDzETlFarZMXxLTgUCWTqvyUrXK89DpQPcRPjaRPqkWUT83kTo20TuXUTdY1k2FNHcRMVZNuTKrV1EyF1EstpEvd09RoxKdGk3y0roSkN0lt9KFI9YRkB14FtqNJdZRJEp2TJbyv9oJ1zK/er8gPAAq/7A8+v2C/Ih+0B8alruLbh0qtk1dLvaNDTGwtpr6yK06Nox5PDZPbA1Adk3hQFZPtUKi11GzH3tJkFMTWhPQoSVO1FvaCBZSXNpKRXNcWJpIqUpWTCGTUk8AmzQAuz0jPWs88L47PYC+iz4QvIMbPGN+6KX4ThPRYZNcuo0VTldRT5RQs93YTVYWTbZYslCxWxZOgVr2jqxNXnZOFzOTyJORjtViVk8jk1AZZhZP22OTXlqNkNExYBYMJWFgNlLTnxpKwV42jrow3AB7vMOO2Pe6KM+/VP98/8T8QG08NTh4zxNRq3O/u7RaSKQ0E/5aSWDSUEST3HsIpoTT33tI0bJT8TPf+s8a8FEhT1ZRs/xaSbVKiteM3jPc2o9SUghQkTGVRnZMVtPeWkqhQxaRIzPd+FWaifOT3jqKe9P9YPqMMB76yi0wdkwgcBGujSxWTPSwE2EoFg4N5Sn2kpASLAFYTjATltUil1Egdw5FIVZPOppykM0lNBjaSIaQEVQCcD6YPuAsWvwAfYm80H4ZvIJhvQhnGpY5T9KQeXBdmoy1NRZMvTm2jGnwfjhWCHsJhnB+uFd61thWukgeW9CTaUt3TpKSXZqIsAuQUCvS0myA2xQYvGC8qLwCsf2Yv0H96L+R/ni+4I6YvKCCLziXWkkK0lMBs35aSESj8Lw41VtNWzeQkN/aC0DMw3tM8NyaSykQ0CFmSRZP/5NduoopsP66S1wAM75Y1ljUW77A/Op9Mn8Y/IFifap+Mn56dvqKT1O/+km3CHDSAVmUzPFbNQw3+lETBVS00FPeWRWaia8xUrbRUzUNeVH3bLfC8FLhTHcOBXPfGFSwG8wzEl1I9U2C0FRzHxJb95vI/LIS7sD5S0FCSpdRQDbSMFC3U/67y97b89IZOXXMcTnXUTdats0VNJfRMHcNxTJplMwwUBI5LndRcFMNslAfWkgJKrbOlSdVEkUmFdNxXhtNI1Vam80kmZTPMSfVUzGReFGe2VQAmb6BrZm/Iv3Jv7L+mb7hrqB7PSBMGAqG8VFNcHHhmbBRrTo1E9GQjUGWkpVD95FHd9Nx8g0x09FVSzUMuVPQj5ET8XNSjylIdpFR31pIiXIQGAGx/hn2Of6B/sn/cf0bfAI8Aat983x6PuC+q0f7T3BdmAtPFUtXkRKTRXKROVGpFNFRV80MU9LpVPVNrMFZ19FYtMzVXrfPNp6yEFFhFpNSE5liWBTMOWa1T+LyHzkJ+GViVpNyE+lcNVCyXljUCZjKslD8mnS6fuO/K79zvkH6fKE/67xT8lcSXlrIZbNSfBjI+VhXTAFb1nwQHpL5TVe1UHK8ur0CjRsKBg0yvXq9wr4KvlK/WktJErKdmAmW8r86thnKK5K9s9qX2Qt1MPXN3TD1TLRAEtJFLbRRLdbS0tyJOM0r9Vm61XlLvXLdevQhGtQ5TxAQvhL+WvZ6/AM8Aur9MHy4fCM8qz5QfLmU+swlKzVTUbHxczwZjdM+Gz4iYz6rJ7pNS1f6e80x0JAJMdAT0935/AN8S3yzfNt8AuC9a39wv7i+I36rftN/G34TY005i0+TXvoP0124SvJaERDJWNXOoFOdOc1e2hVMRWI0jgFitg+QC5IQMROfu01TvZuW+w3TvAIbvmO+y6a7vOE9KTwT/np+QcE+CTzT3tsJcRPf+ksUoVP9m/T5yhxSkTIT/lv8gqP+6/8z/3v2Gcir0/96jQAwH7oMcDy4PQA9SD07d06OxTUW0dA8m40xFw5NFS+VkS6WkvGfmYg+0B6JGw0lF5MwPjiLgZLRFCUkltEy0KvwHHhUOHyAfADofXB/Gb9hveh/8by7NlmUQPsW+H9ATDmJv3B/uHwAvABIvrM92s8TP1sVWJcYl7s8AeC+KKZ4vsC8qj9Qv1i9gj0AKP3yPJj84P0oxlgJbRFQL1VM1w1BkN/ajdD8O7wQg7zLvWd00TOemNdY/6DsA/jX+PxBPqukuT7CfKkmmn5DgnyL/nE8mSpM89x6yFwjET9ZNRsLD7E/+Td7zJFSFYOzUKCRfNl9IW+7ymCLUxGJkX/79FkJBFA+eX8CwX8JRZuPMX95dFkLhTJK1g3r8X45yNBRv/kNKIt1USTV0PGdOwqO8t1ZvAGhvem+Eb55vIM+qbzTP9m1A9m94zxp/tB/GFcYyeNQfAF5/cHNGo3x/jn+gf7JxPi0Axn/Yf+p5hiX+fxCPIokejwBAj3KP1N92j5iPCu+sh751yL6P0Iv2cszkh7aCulXGFcMwVpU0BJ+uAhZY2v3EWO3z6FgVQxFZBk3D/FhV5ESfruNcn26dAHadjp/QnypPNP9G/1j/av9AFK+O+rNPPa/XRC4jVeVGKuaChWTkStT0EWykW+BkBmNU5FwcVy6S7lMNpNVTDWN/pKRIVDQDU5itfkYlRsIoUo0mLqK5lgy0glElsz0EtxZjUArNpFC902Mkv75dflNMt0IuY03lhOxXbrUWwhAEb6AWbyhjpr9AaxazSB3T3BZMZEBJnaPA5L8Wxf6/AJBvGs+kH7YfWM+Kz+wf/h8ImBOmxbaDS+VUvM/OxRbTIIwHbn/4zwrZ1sNTzfQk3wQ23f6CBkzfXt9w34LfpN8AFj/A3zo/TD/233A/iolGwiH4rI825S6jNATT1I82YmtDVQ2kVU1TLlYNsxWiXKQzFJSkFJ8mnzifAEqRdgNUl05TDKd+lX6Vdp8AiJ8a/5RPLv/AT9JP5E/2TbSGRYYShaz0SVc1IwhEtPfWonK89HPg/iNV9URNVaWjeFVNlGSkB+Q0bIOgRsKIVA2zUlS1g7Ua/PTjHNSsU4WzdJVTdQRTZVRTVRTcpIpVUjVkUp0DHXwk5PQkZbB8NHf8p+Zy+lC19LacBI1QDaNXUP0DH5YctNVPtfNlPLfWMnNWvAQGTi2jmUx0L1y0m8hMhUNhTFWkNCSYRUuFVEtVFOy3lxL9VBTToEnVthZDSKWjqEiqbURI1TPz1LRl3LTjjUkd0zxKlQSEF5cSfQB0HwYtxh9Azxp/1B9Wf2h/NJLP3GTDHBSRS20ENCes/oM0ZJNPDXNAlASzKVCVpHQEnfQkEMQkeyDaPnIMtFQwU+XDG1NiDbPyXAS7UDYiiFKFQxVRfCQkJIQBXAfOL+AvAPIvdI8eP5iPMj+8j14/eD9Qgj8c7y7lNqLHPOQ7ROdgflVW5YYSY+APcr1VhbRFVq1kVq32rmMkVBgURGuGWOXD65TkE1n9Awn/tOdmspHE50ZF1u/o4wKmMqpsT35Nhk8Qr7pPNK9QRq9Yr2qvrEyTrPRZrPyF1fQ0k8T/1v/o+7Yy2Q1UVbOhVK0kDA8eBQ5DlCwHflISHNTcpCcOcmBoVA9mBQbShGSETlG184EVhAc+E5QPToOsBxYTT7DtNMQHHhNUZEhNBaPhWOQHBkPsBLBLZbRLLYOp1IQX1jIThBS11GRcJtRk/Eh1pCTElUQfZuMCnGQlJCWEF34V7m2OH0B/AJrPrM92f9DP4s+Efx4vMCNK7lNN9TROXWS0BCd8t1AWE2wHzoW2Mmm8VNpMtJgDgE7DtFQAU01ERLSYBDy3HhIxTLTrcM6FRoW+3wBYi14Fbo+IjwrvHO/Oj0DvUNqPXO/ejdYyA8QkQ7Q0qanMVTSUlfx1VI2Tq61UFUMmVa0jnkxUFU1WjZOLVh3EtKRudJRb+FctQ2pYBRRY9XSVWTUEWeWkWO00rJRhBVidNFilpFRP5p+AQ35PACCvskkmr6j/uv/M91ZF3v+o8PvuM8SUavzkKkT056TsN15jVuV0PFTQXJSUbVUtQ1pVhcMgVRVErVT9A69UfRRUXZRUqq3D/JxUxLRUkAy0V1VTFWRTtTPpJISxzFRNbSSUN1KdlJQ0yPTUs5FRpTQk5CNRrcPsZtR0qFCFxJS0OlCN5KVQpSRPXRSctL68tFGtTq0jzk0lZE1FRExKreRMhSRMVWQsJGgsJMsIS93kSk1knHTRSWo1ZEmlIxecZMVIfbQ0JMcWgiCUFJdJpbScdAFRJHdmz3jLfs2Gzxgvwslgvs9IL1ov/M8OIpBKtSSlS/V0TL0kRBVNTYROaiVUUB3DfPwE8FAtg1VkVLTZ1NRMxAS/JIRtISy0LFOlMwpTZbOZ3pznxqJxUrWk7HQTAhyU/NzXToVOj2CP8t/83wCGP5g/Mu+8P96PeO/yiUZDqmQ0MMQEj6TUAaQEeWlTrTSM1I5sBAlVLdNVg+Sk+WxUbkRU4URUa1FXRVPBXPROWHWTrbiElAZZ/SRZXQRYtN1UBPRwnEQwWF1EVwKNk7ts99aVVv/4n3r5jv0Axv8IXxpfRPc2X2BfalHWlVR2w8SUOnyU+KyksyQEtXK0pC40BOBVrTOjpuSkaVW15FwE9gS0vrb8pIdUDSNQVP3jCq1UrTPTUx0jnHzUZQYENC5TlVTkJx6FluUWlVo+81GdA59RXQNmDEXZUZVUDBTDUGWzflCyXQNGTNUMFLNPxbRPtlWT3U6dA29OrbMCFjTUgU2VFE295FwUI9BqXgNLtWRLTfMeSx3DtbwsdEgkdOxJdZOIaUlVFJQU1zzEoEh1lI1InQPvSI0WllNMxEUC9GRo3B92xXbPEC+Kf3x/QGYvwH/Sf3QvVtMExPOEFWVLnRRMVZSsJKpOfbRpTzXUzCTU9ARIUVWUaAxHrrPEBA8sRDNTXQNTFlONlCxkuBw0fpzkLUkcNB5S9bMENGSjMABONUY91t9oP+qPpD8On7A/QDKfRJ/eP1ib9uNMhB1EZE11RGTlUhXEDLTXJLS1UvRU6uykYVW1I9i1VZ0DTyQEwladEzWq9OSolFQYBPSgDPT8piz0EVn9hJxEwLREgSVYnQM//JUsVMP0R85NANZPcP+a/3SvZl+or7qvzK+o3q3uRT5CibxESwwECqlXnRQ8BICsVD40BAC1VpWkVRUTd1VNgz21VZ0TBczkzlQt05O1VO2zXuRUJ1Sts+KpUyWErJRyfIQ7rOQFZgRkzFIVFIyEXlJ9g1UbXITizISsjORzTGSNP1yUB1EF9ETXXsJVlVCl5FCFFE89FDzU961O/eOKTk0zHCwUsVVNfRRNzQRMPRRMhdRtTE0znEs9QzlLxZQQbHeuYwzVBHRIxBQzcCZ1qKYVFnWOU0ndA9qUFDcFSiWTYwTX5hXmHwAvgn8ArH+ufzDfQt9U3/YdXhMEhImTdBVUxHw0xKtgZ0JYTU+N4yNQlaT0BCjsBNOcUQWkNGSDpIT0UlStRAxkJXSE9jRkw5yUq4xSjeNTpLQnLGQIAKyPvo/Qj+KB3o/4jxqfjO8ARp+w71KfzO92n4iTPrOUn9Cmn7ifypn+wsCcVDNXlhUTp1eFAxT0lwZDWCJdow4Mrx6l7kJBLKduRQA+r1iv6k+Er96vIF/6/ywPoD5fUFNWDe5FlgKHhFRJopRUCBS3RkMctEBcRAE1Vj0EVd0DelWd9Dy00QdURFuwFhNUXeNgVNS91Fy04/QkrHSEdlOqRbRTxQRT5bRS9eOYplyEYlKFls4i5Ezkrmrk5HfM1EHUJAlRPYYaBmNQ3bNXUO0kBMdOc7VPBUROFWOOTp3jIy1OPUO5TVX0TZ20zGRraEyd4wNMxKBLRbRC1BTd3Md2xSZzDHROjMcqLsNIvVRITTPcrMe2UwC8z87P4M/yzwzfDt9Y36ovILwvXt9w34LZFkNMtWY2c2q0ZGEMxCVsFLdQ9VMhKkxnlvLT0HZyhSxkI2BI5t/4067zUh3ERGRVFOcAhkMk7zbt1oXWj2jveu/0P4Ce7xhPKk/k79bvUEueQhAtUoUjXFLds8csFAsQbE5TJPQyVE2DrVR1c21FtAS6VXUjMFbVU0umVlUTGfynjhNX9VOLalj14+gEp/6V7mLMWgSkkfSUUFg9ZFhFZABEB871vv/Q/3KpFg9AD4pfwHRfrl9ID2oBzl94cJVXYBX0fATTQBZzVPSTVrXzVVEstBAUZNE8tIe0BFtKVTVzE1VVE9k09NuhVK3DalRl8zRUSP2UlEe2Y1OVZIS0EvQEVdykhKQsFG2ERDd0NMzbMI7Su1H9dLQ0TFFqfcMVzDTgRISoUIW0Vvy0LVDFNE+NhE9lhGVPXYRONSSUFM5NRcTWJHTlTI2ETHVzFUyGDeOzSw3kTHQLgHYikJYEhDNKFaRJRcR0dAViNCS3nMcWsxwkHEnlMyuRSXUUSq3DWmQnXiUAVi1eL3Avmi8Mj/5/MI/iKZDeL+hzfsO0dUuFxETERZqsFU6FsyJPlTT0ZH6hUAV0vGfu5VYSaXw02k1SrcMqU9WGhsIIFB8MJhWW8jFSHVT0hIOQxjUANu9I71rv5D9mnwhPMk+cn9BeT8CfUk/MtAOcNENSslUTqSwVHPSXU4WTE61UTVOOVOWEVVXEVVpFNFZ9w4VWVTRWVWRaBLTb5ERKWGXztKT0DQyE9AFZpcRs9x4zpPQLHFiFk+Os91ZVNl1OXwBgW96tvl8AvxK/JL82v8hfgGoBDnP0XwZvGGM2pQ5i07VV9dOWLKRMVc1kVaqFI9ysRKUcpG6sRDW2HKT+U6XTyFOVBFNWhSNMU2X0Ux1T3oREE6dSndT8lDkM5POQdyKrvVH104ZMlFD05BjaVJThNDSqUGXzdFC0rcR8FPEMdIJPBfMXtpyEpk41kzxOfRRNsoUUTe0UpMSCTHW0TNal07hLBfNXxMT3SiZl85RKNSYmItp0dwcSjQosJMBIzRSUd84SIFlJjXQEJA9KxaNeHIcATi/ge+Z9hi943yqPnN+u3wBAj1reY3B2hfazhIcWdZaNFvYCfFBl0/DkZMNgppWIxoWOZfYCLIxkU+AmIgoABMeOc/yPDpXu5R6fMJ/KPwDE73af6O+Cnwz/rp/YnzL/VFT3twIETDRF1ISqFMRbH1NVE5lTPXRU5dTMJKceUp5VFaTMRIlWlq3j/FbNtFctJLSkTrbsRLhYxaMOWZU0WdJFZFhltJykY/REIVgKTcRXHVO+tK++r9Cr1q8A6K+iX4QPlg+oD7oPzAd28zDcRFOgTuN0tOlWlWSctC1jFGQhVp2kVcW0LKSrXFWVhFWd5FRFdFSqtWN7rEVUHVRUNfPXanRkkYxkXOy0I1PdEw3tlGS0Uv1kbPd2RQZTZvzkk1F9RCT0JVF9FDQsNwbSgDQ0SlCdho5ztU8dUy4MdMJO/ZNZtU49M+8sdIVNRaMYWU2NdER0M0yVxEvldKlLHVREJK6E1EzUxPQBSR3k/MQb0B5zBNeGdX51EhYzSUWkpHRRZNfGf9h/AOp/hN+O3wg/Gj8sP87f2CM0RtWWg0vlIxBMlTQkJCv6TZ3kTuXET42k5BRV1lzEZMSE2bRkSxTEK79SrXRTveMw/Le2YqnrDM/uIjz0lBN8RPwAvOee5Z7tPp/A79rvXE8G/wAg83ZPKP9C/7xPNvUWlc4zqhTEj3zkAYT0eYz09WbshHBUNRZ+4mFVNfRWvLRsVhXD35S0UaSnoF5jhKdmY2ynRsLo/PSypvz0cljNNIRU8HwEwwBUBy4PQAvOr2APgg/0XwZvoBhvKm88b85VXhKH3AQ6WVdFpn5ytVblZFblI7UwlLTxrPSzVd3zeGlVzTSktPYcpL5UxcO1h5T0UCSkGFR14+JW5ISoU8XDZwTELuS0afi8N16iisQ0UVJFE20bhBTkURXDn1FFo9lo5EUsdPhQnbPDUNZFE4tQ1SNVrIQfUKqFdE99hE8tw90MJG9ZTp2EBCSZTRXDL5zEs8hM9daeguZLBXRLZGU2llNKBQRkNAJK3WRJSd3E/MTgfCfeY0id5FaEJFdJ1SPVlCQz3HQBaLQvvi/QL+Iv/C9+j5CPoKKPVI9WhU6FnnNKdSRLsg3UTC3EhDSqTsXDlyVP/bNEzBdeoirEFDPAGOZF/gPENBFTfeR8FAugJK5j9JTDjBdOgkkEpSTHAMblJkUeT5jjtu/I71JP3J8Ajk8ArxKvzE82rzj7huXGwmt3UhUj5XSUXVNdFqrWMlRUFM5MFVUtxFWUjbYO01bdxFfdZGxkGGVYNcRY3TQEBBNZXSQqjFTAFASBDARBXFWsVAHM5FeuVd4Frl/AX9Jf5F9Abr1mv5C/or+0v8a6lfQETVkktApXraZmgoDE9Gs+VrWTAAQUw1W9ZIYkFExVjSSk9JOgjiKVmlQUXrxkJ1S1lNxkuGpElIHcNDuM9AVTDbRWZKSXUmWDYAR0KoSXVkYSu1EVI3UkdD9MpKsHUWWD0OwVUAUEUNYlky1QrZRPFSNlT6p9NE4FdE5tJE7FtE2s9dQUJOVMLeRM9ZMDVUz1dEslkz001N08h5oe4hzMdMNJ5cSUJPOJSC20fCzXhCTrcMazSQoNBEo9A14sjz6PUI+qj4B0j/bfCO+yjyTvRj2OIqUVSg2ES82kTGUklHSDcKomE091FFDd85hMdAumvMSAUT2U/DSDhBT00VLtZnYVBsNTPQPOUjSN5HyUU2SkJ1LlFPw0AOuQjp8oQyZPuJ/Kn0z/7p8AGK+C/5T/Tq2m/1irthNsp2BuFX6vMMiboOYCulWFZmz+E3RkNVcNg6dXzaMFFtykg9SvXlXurwC/ErEAxrU2taZfOLtOv2C/gr/sD4D+DxAfIh80H9a1bhPctBnI7L/+vb4CwRTHZmJKVQJFcxMszz7PUMMWk1zHlhNIbM9+zZ5iKJTP1jKErMcK5hNRvXPSxM/WzWaT7M8A/s8Q3yLRXhMs3z7fUN9i0YaOwgpJbd9/35HaZmJaAOTXrt223c7faI/y32Q/hj8gmD/KibY9VuUWM0ttdGznAmbCa3zvBpOU7176s+/F5kJeov5klNvohsWmwiU0lAEE/O8O/yD/MvEu/V7/yE8Acv/sT/5PwP+6/zRfXqUWM9VSRTPFFHRb5BTVU6TFZlYSzAwPNrIufGSiVoQUMVc1lFe1QxFsB1quc1g1sw5ZZSRYlZMNymQEgFitxHwH1uNcZAG3tAc2tRZttg/QDzofXG+ARm+Ab5JvBGcGZTZl9vKHJVdlw0vkv75ycmwUIwBqNvNVdWRVVcN4Va3EZCTPFsNUdVYmghhUvXOT4lP9hPz0dGTPfnK/1VLFo4g8lFFkVBtSxD10lESsDFSryI7C+lCsDcQMRItQRTNVTCQdZVC1Q9Hkxw6C90515mr24049M5l05C9N3YTJTOXEpCQApCce0iJLzF2UzCRjSvXk3ISoSZJdo05k376jSJWU/CRXCgQ01VSEMzSHRjUuP0A7AEY/WD+COX4/+I8Kn7yPvoW0PjUGg0rl45NLtXRMtjVjgU1do65OfcRPlh3TQlDNFFCNxCQkn9A89KvgzqN0dBFcxDFTqsV0U82j9qzkw+z0jBLk9FUEJ+biAwwnfk+YTwCqTySvtk9Ir+JPbK9+rzBfyKKvtKfmUhDc9/byx1IIrST09x7SUgQHvoITAM+CW71VHSM0VkWEVl0WKDYPSAPeMuh0BBHUV35TEnQEkXQP5rLKdGeWD6gLADZlNm94b3Jv3L/uvwDPEs+QBGdGH1gb9iNWTZRsFECq9GQBLATFBHSIpBROVhR0FVXVg9z8pKXEFJtgVG1zKFQ9pNwUuqo8RIPsFEz89BTM5OCUVEce0mLs9Cx0RwazUcydlBykUFE1dBwk1FCa1YOcfJRnUJVUzHTx2nSUgtx0F0+dk6ZOYl2jI3wndlMEhOhMZeaaHmIe5DS8S9U2rrLhxUqVJEoNNgaDTIRuSUZ14w9JZQTsJ1YS3PwvCmZDSh1jXpSPpo0+PxCfANKPRO9u74Dvku+0j849hiNWDIRFTf0kTq2zYdx0KSc8J0/iDTQkgrSnLuILaVKFQ9oMJLOQZkPcxJUAdFTQVFSa7MdOojMANETb8IalDqWGTwivIq88rwC2/1iviqnW//j/mq8cDz5VtOaVxvJDVFSqUu1TH1lT9XTspDJUpYOtrMW2pBSeVTXjFVa1dFa0RUR0FG7UZPpXdfNqsVg99MxXxvIDWS3j2VlYnVRktGFYTVRY9SQABGeGv5i7Lm+4v8q/PB9eH0BwH4IfLM8GZZ5T1GRqrARNKkzE6VatVFzEY/RkbRFcxNNVnZOWVfU01gy0JFV19FSFg7NUWlVze/ykNVQdY/5EdIvKU120U/U0PEdP4u1aLES0dHRxUi3jOeSXTH5TzPSTUc2kBAQlBNTN7YSUqlBNdCzUPFCkFXT05U+tlHSUwvR0WVps1NVklG5N7XRN9eRVTO3UTG1USzXkS01UbUttc5hKhfM8St3EktTUgPzVVITT3Nee8rHW3NQgSQVESXXzCkoCrfNRTOcW7aaPOO9S71zvgN4/8D8CT6TvvjW2cwTkHlVLFbMIjNT+BDT39CQT5k69JoaSesR0oyDuwyosBNcU9EncpL1UB/biVSq8xApEJNzUpKdUBAVvzKQ87JSbkNZTbP9+/wAQr5r/zP82X/D/6v9sXw4PUJBfmlF2VdYSBGT0RUwPoF4FhgNsD34FPlITFLSIBVb9Q/ycB97DrAfuE7wHqO5zzA+Og1hVBFjVc9UA9A8GHxgfKh+sb4Yf0G/ib0D0b44fcGOuH8Af0h9WtdRg7BcmM/wfDi8gKEVUvTPFAOxUyDwvTi2ekrZSgp0DfmwvfiU+w4wvngLuIHyXri32I8QnHjIu1C9HwiHv7C/+LxA75hNLjXQsPxg+P1A73uK3SL0kbD9+PwCQP6I/FE/OPxBPWp9sn36fUBhPKpE2Ra7SIszkDITUlnOF+k3tRE5VxESEfpVQNZPwJIRkhEemgkwqzFS/ZCQh3MQwrEceMqnevE+eAj5k9BXMpPwAFFf2Tf5PEF+i/0RfRl94X0Dar+yvpl2WXxDzVqowzFRVjyT0AVwEedxU9Tz023BUHZMJVaXTgVWmHZP5VZ0E5BTh5BRRtVelo8GUtDFY5cO4TVh1AwhZrUQ8ZObUBE2y1ARyWJ22jqNXjQMBu5Rnfm+Qb6Jhnm/Aa75vAEjPWs9sz37PkMv2tR6TpARtOqwE+lbV47VWzbRVVjWTMOQU8fxUo3S002lVHaRsdPikdMBUagVkVK3TUgzUGFTFo1vTUz2TnFPt02cspEsuU/3EUtXUHPSKZCStUUzUEFLdlFFdY5/VUXUDaJykMXzU+FDaxXPD/OSNUHUDSFBWFcMRUNWET9XkTxWTm91OxXNzTj1k3CSZrU11AxhNjXRMNZNQrUyNA+tLVdRLFbMntkREyEoFY2hKrSP0WOSHtsO8hOVI5cRIBWMzqEjtRNSEV0ntlLSEAUAc5x6VBp8YnyqfNJ9Gn4DY7+rvpOcG/6jjluXGcvNK9ITRFOVMlUTUlKrclJWXTIRCNITWpNWcJL1YNLfWE2QkEVPNJFNVBij+09R/NkJL3HQe7HeWpQB2pe5NfqV+rZavqK8qD1xfQO6v+K+qWQ6/oFtGQvicJM0dbNR3Uj3klERdU1qFRFOtI1RUHTPOnHTVZXR03Gy0UcTExVaqfYRXTeRX5dRYPWOGmlxk/1RkE1kl5Ny0wDbUtIFYFcNBWFWk/LQBzBzH9rXGU/y/lmWWb7BvgCrPvB/WH+gf+h8MLyZyh5rktEs0dApX/QY/QoXW1MRAVgUDAGR0w1U2BWN4VZXjPVW9JPRUtOMAP0KV3AReVOWDJ6VUBQRTTfTUBHSk9DvW3FQFUxVjzmzUl1KqveNgVNQqhPTk/PSuanwEdXTUP5QEB1HNs1XSPIVQ5QRQXWRQNfRWvNRlT91ETlXUTk0DqyNODSRN9dRNXRRMUB3kbDRLQObDS00US82zS+JKHRRKvYT0hLHkhIRj4A5jSKU0zIfGhcZyM4lJpTbWM0pVZHzvzrKCAJTvpu8oT8LpLk9YT6KZZk+oEP96QV4TSm10Sz20TFBttOzU09CeEmG81CUUN2Kmgix015aDrPSGUkXWoJb1liOU9EuwLgLD9HSMVmzUV1IFYygEVAi8VABjAN7/cK+CrxQPHg0eD1APAMpf3F+ODwi/+llm1QaDNKTNx8QEPVOltNQENFSmnfOvVD10bCS9fHQ0VVZN5FYVQxlEdIkMFK34PHRqWL3j0EwUEaVZVaRY9XRMFJHMtFItWHVTDli9g9UkdwbFAPa/CM+iHxQvxh8of1J/ZH/QFi/gY95lzrKi/GReV2ptUxwMFNjExJVW9QZsloNcJNNVNYOWVRUzq0pVzfMT5HTaJNSjaVTF5OQENQSE/FM1g7XGlPSBJKRKU82zEklT7QSs9KY8p95iN1zUrQG89LtR9ZOEdFRO1VHlgxeEVOBs9KhQWs20UNWTOlB1VE+19NVP7XRPRYRObVM8Tmw19GQ0bE3NswJNHRS1TMX0TG1TvEuldEtMtTQMRJ1KxYTsNOPcNBVx3DQRPOTFxDc+E1zkWxdJdVOOSdXUShUzAVoc/wZPGEt2TzhPSk/Mn2h+T5if8p9KLSOLSv2GasbiTLxEQezUM07NszMiT6205ER8UGXklIRRguRX7sNU1NosVCw8hKiLoLazPNTeLGSchPRkAkxUNWTXPjN0V15fcF+CXwAEvy4PuF/iX0y/5l/4X4K/qmyEBExURcSkqtQkIGqk9Ju8JBUU1JJULSObC1UVs6FVxbR0ZIiVVrU0VsXkV52k/GROtVhFZFilcw5ZNbMDVVkVQ9nEZKIsFGNMFBUhRBThBMS+BHfubwB/ABJ/fH82fZbPgH/iYdbPyM9gAtlmygPA5kOEZOlWhfSqXCRjxHQhzHTh5LSlrVVV41pVRaRVFRPo2VRlFNS0e1TN80NU2uWjDOQE1VP9o5BTRhVDWVNFxKT3loKyLGTRfKS3zmPcJMostJNRrGWULLQjUcXj7Bw0tUqkhH5s9VB1JBQ1T+2jrS5c9MJOpdROnfPvtU1FJE39oyBNpXOerUwVMzpMLcRLFURLqs10SxUTuPyUVaxE+GlJ7bRUlC6sNNdIfTSYvDe2Ne6ibkn91NTkTAC0l/Y99u0WT+Cfsp8s/+af0PifYv9sn2bTSzXzEEyqXZRNPTRN5fROreRPqs1EUF2T1tT0Zoy014rkpEy8pMBchLPQVyIwUhyEFrTXDvKpXIRx1CQVQExUFUyE//ynVl/orwACv3wPJr84v7IPpA9uv+gPUgpvUY1kbAQwTISPDFSYI1B+0xyE9lM19IzU7LYMhGVVDfP5VaVzbqpM1VbNA1O8xMM8JDWW1GSlWFUkWR3GttNYqm1jtKwUdEzEMZQU8AB8F17PaM96z4TPts8A36rPwDwvXi9wL3ohDiXeYodXsmXkVwVUPNSzVpWEVlo18zDMdPFVTSRVbTO1eNy0MWzU+FQ188BZVO20zLRSVN1DGsy0K+JTfaOqFFRnBAcGVVT29ZZiilyEUWSEG6ykqeTsRxbiaIQEMVQE+q1QzTPDUAXzjQTkVW1QVWMfUDVTt08tpE1PBfPdTsVGXpNODZStTUVTOE2dZEw181BZTEXkfOSRS9WzKyykWKtANvU+Ag9KveRJzQMNQ1yU5kh1ZCxHJkV+MmtTSZXUSVVjL0o9UwFo7O/+75CfGv88/7ZPyE+wWv+UT+btPlLISu2jzmVLNZRMZWS89KpOJeZmloJCUN1kVKQsUWVkaBwXNtNMhA8khDFTlTTUPBXM1MUsBIBkhEtSCu2EUn0zAywUgwBOD2APAPqv9F+WBY4P0A/KD0Rv3g+gAB/yCRYaw6Ae4nW0VOOChKRcxLSb0P4lHlMMhEVVVV1UVT0DT7Qkwrx0mzVXfYOnVw0EPMSDmhTE6ETEEVkVZJQUwJpMxIFExEFYFYTsFMwAfCf2Fe4fAC8SKXYvmH+qf4C8f87P8MPez/DL5tMs1FmqpCQI9GTHrCSDvCRAakzUAexkxdQkiFV1hGbUJAhV1TT0JJhU7VObYFRNoyhUFWSUpLqpU03khFQ/HDQHRBTQKVJthLzUYoSlUj1mXlXKDvNRNaRR1bSctNRQrKWkTFRnUGVzLgTk9dakNGxPZXP+ROSPTtrtAyc85LlNnbNUTWrdVEwdpEytQwxM7QOtpyRURUslREqVJErafaMqpETQSRVjcUmGDSMBSY2EtOeu5aaCNxpMRLWclCFK7dSM/3ZPAIhP+k+kTxavQK/iT1Svfv1gjhPUlfQ0W5AOIoFNtTZKzvNPJVMlJOWUNA+ctG2E/FQRUt3zhlItNjaWAjNTFRMoUyXElIQV1axUnrSEWMSHHoPMhwDGXc5f4F/yXxRvjr8gb1JvgMS/dm9ob+K5tlXO1U5Sx61S9ZM9U01UU60TNFVUPQOvfIVVbbOgVNRrFVY1RFZVsxxXnaRanCT6JNRsWH0z0xR3aq7zWVWzzAR0k1i9ZAVY1dRYxfT8d1Z9Xn9wewAWLyAv0n8s3z7fUN/if1zXaiaioNzEbHzELFcVE03Y7GSVVkU0xCQRrCTb01Xd85ZVFTNaVVqd9FUl49pUteRULaTRVDXGPnMMBMYEBJBTrBWEvGQSU1Wz3OSkpqp0VG8cxDf89AE8NMpapLSTXLROUcXzF2y0y+BQFTRQtSTEpDpQaiVTBcSlT30zE08t5NY8VDpOhbPRTJRuTVq9YwK09JpMvZRMVbPTvEuVplay/PSUnUq2VbM8Sq2z40mVhElM/aQM9MVITcQk9MC0lKsXSV2zjiREBiykTAAkp+af8J8CqU6vmP+q/7z/GF6v0P8KrpBK1dT8NGOQMjZzTb2UvDQmTx2EVFRbfFAlo/BQrRNk7LQV19yEaTw02sSFJORzAKxekyQ04FJ1w6o0tHMCFMQ1NDSbYHbDXLdOvVa/AGi/er+kv6a/OGuuv0Af2r+wXB9OFY5lJ6IdUrWTd5a8VAFT7YN7LDWshHBZVM0EzGRlVSXkVa3ba+FWNRNT/GTGV+1kVViNpFjlM/8EdBOUxKv2WG1TtBwkdCx0MQokdPAU1MPsx9bFjgPczwBuf/jPii9c354vqC+6L+QvaH4lfpNsxEt0xApXfTPVs+RkcjSEMNwU8VU01SRchHjcZD9VjeRkhE3AbISIVL1mhuIabDRT4lN15DTEdKQUO6wVqqQEwEzkiqRkU6RUG6psVOTUBK5UFHX0BDG2vAT6UB0zw1B1841qFJRVzKQfFJTVT11EzU99I+FOraYnwgpOWvXkTUXDOE2NlEy95FVMXYRM/QORnKQrFAQBzCSndlPc9MuQrmOcl9bDlUhdxEh1lEi1NJSU0S1JPcMvSmUjXtyfbv8AAK/i/xRfJl84X/L/XF8GVYj2RW5FHjKTnKfWY0yUrq1OtZOXT71jQgSUt1Z05CpRPcOfLBQTxDQtpETkEVPdNFONFATkVfY0tMPEhIyUFFcUtAEepGQTwO4FPr3ODdYF7g8A+A8SHzQfJh1OH1gfah/kb1juZaYFLqJcUl0DySTEtV0U5Nk0xFRUZSPODVTtY0dV1YRkhDMwLuOqRIQ1JISn7BQWDCSDRVid0+gMJwYl1gLOLCRNgYzEQVj91FwkzOwnAGYlVi9oL4Iv1C/OL+gvMo/QRI9m3V6PCFCVfMRcV6pdAxlkdMe81IMsNEBa3BQBvNTDVbWTh8wUq0xVneRVlXRUpdRUVuUDYFS1kyfkhPD8pG247FSBU3XDSlMFU7MFUzV0lBSXUiWjYLJkBCosZ56iu1HlpFEsHQT0ZAdRbTPSxKfGE81Q3XMuUNUEtFSCT2p1xE499E6tYyNOTYRWRERQTX10TOWkTNXUbUztY6dLHfNFS61EpUoFNErFVCSk0LxEcTVJneRJlYO3SOXUtERV07REMzz0roxEHPREAVnUT46T7E/+T0BfkqmO0wCUr05fgKtmX8ir/hPMRRQEzUwcBIFNJUbucmFPUu1jJ2yXfkNRJSOE9GdaTpNSnTswUx3zJexUaKMQRkMMdJzENGRSFfQCXLQIFMTDYNYFxg3OD+gPAHJv9L+Ob6hvym80z95vYM9UasEeIgScBEUMdKwcdLE9/If21c5Sr1TFVFW27bOhVWXDF1aVVFaCPaRX9TTUdLNwvuP8FNVapHQRFCQGWZVT2wwks5NYbTSUdA5YlYPXAGSHxn3Odd595n/4f4LfHI+gHo+438rfbI9uMqLMdGppV7XEjITpXHSVVtUbbRG0hNNVRfOWVXXja1pVzZRVnbPoVB2kqVSlpMQUNVzk/PxUxlqEBJAkdFlTbdMhdASr3FJVdFLNU2+UtDhq5FQBZATKDMSTUeXkaVE19NS04MRUqlAlNKbEVDpQVTRslU/dNE9aVXROxbM8Tr1ETaWktU0F1E3dc55MrQM6ZUwldEsFtqYCAEtt02uhStWzQOyU50llNFo0pC6MRNxI1bOglPQzwEjV5DSkjkkF1IRUAUx0R1av6E9yr7SvDg8gD0AyD/T/Vg8AA5ZT1PQibERRDMSUO/Auo07NlE+dtG1QxbN8UHVD8FCtQ1VmbMTXxLRMvOTaDGRhLJTk4wAWM3zk4FLNdArkVHEslECkNAtwlpOsvwC+v9C/4r/sv3YfKM+aH1TPoE7PwB/SGa5zTBQwpOSPWCxke7CWUptTxcRUdUPVkGQ0CFw0gMTE91VspaQk5OFW3XNuV93k1mTUUFiVk7psJApZUoUEWX12bjKydHRjpHQVIZx04ezEvmTX1nW+LQBm35Dfmt8EPxY/KD86P2SPUD41znXu88x0OgTk+hTkTbW0hGNWpZScNOPExK2nRHRtVY0TMzzk+s1UtVPCVOX07IRHVLQl1Dx013y0oFM942po7FeWk5zkthxkflI9dGDkVSREywBm8zxkalEtpKVR3XPuvFde8oDk5EqZUNVUbJS6T7WUFPTm1U4ddE6NU/Ms9IxNWqWUTT0TvEyds1i8RDP4S41WdiIaS7VEBLVm5PT9Sf2kfPRISc1TC+9IbROxpPQboLbjNKRrbkmNs/T0REVK/YMBaOz3Xq/w8+79Ng+AX5JfQKRfPg/4/8pZ5vWeQ0ol9LVL/YPIRPT6TQVUTqot1E8ltFAtU9RsRVEoRXT8F57zUs1DI3zka7DUbnMUJOtctLgslIBSKnUDSyREF6Tk/0wXPhUCNpLqPB9GH2gfghFuH4gfoCLPHH+uH9gfQn9R/YP4ajxkHSSUdwwse1NdtKVT7eRUPRRk5GU85NrWtDRNVgUj3yTkUVdm7WPBV6XEjCSiWJVkRpQkE1ktVIwnRrJ0pCQTMVjNZPwkw9wnvi84gwBW3d4v+C+q2W6PQD9KP7SPyMaNXoXuk1eFZGw0ClfUjTYOg1ZF4zKcNPNVWqWEVZWTelVVlFUtJqzONXYiilQtU1Rs5BzVVP2j5ZTkrHTkdlPCBSM//DQTQNZz3ASMUmr9o1UcRB6c5OZRVYSxUe30TEc+EvxQbVPFVjy0j1CF5FBVZFAdZmqmo09F4+IcZHdOJdRaJLShtEQ8TS1kTO1js3FMhQZeEpFLBSMvsUt9tNRXzkITSm0kSZrNY2D0RAVJDVaOw0hsjUSk9FdJbVPVSZUEAUqVJGRX3v/w/3Jf9Kde4wD0rxa/yF86v+Sv5qUGY/xUtEugduKGTPS5Ta0jrqFOBfYOE1xH3gNRBSOfFvxkE1ItU6QsRQRHBiKZH5R1hMTFUq30fHRXAKSXfsX2ZaZvOB/Kb0zP9m8AcM8af5TPVn2mz2B7Xn0WFZq+8lwkRMdSlUSE5NmpU1WWVtLO7DRHRCS8aETkG5Ce41YVUzdXffNbqFelAxhYfbRYbWSo9Hfuda4izqQkgZwkQRVYPfP+PITMrIdOhT6PAFCPYo+Uj/bfCO8a7yzvVj+uQO/ClVc1w1xs5Bw1VxVTx5Q0g1YNFEwkbQGUNMNVFVOHVc0EpVVlpFV91Nw0l+Q0XtbcNCdURcRTffO4U2yF5OwESlPlowVTHdQqfHSXDBRg1AQqDCRTwFZ2ArtRLVOEPERBvJSrCVGdA9J8RJrUlGXNUB1DLlA9xASkgk8sDWQUpI5OrUROhbZWk1aMtO5MdQRMnQRMrTRVSzVUS61kSu2ESh30bPxVrKRzSRVTF0ltJG1IRcOgSM1D00itI00u/ESoSXXkbKRa5F8ATl9gX+qvdA+GD5gPMrkuv2DID2oB9kMsBQRkSEzV02uBTe30TvVDZU9dcwknVPcGIg809151XtN0ZIDrsAZF1uMERBMgTvP0xJwSxLRkHPc2YgrstKPALs0Arm9Ay0bPYM/iH4TPBi8YLzDKzzwvTn0OykNSbTQE1NM9U6W0FNQ01DStVFoVQyas5JxV1RMRjDRrhVZlAxVM5IVXFUOl9lTUaHzXPqNZ/RMDWVkdZOx0j1iFRFitEy0MZNTbV42zvszXvt8A0NPO3+jfMu90P4Y/mD+qP0BU77Y6a+9974/s9kLFPJStiLzkTlVlZFVVpFS2PVOYVNUTYVTFQyhaRETxjHS7U7UkU12TzUxUFAdTVaR0JJpSyrXzYpSULIwX3pK/UaLFQ4g8/y5ljrKepLRntGT3HiNP/RODT5XUTlb9M5NOFRROPWRN5ZShTdUUrPeeIzykrMz0ShZMpO9KrfRKTaS0BKugmH5zJAV0pMBITdScpNcqnKQ3hKVJTTMhLA9GDQDOr1C/og/0XwZvqA/SDzxvaN4P8ANuQ0ytE3xN3ZObb06tQ1hP7ZY+Q1CqxVMNtJSA9ByDxLT0WvS0LmREJVPFEwB8TwiORdbjrJQGFM8mz7ATvh8AUM/aH1x/Hi+AfyovVC9GLyjgz/LPlJRchCTXFNe+5UzG8yyUulVl9BSUovw01TP0NKfMJBZs1INYWvUD6IzUEVldk/wMNAHMhNd+k5TXVqPMN67fMD8ASjlOP1g/ujFePwCfEp/EP7Aenc6FxiXmkklXbaMKRPQ3dhJ0LIQ70F5zVaW0JhyEelWN1BxECDRH5iLTjFQFhuYiHBSE5VMqjbRTPdN23LQ/dEdeci3D9HSMUrUjVQTHlqOqNHSwRPR5TPRCrBT8aVD1NCQUj6S0V1CNZqZ2ItpPBbR09AJ89HpahPQODBSlTa0TPBRUW9lMTXNxTI2DEDRXwlZTS8VEzFdW02RkuknEDRTcpAV0XxajDARTSRRdVjaDSm1zY8xXvl3GVQDWXxhvYr90v4a/KG+6D6y3TM5V9gLISv1ERFSP/AemPlKqTlX0dPRC1ES3KVCVRKREn0R0EfxkQxAwXoNcFFMQl7IdU0UW9pUkhvMM9Fcc9/4yAwR/Fn8AKH86f0x/zs9of5J57s+YfwDKfxzf1n/oe34llqMEhwbzLVRF00dVDVRVfZYeAwVWFVMZPI9Oj2CPcoHOglWR1NRB5CT8pITMPJcAno+ogz4/0I/ij1zvbu+A7yCS7yyfnu/gM2byXlyUs9DK9gLYtCSVBE/+MsNVWmVTh6QkTFW1IxUchGvaVAXTowyEXlRVFNVUrcRT9QO4XBSBU9r980pkFBJTrRPcUgo9RFKNg2Bsx7bFXkMsF5ImQ1H19Cyk0hwXTrJlaNxHthMExIKMZBNPLcPbpk4F0yNOFVO5TbIFNE21FCxUhkxl8yJm/ATBS9XkPFTqSkXTq4dKfRRKxcPRFLRzNmRUF0k9U8pILfQEtIvTSMVkSdWUbFWstFUArLcuv8Bf0l+Uv+YP+A+6v0DUDxYfWGsuBW5lFoNNjVSNTj3jYU/NZLz3fmIPUiykgkTXFlJpbMTajPSQQ8DOZQ5DZPTS5GeXkmQCnEQ1NMXsdEvQls2WzdbzAKTPvs/gz1IvFN92LxjfMt+onC9G1ZeSBJxERWzUrVo0xCFcRJtT5RRUfWO1r0xFVS0joFXVAxW2rNSJVs1D/lYNo242ZJT6Vz1Talh1BNTXmv5jWV1D21gthMTUYyVYfaRYhVRclLkU766PADjvSu9U794/8I/qP6zvHk2YtuUug5Q0bFeVRFyU6ap0lKQ0hGP85BE0hNPVVS3DlhT0XJzUIlVKjcRUtTRUxQS8lDSE1E3+3JTGU+3UdNRZzESa6yXr7GSyUn1k7HQ3ajTEAWzEylwkk1HldNqMJCUcVOxQhWOoUJrNE3JcpDpQ5aS89U80PcTs9Mb89FlODbQMBGtuTVU0TQ2jnkxFVFVMddRLxQRLFTRLtTOtoVxkRUotVEmlk4ikFLWMBNz0p26StwS0EwjMV26jxFRMBBe+Bd7zvA8Axg/YD1pvbG8uHS4fkG+iaZqW8oskZCJLpaaGWv7W9LTqTgUzCBTEfFCmjYPwUN0UJKTZDCRMaVLtpHTEI2z0LFO1k6sMUy0j4NQUqnzEcyp89EDsdBf0RP8cJ4bPABgrHi02L1gvyn9kL+5/kC+gui8Mj0bVZoOkdDD0RI9ojPTLEJbye8RE9lONg7WQrEQJnJSBVV2T+alVLTT85OGElFP8NMNmRERSWJX0/NQMWQ2jrQ5cNOtYvaO03IR0GVg9xMTU41ftpKw3ljUATnOkN6Y/uDO2PwBP+j9cn8AOT5CfMk8Ulz5j5OQ4VzRNxOzktWREdFad1vaDtVVF06eU1G1V5XMztpxE+lTNE8JU1ROKULREg9BW04zU13SEoEz0oWg8xzYzVMeWwoxk1Eeo7BcWdVYCo4R0aoykM7YMJPxQZcPHUFX0UNaF80pQ5XMTvPS6T7QFBATE4vy0ek51NE7WTUOMTfX0TZXDvEzaBTNYDLT4SwUzmEsEtUQktNRUFSRkC2BOE4QELU7UVPNItXOx5Fcuwq3mfARuSQV0SaVzQALEVGw8ZyZtvg+gb3pv3L9A7r+AbzofBM+utVazSn1Txc60VMGcVAMAhvKqThZVA5NPrbNdPFS78BYCVUakFLmk9C589KBc1EhDcLYVftIU5EcGMrh89FWAhKRJbNQdLHQDjPcAhn2Of6B/sn80395/AIPmfwBw3zKPhN82j0iPWo9shz5TpHyHVgKDjI+PQt/85FGtVy3TwVe1RFjNpFhS9WRZxYbmUuhkNLLkjwoe01d9U74En54/sDOuPwBIn3KfxO/m7/jvqp8M/w6aFXqE5Dw8NPrclz5T7JdsJtMUNKVVlfNrVV1UNVUVtFQtk8BU/VQcpK1SJKQaVHVUU41UUxptE2dEdDBTFbQkd0YCtYosdFMkdBBSfTRRVo0Tn1EFM2gk1DH0xK36TFTFUK2zjTRUSBlQTTSspLdPXRTcp+5S23dO7WMKTq2znU1SHdMgBLcuo0xVtEttxJVLjRMv1GTQJMcHwv1ZSUW25lJISY0T71y/AG66U7DGVYa/uLMeb7C/Is8ARB9WHwjPQh80HzYdJhXuUtv3Si3T0UvlU8hMoiUTvWTHVlUGYkIMdNSSvKVR1RQUBVJlRPRED0BUp97DvM/OxR51zoIeFCQA0yBG1f7NBt0e1R7fMN+yLwBk39Yv6C+i2Z7fGD+S2XYz2kx0WnSkx1LFYztTsB30tMS7QIcSrVS9VFWKNeRVLZMwZEdmc8SUiRrMlPhM9GpYTeZ+o0Tka/xYfXPMvDSRWNWkKVg9NLyE28SUuXzvju8AoO+y79TvTk/Q71pPhE+WT9Yo+IdXxWNLvJQKV0qtpFb91FZddJyEAdRE28NV5VN4VZ0DP1Vm7VMHVU3EdDSVVH1Ta15U7VMnNKTwU2XEqrTEdCwkPcT0B7z0zlVS5VOYnMRg5PQqFCS15JTEriw0d1EtQ0FmLDQHUX3GjrKcUH0TtWU8BCGsVNVPTaRPKl2kTs3UTv2kTl3GLqM1TaUETKUjcUzFhARkk6xLvaQUZOrEZ54DSrQ15PwEYLwEBUk15EhWzSOjSO3z03S0Lky0Ea7MBDNgviJjlL8eHzATAC4dZh/Ib9pv7G+eHzgfAnlQzhNExJsAJmNMhYRN7fObc04tQ2FPJVTMpJpS/BQqBAfGo1K1Y4U8JMDb8FalJlNUpNvQtmLFUgp1s45cVFhsV2YDdKQ7NQAb0PbPCNOOLZYvqC8yj8wvgFaPaI/6L4yPLj9AM46yXMhMN0ZV3gK4ZDeeAq9UNoXDJlWNs7xV7ZbeA01WzTMcVy0EBET8dOTbblglA9VYhcMWWVYVgwBZpQRYtWOVLJQNVWzkEFj99Bz3FkW+lQAOTyBPMk9sT8af2J/qn/yfqCb9BqVGo1fNM1ycNBlqzETXVPSV1ERTVsWkalT01Yz0mAxUTlU1lFoM5N7shKZUDeRUTTNtN5T0AFQdY8pTJQNThVNNBOTUFsz04Ew0K6dSpZNxRDQ65MeeAlu/UYXDhlHdNFHdA60YRITjUM0zrPQUdFakVDxQJYRPTYODZHTTF09lxj6CQ+RU2U2s/VRkxApNzdRMbVRMNM0UzBRozBQIS70ENHRNSPRk8EldBPwEIGxkyc7cByYDSEW0bGSOSQqFwwY0ZFqsH5ZtJh+4b4A6z0zPXs8Afxp/hM9uwpCy9LVLTQRMdEFNXQM3ZU7thE895By0fFCttFFQlWSkh/bSaUwk3EwkQyxTFdbGQ8ynplNS7YNVZox0NdykEUQ0+uR3AG4vgC8aj5TfPo9Ij3qP3N9I/i+IjxLvUV0mLsJFRDRVqtykITQkm1w0F6T025JU9TMJVYXToFVYXaae8wyU/FaVpFfNpCCclOMwfjO8N+6zWe00LJRTpVh9ZNQ0Iczk4ySUAb6MlwZPkJ+inyT/BqW+8ylXDQSsNCocpOeMNx7y01FW9fTURNN8pJZVrDWk/IQiVR1kVO3zs2VUBRRURdSUpP5TlXNryFPVNFP1M1lT7aOxIzQnjqP0pG9S9TM5mOynrqO81JNRvYTs1CVKnNTh/BSqJLfmo1BFZGpsdU8lJE/tg8ZOHcNbXU71w2JO1QROVSRRTz103McmYiv0xDKkBwIG8i6cB04ya3BmdWZ1xgUiLhIp5A+eBW/CLQQftgUAtgWGMywfpg2mDd6DZB92HULugjaMH54fqBPewji8FwC2H9gf6h/8Fx5iSwAOLQYvACAvEi9UL2YveC+KKUYFli0Ari2mL9Av4i8st/Yv6C8iPwA0Pw4/SDtOP2A/Aj+UP3Y/AIg7zj+gP7I/BE/uPxhPKk8A3D9OT0BPSk+MT35PoE+6TwDET75P8E/iTxRfBl8wX/pPAExfPl9oX4JfpF/GX0gDphUABhXGBcYFngU+FaYVRgX+gm1CdHRKUIXTUFAtw01VnARbUF10PGRlnARVa+zEcKwUdnR0ejRktYA8ZIXsBIlQdbRQUD10bHdG8/TEovwUqBy3VH4DPGS17AS5lGS/TARTxVCFtHRUzPTE0vwUVdgctNw0ZOA8ZOX0ZKXodFTs7MfugvYctPxqNGQAvNQDBNQJUR3DWw1R9cMSUUW0UaXjUxpRhQSc1CEc5Cds1K0snNQxUdWzNYR0OlVR9aM/dHRC/KRGbNQpTAS3ttJTHORXHAeG0q1gLORkUa2jarSEbrVR7aNzHOR3UZ0De1qMdH4s5IRRDXOIbNRVjJzUkezUlQTUmRwEq5xRHfOhtHSlFISqqrSErizktBzktzSEu6p8hMG0dMUMtMhs1MyqhNTQtHTVBNTZjHTeCnR04vyk5mzXhtXm1X7ihfgcBPwkhPOgLuVus1LSdaMOTNcuwhX89BlSrIUENJQkUn3jKBTVUlaF0zBSxdMzdJQ4NNSjPFIlZDTnJsJJRJROVtykUVK1s1fkpFpklLVeNJRk1KRnUh3DbdTcp8bidXSUeDTUfFKqFfOANOSFDASK9KSPquykk8yUl+SkmhykoFTs9ybCqfSUrdyksez0tbYMBLr0lL1SpdPBqtSkxzTUzGSUzuyk06FSDXQM1y4DBKTl/PTpqvSU7aSU8uz09gwE+tpElP6MlANTtbMHU1odAwzM9BFTZfMUxPSlGOT0G9z3xuIlJNQqLVO9ky5TjZRTpRTU9DU5zPRBLLREU6W0HLQNTCzUUFM9ZNT3bgPc9M1jFLRnUxWEXLRuU6r1w3JstHbk9HvM9IEqTLSFjLSIXLSOzPdmg6bU9JlTRfTctKJstKaqzLSqXLSuZLSzVOS3qrS0vcz0wSy0xMy0ylZctM5TpdPRpLTV5PSr21PlY9/ctOIUtOeqHLTsLNTwZLTzzLT6Why0/Ny0AlS15FQ9lNVURZRUpdMRtPQVVFqFdFTlYx9UTbRUDXMrKFR9lFQ9FFSFFGTkazlU9ZM9pPRDVM2TVUcU1Eq89E5c5FK09M1V9MRaVAWEtPRlVKJ942is996z7MR2ZOR5VpTUgFTd44Nk1IcU1EWKvPSOXOdGozTUnATU1aG09KX0xKpU1K1UVB30ZNS3FNS6vPS+tNRVwuzExjTUzLz0ztTUq9NUpYPXFNTaPNTgouzE5vTEo/C+ku4E1PGqLNT4NNT8VNT9pPQDbVUFwwhVnQMLVSW0rVWFgxVVNbRVHQMcWJT3bpOc9CpVhZRVjZS1VaWDN9TkO1XFdFXUXdQk9EeM9EwU9FBVbD1knPRaVb2TXlXNo1VhXPRl1ORrNPRvPPTbc1XNk3dVPeN6VVQdpDz0g5z0h/TkjKz0q5BV7cOWZPSabPSeqnT0oST0p0z0rGz0rqoc9LMk9Lf05Lw09L+q5OTFzOTI9OTM3OTRqpz012T02mz03hz046rs5OhM9OwU9PAc9PPVVa2z+Uz0/BT0AFZWVWMFVmV0VkWUVgXUVqQEFVY9tFYd1FZt46sjVp10VlW0ViUUVlqFFFbNkzdWnZRWVaPVQAQUR+wEStQET1aqLZNTBBRX7ARaFBRgVVaFg2UEFGcMFGwUFE1w/AR0Vg2kDBR8NBRVgwQUh8wEi9QEjzQUVZMEFJfsBJr0BJ78BFWkfBSoDBSsFBSwVBQ1tXwUuAwUvFZN5AQUVcfMBMvUBM80FNN8FFXY7ATavAThpATlrASr6VblpFYt4/HcBPNpVv2ktAT+vAQBV+3EbVdVgwxXHXMQV23jqxNXXZRXZZRXVaMgZVcF9Fct1KwkLlct46sxV7V0V710VzX0V2pd1FdF9FcFY0tXzaPTUVc9ZPwkV4wkXFeq3bNivCRk5CRqrCRuqtQkcdwkdeQkeqwkfqr0JIP8JIcENIvsJI+mFDSVV930rCSeLDSiqrwkpOQkqqwkrtQksar8JLcENLuUJMCcJMOlV/VkV/1ktCTQ3CTVpgQ021ddBAw04YQk5qqUNOoURO4MNPGEJPba9DT81CQBWIWDBViqZXRYRZRYBdRY7cMWVViFdFgd1FhFtFhVY8slWH2UWIWUdEQxWAwFFIREOlhV1MRH1k22cyq8RAeERMoUNIXUJ+Zipe/0BK5sF/7iMuQE9ylVjaTk5IXc5EHM5wZzQvTEmpzXXrOs5aTEv3S0RXlEtEMct96DZJSe7JeghpUelZ6FFqMMhETEdA9QTIQTcFaj3GRpBHQyrGSr3k9lZE/lxE+VZE6q3QRO3WRNlbRN1aRMVi3jYUyt5EtdhEvNA6srS/VkSqXUSuXESmqFhEktkzOMZNNIdRStSFWDHEi1hEdVFEdWLZMTR91kRuV0Ro0ErUXNA6tFNRRF5cRFVs2jsURVFER9dERNg2u4Q+2UQy3jIUNNBC1CRYOUQgXEQl1EHHStoRx0AUT95ERdtEQQnXRUdwZ1BtNEHbR8f5Z/IKh/un/Mf959poIH9HdOdQD2ffZ/CItOdS6PQItej0iPAHKPhI+Gj5iPyo/cj66NngMABJ8WnyifOp9Mn1aVAA</prop>
			</obj>
			<obj name="Protocol" class="HTCProtocol" version="1">
				<prop name="Created">2021-12-23T17:23:19.163</prop>
				<prop name="LastModified">2021-12-23T17:24:29.577</prop>
				<obj name="Programs" class="HTCRunProgramList" version="5">
					<list name="emlist" count="4">
						<obj name="item" class="HTCRunProgram" version="1">
							<prop name="name">pre-incubation</prop>
							<prop name="Cycles">1</prop>
							<prop name="AnalysisMode">None</prop>
							<obj name="Segments" class="TEMRunSegmentList" version="1">
								<list name="emlist" count="1">
									<obj name="item" class="HTCRunSegment" version="2">
										<prop name="Hold">300</prop>
										<prop name="Slope">4.4</prop>
										<prop name="StepDelay">0</prop>
										<prop name="StepSize">0</prop>
										<prop name="Target">95</prop>
										<prop name="Target2">0</prop>
										<prop name="AcquisitionMode">0</prop>
										<prop name="AcqPerDegree">5</prop>
									</obj>
								</list>
							</obj>
						</obj>
						<obj name="item" class="HTCRunProgram" version="1">
							<prop name="name">amplification</prop>
							<prop name="Cycles">45</prop>
							<prop name="AnalysisMode">Quantification</prop>
							<obj name="Segments" class="TEMRunSegmentList" version="1">
								<list name="emlist" count="3">
									<obj name="item" class="HTCRunSegment" version="2">
										<prop name="Hold">10</prop>
										<prop name="Slope">4.4</prop>
										<prop name="StepDelay">0</prop>
										<prop name="StepSize">0</prop>
										<prop name="Target">95</prop>
										<prop name="Target2">0</prop>
										<prop name="AcquisitionMode">0</prop>
										<prop name="AcqPerDegree">5</prop>
									</obj>
									<obj name="item" class="HTCRunSegment" version="2">
										<prop name="Hold">10</prop>
										<prop name="Slope">2.2</prop>
										<prop name="StepDelay">0</prop>
										<prop name="StepSize">0</prop>
										<prop name="Target">53</prop>
										<prop name="Target2">0</prop>
										<prop name="AcquisitionMode">0</prop>
										<prop name="AcqPerDegree">5</prop>
									</obj>
									<obj name="item" class="HTCRunSegment" version="2">
										<prop name="Hold">10</prop>
										<prop name="Slope">4.4</prop>
										<prop name="StepDelay">0</prop>
										<prop name="StepSize">0</prop>
										<prop name="Target">72</prop>
										<prop name="Target2">0</prop>
										<prop name="AcquisitionMode">1</prop>
										<prop name="AcqPerDegree">5</prop>
									</obj>
								</list>
							</obj>
						</obj>
						<obj name="item" class="HTCRunProgram" version="1">
							<prop name="name">melting curve</prop>
							<prop name="Cycles">1</prop>
							<prop name="AnalysisMode">Melting Curves</prop>
							<obj name="Segments" class="TEMRunSegmentList" version="1">
								<list name="emlist" count="3">
									<obj name="item" class="HTCRunSegment" version="2">
										<prop name="Hold">5</prop>
										<prop name="Slope">4.4</prop>
										<prop name="StepDelay">0</prop>
										<prop name="StepSize">0</prop>
										<prop name="Target">95</prop>
										<prop name="Target2">0</prop>
										<prop name="AcquisitionMode">0</prop>
										<prop name="AcqPerDegree">5</prop>
									</obj>
									<obj name="item" class="HTCRunSegment" version="2">
										<prop name="Hold">60</prop>
										<prop name="Slope">2.2</prop>
										<prop name="StepDelay">0</prop>
										<prop name="StepSize">0</prop>
										<prop name="Target">65</prop>
										<prop name="Target2">0</prop>
										<prop name="AcquisitionMode">0</prop>
										<prop name="AcqPerDegree">5</prop>
									</obj>
									<obj name="item" class="HTCRunSegment" version="2">
										<prop name="Hold">1</prop>
										<prop name="Slope">0.114285714285714</prop>
										<prop name="StepDelay">0</prop>
										<prop name="StepSize">0</prop>
										<prop name="Target">97</prop>
										<prop name="Target2">0</prop>
										<prop name="AcquisitionMode">2</prop>
										<prop name="AcqPerDegree">5</prop>
									</obj>
								</list>
							</obj>
						</obj>
						<obj name="item" class="HTCRunProgram" version="1">
							<prop name="name">cooling</prop>
							<prop name="Cycles">1</prop>
							<prop name="AnalysisMode">None</prop>
							<obj name="Segments" class="TEMRunSegmentList" version="1">
								<list name="emlist" count="1">
									<obj name="item" class="HTCRunSegment" version="2">
										<prop name="Hold">30</prop>
										<prop name="Slope">2.2</prop>
										<prop name="StepDelay">0</prop>
										<prop name="StepSize">0</prop>
										<prop name="Target">40</prop>
										<prop name="Target2">0</prop>
										<prop name="AcquisitionMode">0</prop>
										<prop name="AcqPerDegree">5</prop>
									</obj>
								</list>
							</obj>
						</obj>
					</list>
					<list name="AnalysisModes" count="4">
						<item>None</item>
						<item>Quantification</item>
						<item>Melting Curves</item>
						<item>Color Compensation</item>
					</list>
					<prop name="ChannelCount">1</prop>
					<prop name="InstrumentSubclass">HTC_VER_10</prop>
					<obj name="Container" class="HTCBlockType" version="1">
						<prop name="Id">bt96TC5</prop>
						<prop name="RowCount">8</prop>
						<prop name="ColCount">12</prop>
						<prop name="OvershootDnDelay">10</prop>
						<prop name="OvershootUpDelay">10</prop>
						<prop name="RampRateMaxDn">2.2</prop>
						<prop name="RampRateMaxUp">4.4</prop>
						<prop name="ReactionVolMin">10</prop>
						<prop name="ReactionVolMax">100</prop>
						<prop name="ReactionVolDefault">20</prop>
						<prop name="HorVertCrosstalkCoefficient">0.0003</prop>
						<prop name="DiagCrosstalkCoefficent">0.0001</prop>
					</obj>
					<prop name="MaxPositionsToSeek">96</prop>
					<obj name="DetectionFormats" class="DetectionFormats" version="2">
						<list name="emlist" count="8">
							<obj name="item" class="HTCDetectionFormat" version="1">
								<list name="emlist" count="1">
									<obj name="item" class="HTCChannel" version="2">
										<prop name="name">SimpleProbe</prop>
										<prop name="Active">1</prop>
										<prop name="EmissionWL">510</prop>
										<prop name="ExcitationWL">465</prop>
										<prop name="IntgrTime">250</prop>
										<prop name="MaxIntgrTime">2000</prop>
										<prop name="MeltFactor">1.2</prop>
										<prop name="QuantFactor">2</prop>
									</obj>
								</list>
								<prop name="name">SimpleProbe</prop>
								<prop name="Active">1</prop>
								<prop name="DefChannelNdx">0</prop>
								<prop name="DenominatorNdx">-1</prop>
								<prop name="ReadOnly">0</prop>
								<list name="EmissionWLAvail" count="6">
									<item>488</item>
									<item>510</item>
									<item>580</item>
									<item>610</item>
									<item>640</item>
									<item>660</item>
								</list>
								<list name="ExcitationWLAvail" count="5">
									<item>440</item>
									<item>465</item>
									<item>498</item>
									<item>533</item>
									<item>618</item>
								</list>
								<prop name="MeasuringMode">hmmDynamic</prop>
							</obj>
							<obj name="item" class="HTCDetectionFormat" version="1">
								<list name="emlist" count="1">
									<obj name="item" class="HTCChannel" version="2">
										<prop name="name">FAM</prop>
										<prop name="Active">1</prop>
										<prop name="EmissionWL">510</prop>
										<prop name="ExcitationWL">465</prop>
										<prop name="IntgrTime">250</prop>
										<prop name="MaxIntgrTime">2000</prop>
										<prop name="MeltFactor">1</prop>
										<prop name="QuantFactor">10</prop>
									</obj>
								</list>
								<prop name="name">Mono Color Hydrolysis Probe / UPL Probe</prop>
								<prop name="Active">1</prop>
								<prop name="DefChannelNdx">0</prop>
								<prop name="DenominatorNdx">-1</prop>
								<prop name="ReadOnly">0</prop>
								<list name="EmissionWLAvail" count="6">
									<item>488</item>
									<item>510</item>
									<item>580</item>
									<item>610</item>
									<item>640</item>
									<item>660</item>
								</list>
								<list name="ExcitationWLAvail" count="5">
									<item>440</item>
									<item>465</item>
									<item>498</item>
									<item>533</item>
									<item>618</item>
								</list>
								<prop name="MeasuringMode">hmmDynamic</prop>
							</obj>
							<obj name="item" class="HTCDetectionFormat" version="1">
								<list name="emlist" count="2">
									<obj name="item" class="HTCChannel" version="2">
										<prop name="name">FAM</prop>
										<prop name="Active">1</prop>
										<prop name="EmissionWL">510</prop>
										<prop name="ExcitationWL">465</prop>
										<prop name="IntgrTime">250</prop>
										<prop name="MaxIntgrTime">2000</prop>
										<prop name="MeltFactor">1</prop>
										<prop name="QuantFactor">10</prop>
									</obj>
									<obj name="item" class="HTCChannel" version="2">
										<prop name="name">VIC / HEX / Yellow555</prop>
										<prop name="Active">1</prop>
										<prop name="EmissionWL">580</prop>
										<prop name="ExcitationWL">533</prop>
										<prop name="IntgrTime">250</prop>
										<prop name="MaxIntgrTime">2000</prop>
										<prop name="MeltFactor">1</prop>
										<prop name="QuantFactor">10</prop>
									</obj>
								</list>
								<prop name="name">Dual Color Hydrolysis Probe / UPL Probe</prop>
								<prop name="Active">1</prop>
								<prop name="DefChannelNdx">0</prop>
								<prop name="DenominatorNdx">-1</prop>
								<prop name="ReadOnly">0</prop>
								<list name="EmissionWLAvail" count="6">
									<item>488</item>
									<item>510</item>
									<item>580</item>
									<item>610</item>
									<item>640</item>
									<item>660</item>
								</list>
								<list name="ExcitationWLAvail" count="5">
									<item>440</item>
									<item>465</item>
									<item>498</item>
									<item>533</item>
									<item>618</item>
								</list>
								<prop name="MeasuringMode">hmmDynamic</prop>
							</obj>
							<obj name="item" class="HTCDetectionFormat" version="1">
								<list name="emlist" count="3">
									<obj name="item" class="HTCChannel" version="2">
										<prop name="name">FAM</prop>
										<prop name="Active">1</prop>
										<prop name="EmissionWL">510</prop>
										<prop name="ExcitationWL">465</prop>
										<prop name="IntgrTime">250</prop>
										<prop name="MaxIntgrTime">2000</prop>
										<prop name="MeltFactor">1</prop>
										<prop name="QuantFactor">10</prop>
									</obj>
									<obj name="item" class="HTCChannel" version="2">
										<prop name="name">VIC / HEX / Yellow555</prop>
										<prop name="Active">1</prop>
										<prop name="EmissionWL">580</prop>
										<prop name="ExcitationWL">533</prop>
										<prop name="IntgrTime">250</prop>
										<prop name="MaxIntgrTime">2000</prop>
										<prop name="MeltFactor">1</prop>
										<prop name="QuantFactor">10</prop>
									</obj>
									<obj name="item" class="HTCChannel" version="2">
										<prop name="name">Cy 5 / Cy 5.5</prop>
										<prop name="Active">1</prop>
										<prop name="EmissionWL">660</prop>
										<prop name="ExcitationWL">618</prop>
										<prop name="IntgrTime">250</prop>
										<prop name="MaxIntgrTime">2000</prop>
										<prop name="MeltFactor">1</prop>
										<prop name="QuantFactor">10</prop>
									</obj>
								</list>
								<prop name="name">3 Color Hydrolysis Probe</prop>
								<prop name="Active">1</prop>
								<prop name="DefChannelNdx">0</prop>
								<prop name="DenominatorNdx">-1</prop>
								<prop name="ReadOnly">0</prop>
								<list name="EmissionWLAvail" count="6">
									<item>488</item>
									<item>510</item>
									<item>580</item>
									<item>610</item>
									<item>640</item>
									<item>660</item>
								</list>
								<list name="ExcitationWLAvail" count="5">
									<item>440</item>
									<item>465</item>
									<item>498</item>
									<item>533</item>
									<item>618</item>
								</list>
								<prop name="MeasuringMode">hmmDynamic</prop>
							</obj>
							<obj name="item" class="HTCDetectionFormat" version="1">
								<list name="emlist" count="4">
									<obj name="item" class="HTCChannel" version="2">
										<prop name="name">Cyan 500</prop>
										<prop name="Active">1</prop>
										<prop name="EmissionWL">488</prop>
										<prop name="ExcitationWL">440</prop>
										<prop name="IntgrTime">250</prop>
										<prop name="MaxIntgrTime">2000</prop>
										<prop name="MeltFactor">1</prop>
										<prop name="QuantFactor">10</prop>
									</obj>
									<obj name="item" class="HTCChannel" version="2">
										<prop name="name">FAM</prop>
										<prop name="Active">1</prop>
										<prop name="EmissionWL">580</prop>
										<prop name="ExcitationWL">498</prop>
										<prop name="IntgrTime">250</prop>
										<prop name="MaxIntgrTime">2000</prop>
										<prop name="MeltFactor">1</prop>
										<prop name="QuantFactor">10</prop>
									</obj>
									<obj name="item" class="HTCChannel" version="2">
										<prop name="name">Red 610</prop>
										<prop name="Active">1</prop>
										<prop name="EmissionWL">610</prop>
										<prop name="ExcitationWL">533</prop>
										<prop name="IntgrTime">250</prop>
										<prop name="MaxIntgrTime">2000</prop>
										<prop name="MeltFactor">1</prop>
										<prop name="QuantFactor">10</prop>
									</obj>
									<obj name="item" class="HTCChannel" version="2">
										<prop name="name">Cy 5 / Cy 5.5</prop>
										<prop name="Active">1</prop>
										<prop name="EmissionWL">660</prop>
										<prop name="ExcitationWL">618</prop>
										<prop name="IntgrTime">250</prop>
										<prop name="MaxIntgrTime">2000</prop>
										<prop name="MeltFactor">1</prop>
										<prop name="QuantFactor">10</prop>
									</obj>
								</list>
								<prop name="name">4 Color Hydrolysis Probe</prop>
								<prop name="Active">1</prop>
								<prop name="DefChannelNdx">0</prop>
								<prop name="DenominatorNdx">-1</prop>
								<prop name="ReadOnly">0</prop>
								<list name="EmissionWLAvail" count="6">
									<item>488</item>
									<item>510</item>
									<item>580</item>
									<item>610</item>
									<item>640</item>
									<item>660</item>
								</list>
								<list name="ExcitationWLAvail" count="5">
									<item>440</item>
									<item>465</item>
									<item>498</item>
									<item>533</item>
									<item>618</item>
								</list>
								<prop name="MeasuringMode">hmmDynamic</prop>
							</obj>
							<obj name="item" class="HTCDetectionFormat" version="1">
								<list name="emlist" count="1">
									<obj name="item" class="HTCChannel" version="2">
										<prop name="name">Red 640</prop>
										<prop name="Active">1</prop>
										<prop name="EmissionWL">640</prop>
										<prop name="ExcitationWL">498</prop>
										<prop name="IntgrTime">250</prop>
										<prop name="MaxIntgrTime">2000</prop>
										<prop name="MeltFactor">1.2</prop>
										<prop name="QuantFactor">5</prop>
									</obj>
								</list>
								<prop name="name">Mono Color HybProbe</prop>
								<prop name="Active">1</prop>
								<prop name="DefChannelNdx">0</prop>
								<prop name="DenominatorNdx">-1</prop>
								<prop name="ReadOnly">0</prop>
								<list name="EmissionWLAvail" count="6">
									<item>488</item>
									<item>510</item>
									<item>580</item>
									<item>610</item>
									<item>640</item>
									<item>660</item>
								</list>
								<list name="ExcitationWLAvail" count="5">
									<item>440</item>
									<item>465</item>
									<item>498</item>
									<item>533</item>
									<item>618</item>
								</list>
								<prop name="MeasuringMode">hmmDynamic</prop>
							</obj>
							<obj name="item" class="HTCDetectionFormat" version="1">
								<list name="emlist" count="4">
									<obj name="item" class="HTCChannel" version="2">
										<prop name="name">Fluos</prop>
										<prop name="Active">1</prop>
										<prop name="EmissionWL">510</prop>
										<prop name="ExcitationWL">465</prop>
										<prop name="IntgrTime">250</prop>
										<prop name="MaxIntgrTime">2000</prop>
										<prop name="MeltFactor">2</prop>
										<prop name="QuantFactor">1.5</prop>
									</obj>
									<obj name="item" class="HTCChannel" version="2">
										<prop name="name">Red 610</prop>
										<prop name="Active">1</prop>
										<prop name="EmissionWL">610</prop>
										<prop name="ExcitationWL">498</prop>
										<prop name="IntgrTime">250</prop>
										<prop name="MaxIntgrTime">2000</prop>
										<prop name="MeltFactor">1.2</prop>
										<prop name="QuantFactor">5</prop>
									</obj>
									<obj name="item" class="HTCChannel" version="2">
										<prop name="name">Red 640</prop>
										<prop name="Active">1</prop>
										<prop name="EmissionWL">640</prop>
										<prop name="ExcitationWL">498</prop>
										<prop name="IntgrTime">250</prop>
										<prop name="MaxIntgrTime">2000</prop>
										<prop name="MeltFactor">1.2</prop>
										<prop name="QuantFactor">5</prop>
									</obj>
									<obj name="item" class="HTCChannel" version="2">
										<prop name="name">Cy 5 / Cy 5.5</prop>
										<prop name="Active">1</prop>
										<prop name="EmissionWL">660</prop>
										<prop name="ExcitationWL">498</prop>
										<prop name="IntgrTime">250</prop>
										<prop name="MaxIntgrTime">2000</prop>
										<prop name="MeltFactor">1.2</prop>
										<prop name="QuantFactor">5</prop>
									</obj>
								</list>
								<prop name="name">Multi Color HybProbe</prop>
								<prop name="Active">1</prop>
								<prop name="DefChannelNdx">0</prop>
								<prop name="DenominatorNdx">-1</prop>
								<prop name="ReadOnly">0</prop>
								<list name="EmissionWLAvail" count="6">
									<item>488</item>
									<item>510</item>
									<item>580</item>
									<item>610</item>
									<item>640</item>
									<item>660</item>
								</list>
								<list name="ExcitationWLAvail" count="5">
									<item>440</item>
									<item>465</item>
									<item>498</item>
									<item>533</item>
									<item>618</item>
								</list>
								<prop name="MeasuringMode">hmmDynamic</prop>
							</obj>
							<obj name="item" class="HTCDetectionFormat" version="1">
								<list name="emlist" count="1">
									<obj name="item" class="HTCChannel" version="2">
										<prop name="name">SYBR Green I / HRM Dye</prop>
										<prop name="Active">1</prop>
										<prop name="EmissionWL">510</prop>
										<prop name="ExcitationWL">465</prop>
										<prop name="IntgrTime">250</prop>
										<prop name="MaxIntgrTime">1000</prop>
										<prop name="MeltFactor">1.2</prop>
										<prop name="QuantFactor">20</prop>
									</obj>
								</list>
								<prop name="name">SYBR Green I / HRM Dye</prop>
								<prop name="Active">1</prop>
								<prop name="DefChannelNdx">0</prop>
								<prop name="DenominatorNdx">-1</prop>
								<prop name="ReadOnly">0</prop>
								<list name="EmissionWLAvail" count="6">
									<item>488</item>
									<item>510</item>
									<item>580</item>
									<item>610</item>
									<item>640</item>
									<item>660</item>
								</list>
								<list name="ExcitationWLAvail" count="5">
									<item>440</item>
									<item>465</item>
									<item>498</item>
									<item>533</item>
									<item>618</item>
								</list>
								<prop name="MeasuringMode">hmmDynamic</prop>
							</obj>
						</list>
						<prop name="DefFormatName">SYBR Green I / HRM Dye</prop>
					</obj>
					<list name="AcquisitionModes" count="4">
						<item>None</item>
						<item>Single</item>
						<item>Continuous</item>
						<item>Step</item>
					</list>
					<prop name="SeekTemp">30</prop>
					<prop name="SampleVolume">20</prop>
				</obj>
			</obj>
			<prop name="CompletedProgramNo">5</prop>
			<prop name="StopPoint">3</prop>
			<prop name="CarouselConstMoved">0</prop>
		</obj>
		<obj name="AnlsAndSampleInfo" class="AnlsAndSampleInfo" version="1">
			<obj name="AnlsPropTypes" class="PropertyTypeList" version="1">
				<list name="emlist" count="3">
					<obj name="item" class="SamplePropType" version="1">
						<prop name="name">Units</prop>
						<prop name="PropClass">QuantUnitsProp</prop>
						<prop name="IsChannelProperty">0</prop>
						<prop name="SelectorOrder">0</prop>
						<prop name="ShowInSelector">0</prop>
						<prop name="ShowInTable">0</prop>
						<prop name="TableOrder">0</prop>
					</obj>
					<obj name="item" class="SamplePropType" version="1">
						<prop name="name">ExtRef</prop>
						<prop name="PropClass">RQExtRefProp</prop>
						<prop name="IsChannelProperty">0</prop>
						<prop name="SelectorOrder">0</prop>
						<prop name="ShowInSelector">0</prop>
						<prop name="ShowInTable">0</prop>
						<prop name="TableOrder">0</prop>
					</obj>
					<obj name="item" class="SamplePropType" version="1">
						<prop name="name">Endpt External Experiment</prop>
						<prop name="PropClass">EndptGenoExtExp</prop>
						<prop name="IsChannelProperty">0</prop>
						<prop name="SelectorOrder">0</prop>
						<prop name="ShowInSelector">0</prop>
						<prop name="ShowInTable">0</prop>
						<prop name="TableOrder">0</prop>
					</obj>
				</list>
			</obj>
			<obj name="SamplePropTypes" class="PropertyTypeList" version="1">
				<list name="emlist" count="26">
					<obj name="item" class="SamplePosPropType" version="1">
						<prop name="name">Position</prop>
						<prop name="PropClass">GenSampleEditPosition</prop>
						<prop name="AnalysisClass">General</prop>
						<prop name="IsChannelProperty">0</prop>
						<prop name="SelectorOrder">0</prop>
						<prop name="ShowInSelector">0</prop>
						<prop name="ShowInTable">1</prop>
						<prop name="TableOrder">0</prop>
					</obj>
					<obj name="item" class="SamplePropType" version="1">
						<prop name="name">Color</prop>
						<prop name="PropClass">SamplePrefColor</prop>
						<prop name="AnalysisClass">General</prop>
						<prop name="IsChannelProperty">0</prop>
						<prop name="SelectorOrder">1</prop>
						<prop name="ShowInSelector">0</prop>
						<prop name="ShowInTable">1</prop>
						<prop name="TableOrder">1</prop>
					</obj>
					<obj name="item" class="SamplePropType" version="1">
						<prop name="name">Replicate of</prop>
						<prop name="PropClass">GenSampleEditReplicate</prop>
						<prop name="AnalysisClass">General</prop>
						<prop name="IsChannelProperty">0</prop>
						<prop name="SelectorOrder">2</prop>
						<prop name="ShowInSelector">0</prop>
						<prop name="ShowInTable">1</prop>
						<prop name="TableOrder">2</prop>
					</obj>
					<obj name="item" class="SamplePropType" version="1">
						<prop name="name">Sample Name</prop>
						<prop name="PropClass">GenSampleEditName</prop>
						<prop name="AnalysisClass">General</prop>
						<prop name="IsChannelProperty">0</prop>
						<prop name="SelectorOrder">3</prop>
						<prop name="ShowInSelector">1</prop>
						<prop name="ShowInTable">1</prop>
						<prop name="TableOrder">3</prop>
					</obj>
					<obj name="item" class="SamplePropType" version="1">
						<prop name="name">Subsets</prop>
						<prop name="PropClass">GenSampleEditSubset</prop>
						<prop name="AnalysisClass">General</prop>
						<prop name="IsChannelProperty">0</prop>
						<prop name="SelectorOrder">4</prop>
						<prop name="ShowInSelector">0</prop>
						<prop name="ShowInTable">0</prop>
						<prop name="TableOrder">4</prop>
					</obj>
					<obj name="item" class="SamplePropType" version="1">
						<prop name="name">Notes</prop>
						<prop name="PropClass">GenSampleEditNotes</prop>
						<prop name="AnalysisClass">General</prop>
						<prop name="IsChannelProperty">0</prop>
						<prop name="SelectorOrder">5</prop>
						<prop name="ShowInSelector">0</prop>
						<prop name="ShowInTable">0</prop>
						<prop name="TableOrder">5</prop>
					</obj>
					<obj name="item" class="SamplePropType" version="1">
						<prop name="name">Sample ID</prop>
						<prop name="PropClass">HTCSampleID</prop>
						<prop name="AnalysisClass">General</prop>
						<prop name="IsChannelProperty">0</prop>
						<prop name="SelectorOrder">6</prop>
						<prop name="ShowInSelector">0</prop>
						<prop name="ShowInTable">0</prop>
						<prop name="TableOrder">6</prop>
					</obj>
					<obj name="item" class="SamplePropType" version="1">
						<prop name="name">Sample Prep Notes</prop>
						<prop name="PropClass">HTCSamplePrepNotes</prop>
						<prop name="AnalysisClass">General</prop>
						<prop name="IsChannelProperty">0</prop>
						<prop name="SelectorOrder">7</prop>
						<prop name="ShowInSelector">0</prop>
						<prop name="ShowInTable">0</prop>
						<prop name="TableOrder">7</prop>
					</obj>
					<obj name="item" class="SamplePrefWidthType" version="1">
						<prop name="name">Width</prop>
						<prop name="PropClass">SamplePrefWidth</prop>
						<prop name="AnalysisClass">Sample preferences</prop>
						<prop name="IsChannelProperty">0</prop>
						<prop name="SelectorOrder">8</prop>
						<prop name="ShowInSelector">0</prop>
						<prop name="ShowInTable">0</prop>
						<prop name="TableOrder">8</prop>
					</obj>
					<obj name="item" class="SamplePrefLineStyleType" version="1">
						<prop name="name">Line Style</prop>
						<prop name="PropClass">SamplePrefLineStyle</prop>
						<prop name="AnalysisClass">Sample preferences</prop>
						<prop name="IsChannelProperty">0</prop>
						<prop name="SelectorOrder">9</prop>
						<prop name="ShowInSelector">0</prop>
						<prop name="ShowInTable">0</prop>
						<prop name="TableOrder">9</prop>
					</obj>
					<obj name="item" class="SamplePrefPointStyleType" version="1">
						<prop name="name">Point Style</prop>
						<prop name="PropClass">SamplePrefPointStyle</prop>
						<prop name="AnalysisClass">Sample preferences</prop>
						<prop name="IsChannelProperty">0</prop>
						<prop name="SelectorOrder">10</prop>
						<prop name="ShowInSelector">0</prop>
						<prop name="ShowInTable">0</prop>
						<prop name="TableOrder">10</prop>
					</obj>
					<obj name="item" class="SamplePropType" version="1">
						<prop name="name">Dominant Channel</prop>
						<prop name="PropClass">DominantChannelProp</prop>
						<prop name="AnalysisClass">Color Compensation Analysis</prop>
						<prop name="IsChannelProperty">0</prop>
						<prop name="SelectorOrder">11</prop>
						<prop name="ShowInSelector">0</prop>
						<prop name="ShowInTable">0</prop>
						<prop name="TableOrder">11</prop>
					</obj>
					<obj name="item" class="EndPtSampleTypePropertyType" version="1">
						<prop name="name">EndPt Sample Type</prop>
						<prop name="PropClass">GroupingSample</prop>
						<prop name="AnalysisClass">EndPtGenotyping</prop>
						<prop name="IsChannelProperty">0</prop>
						<prop name="SelectorOrder">12</prop>
						<prop name="ShowInSelector">0</prop>
						<prop name="ShowInTable">0</prop>
						<prop name="TableOrder">12</prop>
					</obj>
					<obj name="item" class="SamplePropType" version="1">
						<prop name="name">EndPt Genotype</prop>
						<prop name="PropClass">Genotype</prop>
						<prop name="AnalysisClass">EndPtGenotyping</prop>
						<prop name="IsChannelProperty">0</prop>
						<prop name="SelectorOrder">13</prop>
						<prop name="ShowInSelector">0</prop>
						<prop name="ShowInTable">0</prop>
						<prop name="TableOrder">13</prop>
					</obj>
					<obj name="item" class="SamplePropType" version="1">
						<prop name="name">Target Name</prop>
						<prop name="PropClass">TargetName</prop>
						<prop name="AnalysisClass">General</prop>
						<prop name="IsChannelProperty">1</prop>
						<prop name="SelectorOrder">14</prop>
						<prop name="ShowInSelector">0</prop>
						<prop name="ShowInTable">0</prop>
						<prop name="TableOrder">14</prop>
					</obj>
					<obj name="item" class="QuantSampleTypePropertyType" version="1">
						<prop name="name">Quantification Sample Type</prop>
						<prop name="PropClass">QuantSampleTypeProperty</prop>
						<prop name="AnalysisClass">Quantification Analysis</prop>
						<prop name="IsChannelProperty">1</prop>
						<prop name="SelectorOrder">15</prop>
						<prop name="ShowInSelector">0</prop>
						<prop name="ShowInTable">0</prop>
						<prop name="TableOrder">15</prop>
					</obj>
					<obj name="item" class="SamplePropType" version="1">
						<prop name="name">Concentration</prop>
						<prop name="PropClass">QuantConcProperty</prop>
						<prop name="AnalysisClass">Quantification Analysis</prop>
						<prop name="IsChannelProperty">1</prop>
						<prop name="SelectorOrder">16</prop>
						<prop name="ShowInSelector">0</prop>
						<prop name="ShowInTable">0</prop>
						<prop name="TableOrder">16</prop>
					</obj>
					<obj name="item" class="QuantCpType" version="1">
						<prop name="name">Cp Low</prop>
						<prop name="PropClass">QuantCpLowProp</prop>
						<prop name="AnalysisClass">Quantification Analysis</prop>
						<prop name="IsChannelProperty">1</prop>
						<prop name="SelectorOrder">17</prop>
						<prop name="ShowInSelector">0</prop>
						<prop name="ShowInTable">0</prop>
						<prop name="TableOrder">17</prop>
					</obj>
					<obj name="item" class="QuantCpType" version="1">
						<prop name="name">Cp High</prop>
						<prop name="PropClass">QuantCpHighProp</prop>
						<prop name="AnalysisClass">Quantification Analysis</prop>
						<prop name="IsChannelProperty">1</prop>
						<prop name="SelectorOrder">18</prop>
						<prop name="ShowInSelector">0</prop>
						<prop name="ShowInTable">0</prop>
						<prop name="TableOrder">18</prop>
					</obj>
					<obj name="item" class="GroupSampleTypePropertyType" version="1">
						<prop name="name">Melt Geno Sample Type</prop>
						<prop name="PropClass">GroupChannelTypeProp</prop>
						<prop name="AnalysisClass">Melt Geno</prop>
						<prop name="IsChannelProperty">1</prop>
						<prop name="SelectorOrder">19</prop>
						<prop name="ShowInSelector">0</prop>
						<prop name="ShowInTable">0</prop>
						<prop name="TableOrder">19</prop>
					</obj>
					<obj name="item" class="SamplePropType" version="1">
						<prop name="name">Melt Geno Genotype</prop>
						<prop name="PropClass">ChannelGenotype</prop>
						<prop name="AnalysisClass">Melt Geno</prop>
						<prop name="IsChannelProperty">1</prop>
						<prop name="SelectorOrder">20</prop>
						<prop name="ShowInSelector">0</prop>
						<prop name="ShowInTable">0</prop>
						<prop name="TableOrder">20</prop>
					</obj>
					<obj name="item" class="RQTargetPropertyType" version="1">
						<prop name="name">Target Type</prop>
						<prop name="PropClass">RQTargetProperty</prop>
						<prop name="AnalysisClass">Relative Quantification</prop>
						<prop name="IsChannelProperty">1</prop>
						<prop name="SelectorOrder">21</prop>
						<prop name="ShowInSelector">0</prop>
						<prop name="ShowInTable">0</prop>
						<prop name="TableOrder">21</prop>
					</obj>
					<obj name="item" class="RQSampleTargetPropertyType" version="1">
						<prop name="name">Combined Sample and Target Type</prop>
						<prop name="PropClass">RQSampleTargetProperty</prop>
						<prop name="AnalysisClass">Relative Quantification</prop>
						<prop name="IsChannelProperty">1</prop>
						<prop name="SelectorOrder">22</prop>
						<prop name="ShowInSelector">0</prop>
						<prop name="ShowInTable">0</prop>
						<prop name="TableOrder">22</prop>
					</obj>
					<obj name="item" class="SamplePropType" version="1">
						<prop name="name">Efficiency</prop>
						<prop name="PropClass">RQEffProp</prop>
						<prop name="AnalysisClass">Relative Quantification</prop>
						<prop name="IsChannelProperty">1</prop>
						<prop name="SelectorOrder">23</prop>
						<prop name="ShowInSelector">0</prop>
						<prop name="ShowInTable">0</prop>
						<prop name="TableOrder">23</prop>
					</obj>
					<obj name="item" class="GroupSampleTypePropertyTypeNoPos" version="1">
						<prop name="name">Scanning Sample Type</prop>
						<prop name="PropClass">GroupChannelTypeProp</prop>
						<prop name="AnalysisClass">Scanning</prop>
						<prop name="IsChannelProperty">1</prop>
						<prop name="SelectorOrder">24</prop>
						<prop name="ShowInSelector">0</prop>
						<prop name="ShowInTable">0</prop>
						<prop name="TableOrder">24</prop>
					</obj>
					<obj name="item" class="SamplePropType" version="1">
						<prop name="name">Scanning Genotype</prop>
						<prop name="PropClass">ChannelGenotype</prop>
						<prop name="AnalysisClass">Scanning</prop>
						<prop name="IsChannelProperty">1</prop>
						<prop name="SelectorOrder">25</prop>
						<prop name="ShowInSelector">0</prop>
						<prop name="ShowInTable">0</prop>
						<prop name="TableOrder">25</prop>
					</obj>
				</list>
			</obj>
			<obj name="SelectedChannels" class="TEMIntegerSet" version="1">
				<list name="Items" count="1">
					<prop name="Item">0</prop>
				</list>
			</obj>
			<obj name="AnalysisProperties" class="ExpPropList" version="1">
				<list name="emlist" count="3">
					<obj name="PropertyObject" class="EndptGenoExtExp" version="3">
						<prop name="PropertyTypeName">Endpt External Experiment</prop>
					</obj>
					<obj name="PropertyObject" class="RQExtRefProp" version="3">
						<prop name="PropertyTypeName">ExtRef</prop>
						<prop name="RefExpProg">-1</prop>
					</obj>
					<obj name="PropertyObject" class="QuantUnitsProp" version="3">
						<prop name="PropertyTypeName">Units</prop>
					</obj>
				</list>
			</obj>
			<obj name="SampleInfoList" class="SamplePropInfoList" version="1">
				<list name="emlist" count="96">
					<obj name="item" class="SamplePropInfo" version="1">
						<obj name="ChannelProperties" class="ChanPropList" version="2">
							<obj name="ChannelProperties" class="EMList" version="1">
								<list name="emlist" count="1">
									<obj name="item" class="PropertyList" version="1">
										<list name="emlist" count="12">
											<obj name="PropertyObject" class="RQSampleTargetProperty" version="4">
												<prop name="PropertyTypeName">Combined Sample and Target Type</prop>
												<prop name="Position">0</prop>
												<prop name="IsDefault">0</prop>
												<obj name="ChannelProp" class="ChannelProperty" version="1">
													<prop name="ChannelIdx">0</prop>
												</obj>
											</obj>
											<obj name="PropertyObject" class="QuantConcProperty" version="4">
												<prop name="PropertyTypeName">Concentration</prop>
												<prop name="Position">0</prop>
												<prop name="IsDefault">1</prop>
												<prop name="Concentration">0</prop>
												<obj name="ChannelProp" class="ChannelProperty" version="1">
													<prop name="ChannelIdx">0</prop>
												</obj>
												<prop name="ReadOnly">1</prop>
											</obj>
											<obj name="PropertyObject" class="QuantCpHighProp" version="4">
												<prop name="PropertyTypeName">Cp High</prop>
												<prop name="Position">0</prop>
												<prop name="IsDefault">1</prop>
												<prop name="CpRangeHigh">0</prop>
												<obj name="ChannelProp" class="ChannelProperty" version="1">
													<prop name="ChannelIdx">0</prop>
												</obj>
												<prop name="ReadOnly">1</prop>
											</obj>
											<obj name="PropertyObject" class="QuantCpLowProp" version="4">
												<prop name="PropertyTypeName">Cp Low</prop>
												<prop name="Position">0</prop>
												<prop name="IsDefault">1</prop>
												<prop name="CpRangeLow">0</prop>
												<obj name="ChannelProp" class="ChannelProperty" version="1">
													<prop name="ChannelIdx">0</prop>
												</obj>
												<prop name="ReadOnly">1</prop>
											</obj>
											<obj name="PropertyObject" class="RQEffProp" version="4">
												<prop name="PropertyTypeName">Efficiency</prop>
												<prop name="Position">0</prop>
												<prop name="IsDefault">1</prop>
												<prop name="Efficiency">2</prop>
												<obj name="ChannelProp" class="ChannelProperty" version="1">
													<prop name="ChannelIdx">0</prop>
												</obj>
											</obj>
											<obj name="PropertyObject" class="ChannelGenotype" version="4">
												<prop name="PropertyTypeName">Melt Geno Genotype</prop>
												<prop name="Position">0</prop>
												<prop name="IsDefault">1</prop>
												<prop name="ReadOnly">1</prop>
												<obj name="ChannelProp" class="ChannelProperty" version="1">
													<prop name="ChannelIdx">0</prop>
												</obj>
											</obj>
											<obj name="PropertyObject" class="GroupChannelTypeProp" version="4">
												<prop name="PropertyTypeName">Melt Geno Sample Type</prop>
												<prop name="Position">0</prop>
												<prop name="IsDefault">0</prop>
												<prop name="GroupSampleType">mstUnknown</prop>
												<obj name="ChannelProp" class="ChannelProperty" version="1">
													<prop name="ChannelIdx">0</prop>
												</obj>
											</obj>
											<obj name="PropertyObject" class="QuantSampleTypeProperty" version="4">
												<prop name="PropertyTypeName">Quantification Sample Type</prop>
												<prop name="Position">0</prop>
												<prop name="IsDefault">0</prop>
												<prop name="SampleType">qsUnknown</prop>
												<obj name="ChannelProp" class="ChannelProperty" version="1">
													<prop name="ChannelIdx">0</prop>
												</obj>
											</obj>
											<obj name="PropertyObject" class="ChannelGenotype" version="4">
												<prop name="PropertyTypeName">Scanning Genotype</prop>
												<prop name="Position">0</prop>
												<prop name="IsDefault">1</prop>
												<prop name="ReadOnly">1</prop>
												<obj name="ChannelProp" class="ChannelProperty" version="1">
													<prop name="ChannelIdx">0</prop>
												</obj>
											</obj>
											<obj name="PropertyObject" class="GroupChannelTypeProp" version="4">
												<prop name="PropertyTypeName">Scanning Sample Type</prop>
												<prop name="Position">0</prop>
												<prop name="IsDefault">0</prop>
												<prop name="GroupSampleType">mstUnknown</prop>
												<obj name="ChannelProp" class="ChannelProperty" version="1">
													<prop name="ChannelIdx">0</prop>
												</obj>
											</obj>
											<obj name="PropertyObject" class="TargetName" version="4">
												<prop name="PropertyTypeName">Target Name</prop>
												<prop name="Position">0</prop>
												<prop name="IsDefault">1</prop>
												<obj name="ChannelProp" class="ChannelProperty" version="1">
													<prop name="ChannelIdx">0</prop>
												</obj>
											</obj>
											<obj name="PropertyObject" class="RQTargetProperty" version="4">
												<prop name="PropertyTypeName">Target Type</prop>
												<prop name="Position">0</prop>
												<prop name="IsDefault">0</prop>
												<prop name="TargetType">dtNone</prop>
												<obj name="ChannelProp" class="ChannelProperty" version="1">
													<prop name="ChannelIdx">0</prop>
												</obj>
											</obj>
										</list>
									</obj>
								</list>
							</obj>
						</obj>
						<prop name="ChannelPropertyCount">1</prop>
						<prop name="ContainerPosition">0</prop>
						<prop name="HasSampleProperties">1</prop>
						<obj name="SampleProperties" class="PropertyList" version="1">
							<list name="emlist" count="14">
								<obj name="PropertyObject" class="SamplePrefColor" version="4">
									<prop name="PropertyTypeName">Color</prop>
									<prop name="Position">0</prop>
									<prop name="IsDefault">0</prop>
									<prop name="Color">$00FF8000</prop>
								</obj>
								<obj name="PropertyObject" class="DominantChannelProp" version="4">
									<prop name="PropertyTypeName">Dominant Channel</prop>
									<prop name="Position">0</prop>
									<prop name="IsDefault">0</prop>
									<prop name="DominantChannel">0</prop>
								</obj>
								<obj name="PropertyObject" class="Genotype" version="4">
									<prop name="PropertyTypeName">EndPt Genotype</prop>
									<prop name="Position">0</prop>
									<prop name="IsDefault">1</prop>
									<prop name="ReadOnly">1</prop>
								</obj>
								<obj name="PropertyObject" class="GroupingSample" version="4">
									<prop name="PropertyTypeName">EndPt Sample Type</prop>
									<prop name="Position">0</prop>
									<prop name="IsDefault">0</prop>
									<prop name="GroupSampleType">mstUnknown</prop>
								</obj>
								<obj name="PropertyObject" class="SamplePrefLineStyle" version="4">
									<prop name="PropertyTypeName">Line Style</prop>
									<prop name="Position">0</prop>
									<prop name="IsDefault">0</prop>
									<prop name="LineStyle">psSolid</prop>
								</obj>
								<obj name="PropertyObject" class="GenSampleEditNotes" version="4">
									<prop name="PropertyTypeName">Notes</prop>
									<prop name="Position">0</prop>
									<prop name="IsDefault">1</prop>
								</obj>
								<obj name="PropertyObject" class="SamplePrefPointStyle" version="4">
									<prop name="PropertyTypeName">Point Style</prop>
									<prop name="Position">0</prop>
									<prop name="IsDefault">0</prop>
									<prop name="PointStyle">psNothing</prop>
								</obj>
								<obj name="PropertyObject" class="GenSampleEditPosition" version="4">
									<prop name="PropertyTypeName">Position</prop>
									<prop name="Position">0</prop>
									<prop name="IsDefault">1</prop>
								</obj>
								<obj name="PropertyObject" class="GenSampleEditReplicate" version="4">
									<prop name="PropertyTypeName">Replicate of</prop>
									<prop name="Position">0</prop>
									<prop name="IsDefault">1</prop>
									<prop name="ReplicateOf">-1</prop>
								</obj>
								<obj name="PropertyObject" class="HTCSampleID" version="4">
									<prop name="PropertyTypeName">Sample ID</prop>
									<prop name="Position">0</prop>
									<prop name="IsDefault">1</prop>
								</obj>
								<obj name="PropertyObject" class="GenSampleEditName" version="4">
									<prop name="PropertyTypeName">Sample Name</prop>
									<prop name="Position">0</prop>
									<prop name="IsDefault">1</prop>
									<prop name="name">Sample 1</prop>
								</obj>
								<obj name="PropertyObject" class="HTCSamplePrepNotes" version="4">
									<prop name="PropertyTypeName">Sample Prep Notes</prop>
									<prop name="Position">0</prop>
									<prop name="IsDefault">1</prop>
								</obj>
								<obj name="PropertyObject" class="GenSampleEditSubset" version="4">
									<prop name="PropertyTypeName">Subsets</prop>
									<prop name="Position">0</prop>
									<prop name="IsDefault">1</prop>
								</obj>
								<obj name="PropertyObject" class="SamplePrefWidth" version="5">
									<prop name="PropertyTypeName">Width</prop>
									<prop name="Position">0</prop>
									<prop name="IsDefault">1</prop>
									<prop name="Width">1</prop>
								</obj>
							</list>
						</obj>
					</obj>
					<obj name="item" class="SamplePropInfo" version="1">
						<obj name="ChannelProperties" class="ChanPropList" version="2">
							<obj name="ChannelProperties" class="EMList" version="1">
								<list name="emlist" count="1">
									<obj name="item" class="PropertyList" version="1">
										<list name="emlist" count="12">
											<obj name="PropertyObject" class="RQSampleTargetProperty" version="4">
												<prop name="PropertyTypeName">Combined Sample and Target Type</prop>
												<prop name="Position">1</prop>
												<prop name="IsDefault">0</prop>
												<obj name="ChannelProp" class="ChannelProperty" version="1">
													<prop name="ChannelIdx">0</prop>
												</obj>
											</obj>
											<obj name="PropertyObject" class="QuantConcProperty" version="4">
												<prop name="PropertyTypeName">Concentration</prop>
												<prop name="Position">1</prop>
												<prop name="IsDefault">1</prop>
												<prop name="Concentration">0</prop>
												<obj name="ChannelProp" class="ChannelProperty" version="1">
													<prop name="ChannelIdx">0</prop>
												</obj>
												<prop name="ReadOnly">1</prop>
											</obj>
											<obj name="PropertyObject" class="QuantCpHighProp" version="4">
												<prop name="PropertyTypeName">Cp High</prop>
												<prop name="Position">1</prop>
												<prop name="IsDefault">1</prop>
												<prop name="CpRangeHigh">0</prop>
												<obj name="ChannelProp" class="ChannelProperty" version="1">
													<prop name="ChannelIdx">0</prop>
												</obj>
												<prop name="ReadOnly">1</prop>
											</obj>
											<obj name="PropertyObject" class="QuantCpLowProp" version="4">
												<prop name="PropertyTypeName">Cp Low</prop>
												<prop name="Position">1</prop>
												<prop name="IsDefault">1</prop>
												<prop name="CpRangeLow">0</prop>
												<obj name="ChannelProp" class="ChannelProperty" version="1">
													<prop name="ChannelIdx">0</prop>
												</obj>
												<prop name="ReadOnly">1</prop>
											</obj>
											<obj name="PropertyObject" class="RQEffProp" version="4">
												<prop name="PropertyTypeName">Efficiency</prop>
												<prop name="Position">1</prop>
												<prop name="IsDefault">1</prop>
												<prop name="Efficiency">2</prop>
												<obj name="ChannelProp" class="ChannelProperty" version="1">
													<prop name="ChannelIdx">0</prop>
												</obj>
											</obj>
											<obj name="PropertyObject" class="ChannelGenotype" version="4">
												<prop name="PropertyTypeName">Melt Geno Genotype</prop>
												<prop name="Position">1</prop>
												<prop name="IsDefault">1</prop>
												<prop name="ReadOnly">1</prop>
												<obj name="ChannelProp" class="ChannelProperty" version="1">
													<prop name="ChannelIdx">0</prop>
												</obj>
											</obj>
											<obj name="PropertyObject" class="GroupChannelTypeProp" version="4">
												<prop name="PropertyTypeName">Melt Geno Sample Type</prop>
												<prop name="Position">1</prop>
												<prop name="IsDefault">0</prop>
												<prop name="GroupSampleType">mstUnknown</prop>
												<obj name="ChannelProp" class="ChannelProperty" version="1">
													<prop name="ChannelIdx">0</prop>
												</obj>
											</obj>
											<obj name="PropertyObject" class="QuantSampleTypeProperty" version="4">
												<prop name="PropertyTypeName">Quantification Sample Type</prop>
												<prop name="Position">1</prop>
												<prop name="IsDefault">0</prop>
												<prop name="SampleType">qsUnknown</prop>
												<obj name="ChannelProp" class="ChannelProperty" version="1">
													<prop name="ChannelIdx">0</prop>
												</obj>
											</obj>
											<obj name="PropertyObject" class="ChannelGenotype" version="4">
												<prop name="PropertyTypeName">Scanning Genotype</prop>
												<prop name="Position">1</prop>
												<prop name="IsDefault">1</prop>
												<prop name="ReadOnly">1</prop>
												<obj name="ChannelProp" class="ChannelProperty" version="1">
													<prop name="ChannelIdx">0</prop>
												</obj>
											</obj>
											<obj name="PropertyObject" class="GroupChannelTypeProp" version="4">
												<prop name="PropertyTypeName">Scanning Sample Type</prop>
												<prop name="Position">1</prop>
												<prop name="IsDefault">0</prop>
												<prop name="GroupSampleType">mstUnknown</prop>
												<obj name="ChannelProp" class="ChannelProperty" version="1">
													<prop name="ChannelIdx">0</prop>
												</obj>
											</obj>
											<obj name="PropertyObject" class="TargetName" version="4">
												<prop name="PropertyTypeName">Target Name</prop>
												<prop name="Position">1</prop>
												<prop name="IsDefault">1</prop>
												<obj name="ChannelProp" class="ChannelProperty" version="1">
													<prop name="ChannelIdx">0</prop>
												</obj>
											</obj>
											<obj name="PropertyObject" class="RQTargetProperty" version="4">
												<prop name="PropertyTypeName">Target Type</prop>
												<prop name="Position">1</prop>
												<prop name="IsDefault">0</prop>
												<prop name="TargetType">dtNone</prop>
												<obj name="ChannelProp" class="ChannelProperty" version="1">
													<prop name="ChannelIdx">0</prop>
												</obj>
											</obj>
										</list>
									</obj>
								</list>
							</obj>
						</obj>
						<prop name="ChannelPropertyCount">1</prop>
						<prop name="ContainerPosition">1</prop>
						<prop name="HasSampleProperties">1</prop>
						<obj name="SampleProperties" class="PropertyList" version="1">
							<list name="emlist" count="14">
								<obj name="PropertyObject" class="SamplePrefColor" version="4">
									<prop name="PropertyTypeName">Color</prop>
									<prop name="Position">1</prop>
									<prop name="IsDefault">0</prop>
									<prop name="Color">clRed</prop>
								</obj>
								<obj name="PropertyObject" class="DominantChannelProp" version="4">
									<prop name="PropertyTypeName">Dominant Channel</prop>
									<prop name="Position">1</prop>
									<prop name="IsDefault">0</prop>
									<prop name="DominantChannel">0</prop>
								</obj>
								<obj name="PropertyObject" class="Genotype" version="4">
									<prop name="PropertyTypeName">EndPt Genotype</prop>
									<prop name="Position">1</prop>
									<prop name="IsDefault">1</prop>
									<prop name="ReadOnly">1</prop>
								</obj>
								<obj name="PropertyObject" class="GroupingSample" version="4">
									<prop name="PropertyTypeName">EndPt Sample Type</prop>
									<prop name="Position">1</prop>
									<prop name="IsDefault">0</prop>
									<prop name="GroupSampleType">mstUnknown</prop>
								</obj>
								<obj name="PropertyObject" class="SamplePrefLineStyle" version="4">
									<prop name="PropertyTypeName">Line Style</prop>
									<prop name="Position">1</prop>
									<prop name="IsDefault">0</prop>
									<prop name="LineStyle">psSolid</prop>
								</obj>
								<obj name="PropertyObject" class="GenSampleEditNotes" version="4">
									<prop name="PropertyTypeName">Notes</prop>
									<prop name="Position">1</prop>
									<prop name="IsDefault">1</prop>
								</obj>
								<obj name="PropertyObject" class="SamplePrefPointStyle" version="4">
									<prop name="PropertyTypeName">Point Style</prop>
									<prop name="Position">1</prop>
									<prop name="IsDefault">0</prop>
									<prop name="PointStyle">psNothing</prop>
								</obj>
								<obj name="PropertyObject" class="GenSampleEditPosition" version="4">
									<prop name="PropertyTypeName">Position</prop>
									<prop name="Position">1</prop>
									<prop name="IsDefault">1</prop>
								</obj>
								<obj name="PropertyObject" class="GenSampleEditReplicate" version="4">
									<prop name="PropertyTypeName">Replicate of</prop>
									<prop name="Position">1</prop>
									<prop name="IsDefault">1</prop>
									<prop name="ReplicateOf">-1</prop>
								</obj>
								<obj name="PropertyObject" class="HTCSampleID" version="4">
									<prop name="PropertyTypeName">Sample ID</prop>
									<prop name="Position">1</prop>
									<prop name="IsDefault">1</prop>
								</obj>
								<obj name="PropertyObject" class="GenSampleEditName" version="4">
									<prop name="PropertyTypeName">Sample Name</prop>
									<prop name="Position">1</prop>
									<prop name="IsDefault">1</prop>
									<prop name="name">Sample 2</prop>
								</obj>
								<obj name="PropertyObject" class="HTCSamplePrepNotes" version="4">
									<prop name="PropertyTypeName">Sample Prep Notes</prop>
									<prop name="Position">1</prop>
									<prop name="IsDefault">1</prop>
								</obj>
								<obj name="PropertyObject" class="GenSampleEditSubset" version="4">
									<prop name="PropertyTypeName">Subsets</prop>
									<prop name="Position">1</prop>
									<prop name="IsDefault">1</prop>
								</obj>
								<obj name="PropertyObject" class="SamplePrefWidth" version="5">
									<prop name="PropertyTypeName">Width</prop>
									<prop name="Position">1</prop>
									<prop name="IsDefault">1</prop>
									<prop name="Width">1</prop>
								</obj>
							</list>
						</obj>
					</obj>
					<obj name="item" class="SamplePropInfo" version="1">
						<obj name="ChannelProperties" class="ChanPropList" version="2">
							<obj name="ChannelProperties" class="EMList" version="1">
								<list name="emlist" count="1">
									<obj name="item" class="PropertyList" version="1">
										<list name="emlist" count="12">
											<obj name="PropertyObject" class="RQSampleTargetProperty" version="4">
												<prop name="PropertyTypeName">Combined Sample and Target Type</prop>
												<prop name="Position">2</prop>
												<prop name="IsDefault">0</prop>
												<obj name="ChannelProp" class="ChannelProperty" version="1">
													<prop name="ChannelIdx">0</prop>
												</obj>
											</obj>
											<obj name="PropertyObject" class="QuantConcProperty" version="4">
												<prop name="PropertyTypeName">Concentration</prop>
												<prop name="Position">2</prop>
												<prop name="IsDefault">1</prop>
												<prop name="Concentration">0</prop>
												<obj name="ChannelProp" class="ChannelProperty" version="1">
													<prop name="ChannelIdx">0</prop>
												</obj>
												<prop name="ReadOnly">1</prop>
											</obj>
											<obj name="PropertyObject" class="QuantCpHighProp" version="4">
												<prop name="PropertyTypeName">Cp High</prop>
												<prop name="Position">2</prop>
												<prop name="IsDefault">1</prop>
												<prop name="CpRangeHigh">0</prop>
												<obj name="ChannelProp" class="ChannelProperty" version="1">
													<prop name="ChannelIdx">0</prop>
												</obj>
												<prop name="ReadOnly">1</prop>
											</obj>
											<obj name="PropertyObject" class="QuantCpLowProp" version="4">
												<prop name="PropertyTypeName">Cp Low</prop>
												<prop name="Position">2</prop>
												<prop name="IsDefault">1</prop>
												<prop name="CpRangeLow">0</prop>
												<obj name="ChannelProp" class="ChannelProperty" version="1">
													<prop name="ChannelIdx">0</prop>
												</obj>
												<prop name="ReadOnly">1</prop>
											</obj>
											<obj name="PropertyObject" class="RQEffProp" version="4">
												<prop name="PropertyTypeName">Efficiency</prop>
												<prop name="Position">2</prop>
												<prop name="IsDefault">1</prop>
												<prop name="Efficiency">2</prop>
												<obj name="ChannelProp" class="ChannelProperty" version="1">
													<prop name="ChannelIdx">0</prop>
												</obj>
											</obj>
											<obj name="PropertyObject" class="ChannelGenotype" version="4">
												<prop name="PropertyTypeName">Melt Geno Genotype</prop>
												<prop name="Position">2</prop>
												<prop name="IsDefault">1</prop>
												<prop name="ReadOnly">1</prop>
												<obj name="ChannelProp" class="ChannelProperty" version="1">
													<prop name="ChannelIdx">0</prop>
												</obj>
											</obj>
											<obj name="PropertyObject" class="GroupChannelTypeProp" version="4">
												<prop name="PropertyTypeName">Melt Geno Sample Type</prop>
												<prop name="Position">2</prop>
												<prop name="IsDefault">0</prop>
												<prop name="GroupSampleType">mstUnknown</prop>
												<obj name="ChannelProp" class="ChannelProperty" version="1">
													<prop name="ChannelIdx">0</prop>
												</obj>
											</obj>
											<obj name="PropertyObject" class="QuantSampleTypeProperty" version="4">
												<prop name="PropertyTypeName">Quantification Sample Type</prop>
												<prop name="Position">2</prop>
												<prop name="IsDefault">0</prop>
												<prop name="SampleType">qsUnknown</prop>
												<obj name="ChannelProp" class="ChannelProperty" version="1">
													<prop name="ChannelIdx">0</prop>
												</obj>
											</obj>
											<obj name="PropertyObject" class="ChannelGenotype" version="4">
												<prop name="PropertyTypeName">Scanning Genotype</prop>
												<prop name="Position">2</prop>
												<prop name="IsDefault">1</prop>
												<prop name="ReadOnly">1</prop>
												<obj name="ChannelProp" class="ChannelProperty" version="1">
													<prop name="ChannelIdx">0</prop>
												</obj>
											</obj>
											<obj name="PropertyObject" class="GroupChannelTypeProp" version="4">
												<prop name="PropertyTypeName">Scanning Sample Type</prop>
												<prop name="Position">2</prop>
												<prop name="IsDefault">0</prop>
												<prop name="GroupSampleType">mstUnknown</prop>
												<obj name="ChannelProp" class="ChannelProperty" version="1">
													<prop name="ChannelIdx">0</prop>
												</obj>
											</obj>
											<obj name="PropertyObject" class="TargetName" version="4">
												<prop name="PropertyTypeName">Target Name</prop>
												<prop name="Position">2</prop>
												<prop name="IsDefault">1</prop>
												<obj name="ChannelProp" class="ChannelProperty" version="1">
													<prop name="ChannelIdx">0</prop>
												</obj>
											</obj>
											<obj name="PropertyObject" class="RQTargetProperty" version="4">
												<prop name="PropertyTypeName">Target Type</prop>
												<prop name="Position">2</prop>
												<prop name="IsDefault">0</prop>
												<prop name="TargetType">dtNone</prop>
												<obj name="ChannelProp" class="ChannelProperty" version="1">
													<prop name="ChannelIdx">0</prop>
												</obj>
											</obj>
										</list>
									</obj>
								</list>
							</obj>
						</obj>
						<prop name="ChannelPropertyCount">1</prop>
						<prop name="ContainerPosition">2</prop>
						<prop name="HasSampleProperties">1</prop>
						<obj name="SampleProperties" class="PropertyList" version="1">
							<list name="emlist" count="14">
								<obj name="PropertyObject" class="SamplePrefColor" version="4">
									<prop name="PropertyTypeName">Color</prop>
									<prop name="Position">2</prop>
									<prop name="IsDefault">0</prop>
									<prop name="Color">$0030D700</prop>
								</obj>
								<obj name="PropertyObject" class="DominantChannelProp" version="4">
									<prop name="PropertyTypeName">Dominant Channel</prop>
									<prop name="Position">2</prop>
									<prop name="IsDefault">0</prop>
									<prop name="DominantChannel">0</prop>
								</obj>
								<obj name="PropertyObject" class="Genotype" version="4">
									<prop name="PropertyTypeName">EndPt Genotype</prop>
									<prop name="Position">2</prop>
									<prop name="IsDefault">1</prop>
									<prop name="ReadOnly">1</prop>
								</obj>
								<obj name="PropertyObject" class="GroupingSample" version="4">
									<prop name="PropertyTypeName">EndPt Sample Type</prop>
									<prop name="Position">2</prop>
									<prop name="IsDefault">0</prop>
									<prop name="GroupSampleType">mstUnknown</prop>
								</obj>
								<obj name="PropertyObject" class="SamplePrefLineStyle" version="4">
									<prop name="PropertyTypeName">Line Style</prop>
									<prop name="Position">2</prop>
									<prop name="IsDefault">0</prop>
									<prop name="LineStyle">psSolid</prop>
								</obj>
								<obj name="PropertyObject" class="GenSampleEditNotes" version="4">
									<prop name="PropertyTypeName">Notes</prop>
									<prop name="Position">2</prop>
									<prop name="IsDefault">1</prop>
								</obj>
								<obj name="PropertyObject" class="SamplePrefPointStyle" version="4">
									<prop name="PropertyTypeName">Point Style</prop>
									<prop name="Position">2</prop>
									<prop name="IsDefault">0</prop>
									<prop name="PointStyle">psNothing</prop>
								</obj>
								<obj name="PropertyObject" class="GenSampleEditPosition" version="4">
									<prop name="PropertyTypeName">Position</prop>
									<prop name="Position">2</prop>
									<prop name="IsDefault">1</prop>
								</obj>
								<obj name="PropertyObject" class="GenSampleEditReplicate" version="4">
									<prop name="PropertyTypeName">Replicate of</prop>
									<prop name="Position">2</prop>
									<prop name="IsDefault">1</prop>
									<prop name="ReplicateOf">-1</prop>
								</obj>
								<obj name="PropertyObject" class="HTCSampleID" version="4">
									<prop name="PropertyTypeName">Sample ID</prop>
									<prop name="Position">2</prop>
									<prop name="IsDefault">1</prop>
								</obj>
								<obj name="PropertyObject" class="GenSampleEditName" version="4">
									<prop name="PropertyTypeName">Sample Name</prop>
									<prop name="Position">2</prop>
									<prop name="IsDefault">1</prop>
									<prop name="name">Sample 3</prop>
								</obj>
								<obj name="PropertyObject" class="HTCSamplePrepNotes" version="4">
									<prop name="PropertyTypeName">Sample Prep Notes</prop>
									<prop name="Position">2</prop>
									<prop name="IsDefault">1</prop>
								</obj>
								<obj name="PropertyObject" class="GenSampleEditSubset" version="4">
									<prop name="PropertyTypeName">Subsets</prop>
									<prop name="Position">2</prop>
									<prop name="IsDefault">1</prop>
								</obj>
								<obj name="PropertyObject" class="SamplePrefWidth" version="5">
									<prop name="PropertyTypeName">Width</prop>
									<prop name="Position">2</prop>
									<prop name="IsDefault">1</prop>
									<prop name="Width">1</prop>
								</obj>
							</list>
						</obj>
					</obj>
					<obj name="item" class="SamplePropInfo" version="1">
						<obj name="ChannelProperties" class="ChanPropList" version="2">
							<obj name="ChannelProperties" class="EMList" version="1">
								<list name="emlist" count="1">
									<obj name="item" class="PropertyList" version="1">
										<list name="emlist" count="12">
											<obj name="PropertyObject" class="RQSampleTargetProperty" version="4">
												<prop name="PropertyTypeName">Combined Sample and Target Type</prop>
												<prop name="Position">3</prop>
												<prop name="IsDefault">0</prop>
												<obj name="ChannelProp" class="ChannelProperty" version="1">
													<prop name="ChannelIdx">0</prop>
												</obj>
											</obj>
											<obj name="PropertyObject" class="QuantConcProperty" version="4">
												<prop name="PropertyTypeName">Concentration</prop>
												<prop name="Position">3</prop>
												<prop name="IsDefault">1</prop>
												<prop name="Concentration">0</prop>
												<obj name="ChannelProp" class="ChannelProperty" version="1">
													<prop name="ChannelIdx">0</prop>
												</obj>
												<prop name="ReadOnly">1</prop>
											</obj>
											<obj name="PropertyObject" class="QuantCpHighProp" version="4">
												<prop name="PropertyTypeName">Cp High</prop>
												<prop name="Position">3</prop>
												<prop name="IsDefault">1</prop>
												<prop name="CpRangeHigh">0</prop>
												<obj name="ChannelProp" class="ChannelProperty" version="1">
													<prop name="ChannelIdx">0</prop>
												</obj>
												<prop name="ReadOnly">1</prop>
											</obj>
											<obj name="PropertyObject" class="QuantCpLowProp" version="4">
												<prop name="PropertyTypeName">Cp Low</prop>
												<prop name="Position">3</prop>
												<prop name="IsDefault">1</prop>
												<prop name="CpRangeLow">0</prop>
												<obj name="ChannelProp" class="ChannelProperty" version="1">
													<prop name="ChannelIdx">0</prop>
												</obj>
												<prop name="ReadOnly">1</prop>
											</obj>
											<obj name="PropertyObject" class="RQEffProp" version="4">
												<prop name="PropertyTypeName">Efficiency</prop>
												<prop name="Position">3</prop>
												<prop name="IsDefault">1</prop>
												<prop name="Efficiency">2</prop>
												<obj name="ChannelProp" class="ChannelProperty" version="1">
													<prop name="ChannelIdx">0</prop>
												</obj>
											</obj>
											<obj name="PropertyObject" class="ChannelGenotype" version="4">
												<prop name="PropertyTypeName">Melt Geno Genotype</prop>
												<prop name="Position">3</prop>
												<prop name="IsDefault">1</prop>
												<prop name="ReadOnly">1</prop>
												<obj name="ChannelProp" class="ChannelProperty" version="1">
													<prop name="ChannelIdx">0</prop>
												</obj>
											</obj>
											<obj name="PropertyObject" class="GroupChannelTypeProp" version="4">
												<prop name="PropertyTypeName">Melt Geno Sample Type</prop>
												<prop name="Position">3</prop>
												<prop name="IsDefault">0</prop>
												<prop name="GroupSampleType">mstUnknown</prop>
												<obj name="ChannelProp" class="ChannelProperty" version="1">
													<prop name="ChannelIdx">0</prop>
												</obj>
											</obj>
											<obj name="PropertyObject" class="QuantSampleTypeProperty" version="4">
												<prop name="PropertyTypeName">Quantification Sample Type</prop>
												<prop name="Position">3</prop>
												<prop name="IsDefault">0</prop>
												<prop name="SampleType">qsUnknown</prop>
												<obj name="ChannelProp" class="ChannelProperty" version="1">
													<prop name="ChannelIdx">0</prop>
												</obj>
											</obj>
											<obj name="PropertyObject" class="ChannelGenotype" version="4">
												<prop name="PropertyTypeName">Scanning Genotype</prop>
												<prop name="Position">3</prop>
												<prop name="IsDefault">1</prop>
												<prop name="ReadOnly">1</prop>
												<obj name="ChannelProp" class="ChannelProperty" version="1">
													<prop name="ChannelIdx">0</prop>
												</obj>
											</obj>
											<obj name="PropertyObject" class="GroupChannelTypeProp" version="4">
												<prop name="PropertyTypeName">Scanning Sample Type</prop>
												<prop name="Position">3</prop>
												<prop name="IsDefault">0</prop>
												<prop name="GroupSampleType">mstUnknown</prop>
												<obj name="ChannelProp" class="ChannelProperty" version="1">
													<prop name="ChannelIdx">0</prop>
												</obj>
											</obj>
											<obj name="PropertyObject" class="TargetName" version="4">
												<prop name="PropertyTypeName">Target Name</prop>
												<prop name="Position">3</prop>
												<prop name="IsDefault">1</prop>
												<obj name="ChannelProp" class="ChannelProperty" version="1">
													<prop name="ChannelIdx">0</prop>
												</obj>
											</obj>
											<obj name="PropertyObject" class="RQTargetProperty" version="4">
												<prop name="PropertyTypeName">Target Type</prop>
												<prop name="Position">3</prop>
												<prop name="IsDefault">0</prop>
												<prop name="TargetType">dtNone</prop>
												<obj name="ChannelProp" class="ChannelProperty" version="1">
													<prop name="ChannelIdx">0</prop>
												</obj>
											</obj>
										</list>
									</obj>
								</list>
							</obj>
						</obj>
						<prop name="ChannelPropertyCount">1</prop>
						<prop name="ContainerPosition">3</prop>
						<prop name="HasSampleProperties">1</prop>
						<obj name="SampleProperties" class="PropertyList" version="1">
							<list name="emlist" count="14">
								<obj name="PropertyObject" class="SamplePrefColor" version="4">
									<prop name="PropertyTypeName">Color</prop>
									<prop name="Position">3</prop>
									<prop name="IsDefault">0</prop>
									<prop name="Color">clFuchsia</prop>
								</obj>
								<obj name="PropertyObject" class="DominantChannelProp" version="4">
									<prop name="PropertyTypeName">Dominant Channel</prop>
									<prop name="Position">3</prop>
									<prop name="IsDefault">0</prop>
									<prop name="DominantChannel">0</prop>
								</obj>
								<obj name="PropertyObject" class="Genotype" version="4">
									<prop name="PropertyTypeName">EndPt Genotype</prop>
									<prop name="Position">3</prop>
									<prop name="IsDefault">1</prop>
									<prop name="ReadOnly">1</prop>
								</obj>
								<obj name="PropertyObject" class="GroupingSample" version="4">
									<prop name="PropertyTypeName">EndPt Sample Type</prop>
									<prop name="Position">3</prop>
									<prop name="IsDefault">0</prop>
									<prop name="GroupSampleType">mstUnknown</prop>
								</obj>
								<obj name="PropertyObject" class="SamplePrefLineStyle" version="4">
									<prop name="PropertyTypeName">Line Style</prop>
									<prop name="Position">3</prop>
									<prop name="IsDefault">0</prop>
									<prop name="LineStyle">psSolid</prop>
								</obj>
								<obj name="PropertyObject" class="GenSampleEditNotes" version="4">
									<prop name="PropertyTypeName">Notes</prop>
									<prop name="Position">3</prop>
									<prop name="IsDefault">1</prop>
								</obj>
								<obj name="PropertyObject" class="SamplePrefPointStyle" version="4">
									<prop name="PropertyTypeName">Point Style</prop>
									<prop name="Position">3</prop>
									<prop name="IsDefault">0</prop>
									<prop name="PointStyle">psNothing</prop>
								</obj>
								<obj name="PropertyObject" class="GenSampleEditPosition" version="4">
									<prop name="PropertyTypeName">Position</prop>
									<prop name="Position">3</prop>
									<prop name="IsDefault">1</prop>
								</obj>
								<obj name="PropertyObject" class="GenSampleEditReplicate" version="4">
									<prop name="PropertyTypeName">Replicate of</prop>
									<prop name="Position">3</prop>
									<prop name="IsDefault">1</prop>
									<prop name="ReplicateOf">-1</prop>
								</obj>
								<obj name="PropertyObject" class="HTCSampleID" version="4">
									<prop name="PropertyTypeName">Sample ID</prop>
									<prop name="Position">3</prop>
									<prop name="IsDefault">1</prop>
								</obj>
								<obj name="PropertyObject" class="GenSampleEditName" version="4">
									<prop name="PropertyTypeName">Sample Name</prop>
									<prop name="Position">3</prop>
									<prop name="IsDefault">1</prop>
									<prop name="name">Sample 4</prop>
								</obj>
								<obj name="PropertyObject" class="HTCSamplePrepNotes" version="4">
									<prop name="PropertyTypeName">Sample Prep Notes</prop>
									<prop name="Position">3</prop>
									<prop name="IsDefault">1</prop>
								</obj>
								<obj name="PropertyObject" class="GenSampleEditSubset" version="4">
									<prop name="PropertyTypeName">Subsets</prop>
									<prop name="Position">3</prop>
									<prop name="IsDefault">1</prop>
								</obj>
								<obj name="PropertyObject" class="SamplePrefWidth" version="5">
									<prop name="PropertyTypeName">Width</prop>
									<prop name="Position">3</prop>
									<prop name="IsDefault">1</prop>
									<prop name="Width">1</prop>
								</obj>
							</list>
						</obj>
					</obj>
					<obj name="item" class="SamplePropInfo" version="1">
						<obj name="ChannelProperties" class="ChanPropList" version="2">
							<obj name="ChannelProperties" class="EMList" version="1">
								<list name="emlist" count="1">
									<obj name="item" class="PropertyList" version="1">
										<list name="emlist" count="12">
											<obj name="PropertyObject" class="RQSampleTargetProperty" version="4">
												<prop name="PropertyTypeName">Combined Sample and Target Type</prop>
												<prop name="Position">4</prop>
												<prop name="IsDefault">0</prop>
												<obj name="ChannelProp" class="ChannelProperty" version="1">
													<prop name="ChannelIdx">0</prop>
												</obj>
											</obj>
											<obj name="PropertyObject" class="QuantConcProperty" version="4">
												<prop name="PropertyTypeName">Concentration</prop>
												<prop name="Position">4</prop>
												<prop name="IsDefault">1</prop>
												<prop name="Concentration">0</prop>
												<obj name="ChannelProp" class="ChannelProperty" version="1">
													<prop name="ChannelIdx">0</prop>
												</obj>
												<prop name="ReadOnly">1</prop>
											</obj>
											<obj name="PropertyObject" class="QuantCpHighProp" version="4">
												<prop name="PropertyTypeName">Cp High</prop>
												<prop name="Position">4</prop>
												<prop name="IsDefault">1</prop>
												<prop name="CpRangeHigh">0</prop>
												<obj name="ChannelProp" class="ChannelProperty" version="1">
													<prop name="ChannelIdx">0</prop>
												</obj>
												<prop name="ReadOnly">1</prop>
											</obj>
											<obj name="PropertyObject" class="QuantCpLowProp" version="4">
												<prop name="PropertyTypeName">Cp Low</prop>
												<prop name="Position">4</prop>
												<prop name="IsDefault">1</prop>
												<prop name="CpRangeLow">0</prop>
												<obj name="ChannelProp" class="ChannelProperty" version="1">
													<prop name="ChannelIdx">0</prop>
												</obj>
												<prop name="ReadOnly">1</prop>
											</obj>
											<obj name="PropertyObject" class="RQEffProp" version="4">
												<prop name="PropertyTypeName">Efficiency</prop>
												<prop name="Position">4</prop>
												<prop name="IsDefault">1</prop>
												<prop name="Efficiency">2</prop>
												<obj name="ChannelProp" class="ChannelProperty" version="1">
													<prop name="ChannelIdx">0</prop>
												</obj>
											</obj>
											<obj name="PropertyObject" class="ChannelGenotype" version="4">
												<prop name="PropertyTypeName">Melt Geno Genotype</prop>
												<prop name="Position">4</prop>
												<prop name="IsDefault">1</prop>
												<prop name="ReadOnly">1</prop>
												<obj name="ChannelProp" class="ChannelProperty" version="1">
													<prop name="ChannelIdx">0</prop>
												</obj>
											</obj>
											<obj name="PropertyObject" class="GroupChannelTypeProp" version="4">
												<prop name="PropertyTypeName">Melt Geno Sample Type</prop>
												<prop name="Position">4</prop>
												<prop name="IsDefault">0</prop>
												<prop name="GroupSampleType">mstUnknown</prop>
												<obj name="ChannelProp" class="ChannelProperty" version="1">
													<prop name="ChannelIdx">0</prop>
												</obj>
											</obj>
											<obj name="PropertyObject" class="QuantSampleTypeProperty" version="4">
												<prop name="PropertyTypeName">Quantification Sample Type</prop>
												<prop name="Position">4</prop>
												<prop name="IsDefault">0</prop>
												<prop name="SampleType">qsUnknown</prop>
												<obj name="ChannelProp" class="ChannelProperty" version="1">
													<prop name="ChannelIdx">0</prop>
												</obj>
											</obj>
											<obj name="PropertyObject" class="ChannelGenotype" version="4">
												<prop name="PropertyTypeName">Scanning Genotype</prop>
												<prop name="Position">4</prop>
												<prop name="IsDefault">1</prop>
												<prop name="ReadOnly">1</prop>
												<obj name="ChannelProp" class="ChannelProperty" version="1">
													<prop name="ChannelIdx">0</prop>
												</obj>
											</obj>
											<obj name="PropertyObject" class="GroupChannelTypeProp" version="4">
												<prop name="PropertyTypeName">Scanning Sample Type</prop>
												<prop name="Position">4</prop>
												<prop name="IsDefault">0</prop>
												<prop name="GroupSampleType">mstUnknown</prop>
												<obj name="ChannelProp" class="ChannelProperty" version="1">
													<prop name="ChannelIdx">0</prop>
												</obj>
											</obj>
											<obj name="PropertyObject" class="TargetName" version="4">
												<prop name="PropertyTypeName">Target Name</prop>
												<prop name="Position">4</prop>
												<prop name="IsDefault">1</prop>
												<obj name="ChannelProp" class="ChannelProperty" version="1">
													<prop name="ChannelIdx">0</prop>
												</obj>
											</obj>
											<obj name="PropertyObject" class="RQTargetProperty" version="4">
												<prop name="PropertyTypeName">Target Type</prop>
												<prop name="Position">4</prop>
												<prop name="IsDefault">0</prop>
												<prop name="TargetType">dtNone</prop>
												<obj name="ChannelProp" class="ChannelProperty" version="1">
													<prop name="ChannelIdx">0</prop>
												</obj>
											</obj>
										</list>
									</obj>
								</list>
							</obj>
						</obj>
						<prop name="ChannelPropertyCount">1</prop>
						<prop name="ContainerPosition">4</prop>
						<prop name="HasSampleProperties">1</prop>
						<obj name="SampleProperties" class="PropertyList" version="1">
							<list name="emlist" count="14">
								<obj name="PropertyObject" class="SamplePrefColor" version="4">
									<prop name="PropertyTypeName">Color</prop>
									<prop name="Position">4</prop>
									<prop name="IsDefault">0</prop>
									<prop name="Color">clGray</prop>
								</obj>
								<obj name="PropertyObject" class="DominantChannelProp" version="4">
									<prop name="PropertyTypeName">Dominant Channel</prop>
									<prop name="Position">4</prop>
									<prop name="IsDefault">0</prop>
									<prop name="DominantChannel">0</prop>
								</obj>
								<obj name="PropertyObject" class="Genotype" version="4">
									<prop name="PropertyTypeName">EndPt Genotype</prop>
									<prop name="Position">4</prop>
									<prop name="IsDefault">1</prop>
									<prop name="ReadOnly">1</prop>
								</obj>
								<obj name="PropertyObject" class="GroupingSample" version="4">
									<prop name="PropertyTypeName">EndPt Sample Type</prop>
									<prop name="Position">4</prop>
									<prop name="IsDefault">0</prop>
									<prop name="GroupSampleType">mstUnknown</prop>
								</obj>
								<obj name="PropertyObject" class="SamplePrefLineStyle" version="4">
									<prop name="PropertyTypeName">Line Style</prop>
									<prop name="Position">4</prop>
									<prop name="IsDefault">0</prop>
									<prop name="LineStyle">psSolid</prop>
								</obj>
								<obj name="PropertyObject" class="GenSampleEditNotes" version="4">
									<prop name="PropertyTypeName">Notes</prop>
									<prop name="Position">4</prop>
									<prop name="IsDefault">1</prop>
								</obj>
								<obj name="PropertyObject" class="SamplePrefPointStyle" version="4">
									<prop name="PropertyTypeName">Point Style</prop>
									<prop name="Position">4</prop>
									<prop name="IsDefault">0</prop>
									<prop name="PointStyle">psNothing</prop>
								</obj>
								<obj name="PropertyObject" class="GenSampleEditPosition" version="4">
									<prop name="PropertyTypeName">Position</prop>
									<prop name="Position">4</prop>
									<prop name="IsDefault">1</prop>
								</obj>
								<obj name="PropertyObject" class="GenSampleEditReplicate" version="4">
									<prop name="PropertyTypeName">Replicate of</prop>
									<prop name="Position">4</prop>
									<prop name="IsDefault">1</prop>
									<prop name="ReplicateOf">-1</prop>
								</obj>
								<obj name="PropertyObject" class="HTCSampleID" version="4">
									<prop name="PropertyTypeName">Sample ID</prop>
									<prop name="Position">4</prop>
									<prop name="IsDefault">1</prop>
								</obj>
								<obj name="PropertyObject" class="GenSampleEditName" version="4">
									<prop name="PropertyTypeName">Sample Name</prop>
									<prop name="Position">4</prop>
									<prop name="IsDefault">1</prop>
									<prop name="name">Sample 5</prop>
								</obj>
								<obj name="PropertyObject" class="HTCSamplePrepNotes" version="4">
									<prop name="PropertyTypeName">Sample Prep Notes</prop>
									<prop name="Position">4</prop>
									<prop name="IsDefault">1</prop>
								</obj>
								<obj name="PropertyObject" class="GenSampleEditSubset" version="4">
									<prop name="PropertyTypeName">Subsets</prop>
									<prop name="Position">4</prop>
									<prop name="IsDefault">1</prop>
								</obj>
								<obj name="PropertyObject" class="SamplePrefWidth" version="5">
									<prop name="PropertyTypeName">Width</prop>
									<prop name="Position">4</prop>
									<prop name="IsDefault">1</prop>
									<prop name="Width">1</prop>
								</obj>
							</list>
						</obj>
					</obj>
					<obj name="item" class="SamplePropInfo" version="1">
						<obj name="ChannelProperties" class="ChanPropList" version="2">
							<obj name="ChannelProperties" class="EMList" version="1">
								<list name="emlist" count="1">
									<obj name="item" class="PropertyList" version="1">
										<list name="emlist" count="12">
											<obj name="PropertyObject" class="RQSampleTargetProperty" version="4">
												<prop name="PropertyTypeName">Combined Sample and Target Type</prop>
												<prop name="Position">5</prop>
												<prop name="IsDefault">0</prop>
												<obj name="ChannelProp" class="ChannelProperty" version="1">
													<prop name="ChannelIdx">0</prop>
												</obj>
											</obj>
											<obj name="PropertyObject" class="QuantConcProperty" version="4">
												<prop name="PropertyTypeName">Concentration</prop>
												<prop name="Position">5</prop>
												<prop name="IsDefault">1</prop>
												<prop name="Concentration">0</prop>
												<obj name="ChannelProp" class="ChannelProperty" version="1">
													<prop name="ChannelIdx">0</prop>
												</obj>
												<prop name="ReadOnly">1</prop>
											</obj>
											<obj name="PropertyObject" class="QuantCpHighProp" version="4">
												<prop name="PropertyTypeName">Cp High</prop>
												<prop name="Position">5</prop>
												<prop name="IsDefault">1</prop>
												<prop name="CpRangeHigh">0</prop>
												<obj name="ChannelProp" class="ChannelProperty" version="1">
													<prop name="ChannelIdx">0</prop>
												</obj>
												<prop name="ReadOnly">1</prop>
											</obj>
											<obj name="PropertyObject" class="QuantCpLowProp" version="4">
												<prop name="PropertyTypeName">Cp Low</prop>
												<prop name="Position">5</prop>
												<prop name="IsDefault">1</prop>
												<prop name="CpRangeLow">0</prop>
												<obj name="ChannelProp" class="ChannelProperty" version="1">
													<prop name="ChannelIdx">0</prop>
												</obj>
												<prop name="ReadOnly">1</prop>
											</obj>
											<obj name="PropertyObject" class="RQEffProp" version="4">
												<prop name="PropertyTypeName">Efficiency</prop>
												<prop name="Position">5</prop>
												<prop name="IsDefault">1</prop>
												<prop name="Efficiency">2</prop>
												<obj name="ChannelProp" class="ChannelProperty" version="1">
													<prop name="ChannelIdx">0</prop>
												</obj>
											</obj>
											<obj name="PropertyObject" class="ChannelGenotype" version="4">
												<prop name="PropertyTypeName">Melt Geno Genotype</prop>
												<prop name="Position">5</prop>
												<prop name="IsDefault">1</prop>
												<prop name="ReadOnly">1</prop>
												<obj name="ChannelProp" class="ChannelProperty" version="1">
													<prop name="ChannelIdx">0</prop>
												</obj>
											</obj>
											<obj name="PropertyObject" class="GroupChannelTypeProp" version="4">
												<prop name="PropertyTypeName">Melt Geno Sample Type</prop>
												<prop name="Position">5</prop>
												<prop name="IsDefault">0</prop>
												<prop name="GroupSampleType">mstUnknown</prop>
												<obj name="ChannelProp" class="ChannelProperty" version="1">
													<prop name="ChannelIdx">0</prop>
												</obj>
											</obj>
											<obj name="PropertyObject" class="QuantSampleTypeProperty" version="4">
												<prop name="PropertyTypeName">Quantification Sample Type</prop>
												<prop name="Position">5</prop>
												<prop name="IsDefault">0</prop>
												<prop name="SampleType">qsUnknown</prop>
												<obj name="ChannelProp" class="ChannelProperty" version="1">
													<prop name="ChannelIdx">0</prop>
												</obj>
											</obj>
											<obj name="PropertyObject" class="ChannelGenotype" version="4">
												<prop name="PropertyTypeName">Scanning Genotype</prop>
												<prop name="Position">5</prop>
												<prop name="IsDefault">1</prop>
												<prop name="ReadOnly">1</prop>
												<obj name="ChannelProp" class="ChannelProperty" version="1">
													<prop name="ChannelIdx">0</prop>
												</obj>
											</obj>
											<obj name="PropertyObject" class="GroupChannelTypeProp" version="4">
												<prop name="PropertyTypeName">Scanning Sample Type</prop>
												<prop name="Position">5</prop>
												<prop name="IsDefault">0</prop>
												<prop name="GroupSampleType">mstUnknown</prop>
												<obj name="ChannelProp" class="ChannelProperty" version="1">
													<prop name="ChannelIdx">0</prop>
												</obj>
											</obj>
											<obj name="PropertyObject" class="TargetName" version="4">
												<prop name="PropertyTypeName">Target Name</prop>
												<prop name="Position">5</prop>
												<prop name="IsDefault">1</prop>
												<obj name="ChannelProp" class="ChannelProperty" version="1">
													<prop name="ChannelIdx">0</prop>
												</obj>
											</obj>
											<obj name="PropertyObject" class="RQTargetProperty" version="4">
												<prop name="PropertyTypeName">Target Type</prop>
												<prop name="Position">5</prop>
												<prop name="IsDefault">0</prop>
												<prop name="TargetType">dtNone</prop>
												<obj name="ChannelProp" class="ChannelProperty" version="1">
													<prop name="ChannelIdx">0</prop>
												</obj>
											</obj>
										</list>
									</obj>
								</list>
							</obj>
						</obj>
						<prop name="ChannelPropertyCount">1</prop>
						<prop name="ContainerPosition">5</prop>
						<prop name="HasSampleProperties">1</prop>
						<obj name="SampleProperties" class="PropertyList" version="1">
							<list name="emlist" count="14">
								<obj name="PropertyObject" class="SamplePrefColor" version="4">
									<prop name="PropertyTypeName">Color</prop>
									<prop name="Position">5</prop>
									<prop name="IsDefault">0</prop>
									<prop name="Color">$0012D7FA</prop>
								</obj>
								<obj name="PropertyObject" class="DominantChannelProp" version="4">
									<prop name="PropertyTypeName">Dominant Channel</prop>
									<prop name="Position">5</prop>
									<prop name="IsDefault">0</prop>
									<prop name="DominantChannel">0</prop>
								</obj>
								<obj name="PropertyObject" class="Genotype" version="4">
									<prop name="PropertyTypeName">EndPt Genotype</prop>
									<prop name="Position">5</prop>
									<prop name="IsDefault">1</prop>
									<prop name="ReadOnly">1</prop>
								</obj>
								<obj name="PropertyObject" class="GroupingSample" version="4">
									<prop name="PropertyTypeName">EndPt Sample Type</prop>
									<prop name="Position">5</prop>
									<prop name="IsDefault">0</prop>
									<prop name="GroupSampleType">mstUnknown</prop>
								</obj>
								<obj name="PropertyObject" class="SamplePrefLineStyle" version="4">
									<prop name="PropertyTypeName">Line Style</prop>
									<prop name="Position">5</prop>
									<prop name="IsDefault">0</prop>
									<prop name="LineStyle">psSolid</prop>
								</obj>
								<obj name="PropertyObject" class="GenSampleEditNotes" version="4">
									<prop name="PropertyTypeName">Notes</prop>
									<prop name="Position">5</prop>
									<prop name="IsDefault">1</prop>
								</obj>
								<obj name="PropertyObject" class="SamplePrefPointStyle" version="4">
									<prop name="PropertyTypeName">Point Style</prop>
									<prop name="Position">5</prop>
									<prop name="IsDefault">0</prop>
									<prop name="PointStyle">psNothing</prop>
								</obj>
								<obj name="PropertyObject" class="GenSampleEditPosition" version="4">
									<prop name="PropertyTypeName">Position</prop>
									<prop name="Position">5</prop>
									<prop name="IsDefault">1</prop>
								</obj>
								<obj name="PropertyObject" class="GenSampleEditReplicate" version="4">
									<prop name="PropertyTypeName">Replicate of</prop>
									<prop name="Position">5</prop>
									<prop name="IsDefault">1</prop>
									<prop name="ReplicateOf">-1</prop>
								</obj>
								<obj name="PropertyObject" class="HTCSampleID" version="4">
									<prop name="PropertyTypeName">Sample ID</prop>
									<prop name="Position">5</prop>
									<prop name="IsDefault">1</prop>
								</obj>
								<obj name="PropertyObject" class="GenSampleEditName" version="4">
									<prop name="PropertyTypeName">Sample Name</prop>
									<prop name="Position">5</prop>
									<prop name="IsDefault">1</prop>
									<prop name="name">Sample 6</prop>
								</obj>
								<obj name="PropertyObject" class="HTCSamplePrepNotes" version="4">
									<prop name="PropertyTypeName">Sample Prep Notes</prop>
									<prop name="Position">5</prop>
									<prop name="IsDefault">1</prop>
								</obj>
								<obj name="PropertyObject" class="GenSampleEditSubset" version="4">
									<prop name="PropertyTypeName">Subsets</prop>
									<prop name="Position">5</prop>
									<prop name="IsDefault">1</prop>
								</obj>
								<obj name="PropertyObject" class="SamplePrefWidth" version="5">
									<prop name="PropertyTypeName">Width</prop>
									<prop name="Position">5</prop>
									<prop name="IsDefault">1</prop>
									<prop name="Width">1</prop>
								</obj>
							</list>
						</obj>
					</obj>
					<obj name="item" class="SamplePropInfo" version="1">
						<obj name="ChannelProperties" class="ChanPropList" version="2">
							<obj name="ChannelProperties" class="EMList" version="1">
								<list name="emlist" count="1">
									<obj name="item" class="PropertyList" version="1">
										<list name="emlist" count="12">
											<obj name="PropertyObject" class="RQSampleTargetProperty" version="4">
												<prop name="PropertyTypeName">Combined Sample and Target Type</prop>
												<prop name="Position">6</prop>
												<prop name="IsDefault">0</prop>
												<obj name="ChannelProp" class="ChannelProperty" version="1">
													<prop name="ChannelIdx">0</prop>
												</obj>
											</obj>
											<obj name="PropertyObject" class="QuantConcProperty" version="4">
												<prop name="PropertyTypeName">Concentration</prop>
												<prop name="Position">6</prop>
												<prop name="IsDefault">1</prop>
												<prop name="Concentration">0</prop>
												<obj name="ChannelProp" class="ChannelProperty" version="1">
													<prop name="ChannelIdx">0</prop>
												</obj>
												<prop name="ReadOnly">1</prop>
											</obj>
											<obj name="PropertyObject" class="QuantCpHighProp" version="4">
												<prop name="PropertyTypeName">Cp High</prop>
												<prop name="Position">6</prop>
												<prop name="IsDefault">1</prop>
												<prop name="CpRangeHigh">0</prop>
												<obj name="ChannelProp" class="ChannelProperty" version="1">
													<prop name="ChannelIdx">0</prop>
												</obj>
												<prop name="ReadOnly">1</prop>
											</obj>
											<obj name="PropertyObject" class="QuantCpLowProp" version="4">
												<prop name="PropertyTypeName">Cp Low</prop>
												<prop name="Position">6</prop>
												<prop name="IsDefault">1</prop>
												<prop name="CpRangeLow">0</prop>
												<obj name="ChannelProp" class="ChannelProperty" version="1">
													<prop name="ChannelIdx">0</prop>
												</obj>
												<prop name="ReadOnly">1</prop>
											</obj>
											<obj name="PropertyObject" class="RQEffProp" version="4">
												<prop name="PropertyTypeName">Efficiency</prop>
												<prop name="Position">6</prop>
												<prop name="IsDefault">1</prop>
												<prop name="Efficiency">2</prop>
												<obj name="ChannelProp" class="ChannelProperty" version="1">
													<prop name="ChannelIdx">0</prop>
												</obj>
											</obj>
											<obj name="PropertyObject" class="ChannelGenotype" version="4">
												<prop name="PropertyTypeName">Melt Geno Genotype</prop>
												<prop name="Position">6</prop>
												<prop name="IsDefault">1</prop>
												<prop name="ReadOnly">1</prop>
												<obj name="ChannelProp" class="ChannelProperty" version="1">
													<prop name="ChannelIdx">0</prop>
												</obj>
											</obj>
											<obj name="PropertyObject" class="GroupChannelTypeProp" version="4">
												<prop name="PropertyTypeName">Melt Geno Sample Type</prop>
												<prop name="Position">6</prop>
												<prop name="IsDefault">0</prop>
												<prop name="GroupSampleType">mstUnknown</prop>
												<obj name="ChannelProp" class="ChannelProperty" version="1">
													<prop name="ChannelIdx">0</prop>
												</obj>
											</obj>
											<obj name="PropertyObject" class="QuantSampleTypeProperty" version="4">
												<prop name="PropertyTypeName">Quantification Sample Type</prop>
												<prop name="Position">6</prop>
												<prop name="IsDefault">0</prop>
												<prop name="SampleType">qsUnknown</prop>
												<obj name="ChannelProp" class="ChannelProperty" version="1">
													<prop name="ChannelIdx">0</prop>
												</obj>
											</obj>
											<obj name="PropertyObject" class="ChannelGenotype" version="4">
												<prop name="PropertyTypeName">Scanning Genotype</prop>
												<prop name="Position">6</prop>
												<prop name="IsDefault">1</prop>
												<prop name="ReadOnly">1</prop>
												<obj name="ChannelProp" class="ChannelProperty" version="1">
													<prop name="ChannelIdx">0</prop>
												</obj>
											</obj>
											<obj name="PropertyObject" class="GroupChannelTypeProp" version="4">
												<prop name="PropertyTypeName">Scanning Sample Type</prop>
												<prop name="Position">6</prop>
												<prop name="IsDefault">0</prop>
												<prop name="GroupSampleType">mstUnknown</prop>
												<obj name="ChannelProp" class="ChannelProperty" version="1">
													<prop name="ChannelIdx">0</prop>
												</obj>
											</obj>
											<obj name="PropertyObject" class="TargetName" version="4">
												<prop name="PropertyTypeName">Target Name</prop>
												<prop name="Position">6</prop>
												<prop name="IsDefault">1</prop>
												<obj name="ChannelProp" class="ChannelProperty" version="1">
													<prop name="ChannelIdx">0</prop>
												</obj>
											</obj>
											<obj name="PropertyObject" class="RQTargetProperty" version="4">
												<prop name="PropertyTypeName">Target Type</prop>
												<prop name="Position">6</prop>
												<prop name="IsDefault">0</prop>
												<prop name="TargetType">dtNone</prop>
												<obj name="ChannelProp" class="ChannelProperty" version="1">
													<prop name="ChannelIdx">0</prop>
												</obj>
											</obj>
										</list>
									</obj>
								</list>
							</obj>
						</obj>
						<prop name="ChannelPropertyCount">1</prop>
						<prop name="ContainerPosition">6</prop>
						<prop name="HasSampleProperties">1</prop>
						<obj name="SampleProperties" class="PropertyList" version="1">
							<list name="emlist" count="14">
								<obj name="PropertyObject" class="SamplePrefColor" version="4">
									<prop name="PropertyTypeName">Color</prop>
									<prop name="Position">6</prop>
									<prop name="IsDefault">0</prop>
									<prop name="Color">$00000097</prop>
								</obj>
								<obj name="PropertyObject" class="DominantChannelProp" version="4">
									<prop name="PropertyTypeName">Dominant Channel</prop>
									<prop name="Position">6</prop>
									<prop name="IsDefault">0</prop>
									<prop name="DominantChannel">0</prop>
								</obj>
								<obj name="PropertyObject" class="Genotype" version="4">
									<prop name="PropertyTypeName">EndPt Genotype</prop>
									<prop name="Position">6</prop>
									<prop name="IsDefault">1</prop>
									<prop name="ReadOnly">1</prop>
								</obj>
								<obj name="PropertyObject" class="GroupingSample" version="4">
									<prop name="PropertyTypeName">EndPt Sample Type</prop>
									<prop name="Position">6</prop>
									<prop name="IsDefault">0</prop>
									<prop name="GroupSampleType">mstUnknown</prop>
								</obj>
								<obj name="PropertyObject" class="SamplePrefLineStyle" version="4">
									<prop name="PropertyTypeName">Line Style</prop>
									<prop name="Position">6</prop>
									<prop name="IsDefault">0</prop>
									<prop name="LineStyle">psSolid</prop>
								</obj>
								<obj name="PropertyObject" class="GenSampleEditNotes" version="4">
									<prop name="PropertyTypeName">Notes</prop>
									<prop name="Position">6</prop>
									<prop name="IsDefault">1</prop>
								</obj>
								<obj name="PropertyObject" class="SamplePrefPointStyle" version="4">
									<prop name="PropertyTypeName">Point Style</prop>
									<prop name="Position">6</prop>
									<prop name="IsDefault">0</prop>
									<prop name="PointStyle">psNothing</prop>
								</obj>
								<obj name="PropertyObject" class="GenSampleEditPosition" version="4">
									<prop name="PropertyTypeName">Position</prop>
									<prop name="Position">6</prop>
									<prop name="IsDefault">1</prop>
								</obj>
								<obj name="PropertyObject" class="GenSampleEditReplicate" version="4">
									<prop name="PropertyTypeName">Replicate of</prop>
									<prop name="Position">6</prop>
									<prop name="IsDefault">1</prop>
									<prop name="ReplicateOf">-1</prop>
								</obj>
								<obj name="PropertyObject" class="HTCSampleID" version="4">
									<prop name="PropertyTypeName">Sample ID</prop>
									<prop name="Position">6</prop>
									<prop name="IsDefault">1</prop>
								</obj>
								<obj name="PropertyObject" class="GenSampleEditName" version="4">
									<prop name="PropertyTypeName">Sample Name</prop>
									<prop name="Position">6</prop>
									<prop name="IsDefault">1</prop>
									<prop name="name">Sample 7</prop>
								</obj>
								<obj name="PropertyObject" class="HTCSamplePrepNotes" version="4">
									<prop name="PropertyTypeName">Sample Prep Notes</prop>
									<prop name="Position">6</prop>
									<prop name="IsDefault">1</prop>
								</obj>
								<obj name="PropertyObject" class="GenSampleEditSubset" version="4">
									<prop name="PropertyTypeName">Subsets</prop>
									<prop name="Position">6</prop>
									<prop name="IsDefault">1</prop>
								</obj>
								<obj name="PropertyObject" class="SamplePrefWidth" version="5">
									<prop name="PropertyTypeName">Width</prop>
									<prop name="Position">6</prop>
									<prop name="IsDefault">1</prop>
									<prop name="Width">1</prop>
								</obj>
							</list>
						</obj>
					</obj>
					<obj name="item" class="SamplePropInfo" version="1">
						<obj name="ChannelProperties" class="ChanPropList" version="2">
							<obj name="ChannelProperties" class="EMList" version="1">
								<list name="emlist" count="1">
									<obj name="item" class="PropertyList" version="1">
										<list name="emlist" count="12">
											<obj name="PropertyObject" class="RQSampleTargetProperty" version="4">
												<prop name="PropertyTypeName">Combined Sample and Target Type</prop>
												<prop name="Position">7</prop>
												<prop name="IsDefault">0</prop>
												<obj name="ChannelProp" class="ChannelProperty" version="1">
													<prop name="ChannelIdx">0</prop>
												</obj>
											</obj>
											<obj name="PropertyObject" class="QuantConcProperty" version="4">
												<prop name="PropertyTypeName">Concentration</prop>
												<prop name="Position">7</prop>
												<prop name="IsDefault">1</prop>
												<prop name="Concentration">0</prop>
												<obj name="ChannelProp" class="ChannelProperty" version="1">
													<prop name="ChannelIdx">0</prop>
												</obj>
												<prop name="ReadOnly">1</prop>
											</obj>
											<obj name="PropertyObject" class="QuantCpHighProp" version="4">
												<prop name="PropertyTypeName">Cp High</prop>
												<prop name="Position">7</prop>
												<prop name="IsDefault">1</prop>
												<prop name="CpRangeHigh">0</prop>
												<obj name="ChannelProp" class="ChannelProperty" version="1">
													<prop name="ChannelIdx">0</prop>
												</obj>
												<prop name="ReadOnly">1</prop>
											</obj>
											<obj name="PropertyObject" class="QuantCpLowProp" version="4">
												<prop name="PropertyTypeName">Cp Low</prop>
												<prop name="Position">7</prop>
												<prop name="IsDefault">1</prop>
												<prop name="CpRangeLow">0</prop>
												<obj name="ChannelProp" class="ChannelProperty" version="1">
													<prop name="ChannelIdx">0</prop>
												</obj>
												<prop name="ReadOnly">1</prop>
											</obj>
											<obj name="PropertyObject" class="RQEffProp" version="4">
												<prop name="PropertyTypeName">Efficiency</prop>
												<prop name="Position">7</prop>
												<prop name="IsDefault">1</prop>
												<prop name="Efficiency">2</prop>
												<obj name="ChannelProp" class="ChannelProperty" version="1">
													<prop name="ChannelIdx">0</prop>
												</obj>
											</obj>
											<obj name="PropertyObject" class="ChannelGenotype" version="4">
												<prop name="PropertyTypeName">Melt Geno Genotype</prop>
												<prop name="Position">7</prop>
												<prop name="IsDefault">1</prop>
												<prop name="ReadOnly">1</prop>
												<obj name="ChannelProp" class="ChannelProperty" version="1">
													<prop name="ChannelIdx">0</prop>
												</obj>
											</obj>
											<obj name="PropertyObject" class="GroupChannelTypeProp" version="4">
												<prop name="PropertyTypeName">Melt Geno Sample Type</prop>
												<prop name="Position">7</prop>
												<prop name="IsDefault">0</prop>
												<prop name="GroupSampleType">mstUnknown</prop>
												<obj name="ChannelProp" class="ChannelProperty" version="1">
													<prop name="ChannelIdx">0</prop>
												</obj>
											</obj>
											<obj name="PropertyObject" class="QuantSampleTypeProperty" version="4">
												<prop name="PropertyTypeName">Quantification Sample Type</prop>
												<prop name="Position">7</prop>
												<prop name="IsDefault">0</prop>
												<prop name="SampleType">qsUnknown</prop>
												<obj name="ChannelProp" class="ChannelProperty" version="1">
													<prop name="ChannelIdx">0</prop>
												</obj>
											</obj>
											<obj name="PropertyObject" class="ChannelGenotype" version="4">
												<prop name="PropertyTypeName">Scanning Genotype</prop>
												<prop name="Position">7</prop>
												<prop name="IsDefault">1</prop>
												<prop name="ReadOnly">1</prop>
												<obj name="ChannelProp" class="ChannelProperty" version="1">
													<prop name="ChannelIdx">0</prop>
												</obj>
											</obj>
											<obj name="PropertyObject" class="GroupChannelTypeProp" version="4">
												<prop name="PropertyTypeName">Scanning Sample Type</prop>
												<prop name="Position">7</prop>
												<prop name="IsDefault">0</prop>
												<prop name="GroupSampleType">mstUnknown</prop>
												<obj name="ChannelProp" class="ChannelProperty" version="1">
													<prop name="ChannelIdx">0</prop>
												</obj>
											</obj>
											<obj name="PropertyObject" class="TargetName" version="4">
												<prop name="PropertyTypeName">Target Name</prop>
												<prop name="Position">7</prop>
												<prop name="IsDefault">1</prop>
												<obj name="ChannelProp" class="ChannelProperty" version="1">
													<prop name="ChannelIdx">0</prop>
												</obj>
											</obj>
											<obj name="PropertyObject" class="RQTargetProperty" version="4">
												<prop name="PropertyTypeName">Target Type</prop>
												<prop name="Position">7</prop>
												<prop name="IsDefault">0</prop>
												<prop name="TargetType">dtNone</prop>
												<obj name="ChannelProp" class="ChannelProperty" version="1">
													<prop name="ChannelIdx">0</prop>
												</obj>
											</obj>
										</list>
									</obj>
								</list>
							</obj>
						</obj>
						<prop name="ChannelPropertyCount">1</prop>
						<prop name="ContainerPosition">7</prop>
						<prop name="HasSampleProperties">1</prop>
						<obj name="SampleProperties" class="PropertyList" version="1">
							<list name="emlist" count="14">
								<obj name="PropertyObject" class="SamplePrefColor" version="4">
									<prop name="PropertyTypeName">Color</prop>
									<prop name="Position">7</prop>
									<prop name="IsDefault">0</prop>
									<prop name="Color">$00FFFF0F</prop>
								</obj>
								<obj name="PropertyObject" class="DominantChannelProp" version="4">
									<prop name="PropertyTypeName">Dominant Channel</prop>
									<prop name="Position">7</prop>
									<prop name="IsDefault">0</prop>
									<prop name="DominantChannel">0</prop>
								</obj>
								<obj name="PropertyObject" class="Genotype" version="4">
									<prop name="PropertyTypeName">EndPt Genotype</prop>
									<prop name="Position">7</prop>
									<prop name="IsDefault">1</prop>
									<prop name="ReadOnly">1</prop>
								</obj>
								<obj name="PropertyObject" class="GroupingSample" version="4">
									<prop name="PropertyTypeName">EndPt Sample Type</prop>
									<prop name="Position">7</prop>
									<prop name="IsDefault">0</prop>
									<prop name="GroupSampleType">mstUnknown</prop>
								</obj>
								<obj name="PropertyObject" class="SamplePrefLineStyle" version="4">
									<prop name="PropertyTypeName">Line Style</prop>
									<prop name="Position">7</prop>
									<prop name="IsDefault">0</prop>
									<prop name="LineStyle">psSolid</prop>
								</obj>
								<obj name="PropertyObject" class="GenSampleEditNotes" version="4">
									<prop name="PropertyTypeName">Notes</prop>
									<prop name="Position">7</prop>
									<prop name="IsDefault">1</prop>
								</obj>
								<obj name="PropertyObject" class="SamplePrefPointStyle" version="4">
									<prop name="PropertyTypeName">Point Style</prop>
									<prop name="Position">7</prop>
									<prop name="IsDefault">0</prop>
									<prop name="PointStyle">psNothing</prop>
								</obj>
								<obj name="PropertyObject" class="GenSampleEditPosition" version="4">
									<prop name="PropertyTypeName">Position</prop>
									<prop name="Position">7</prop>
									<prop name="IsDefault">1</prop>
								</obj>
								<obj name="PropertyObject" class="GenSampleEditReplicate" version="4">
									<prop name="PropertyTypeName">Replicate of</prop>
									<prop name="Position">7</prop>
									<prop name="IsDefault">1</prop>
									<prop name="ReplicateOf">-1</prop>
								</obj>
								<obj name="PropertyObject" class="HTCSampleID" version="4">
									<prop name="PropertyTypeName">Sample ID</prop>
									<prop name="Position">7</prop>
									<prop name="IsDefault">1</prop>
								</obj>
								<obj name="PropertyObject" class="GenSampleEditName" version="4">
									<prop name="PropertyTypeName">Sample Name</prop>
									<prop name="Position">7</prop>
									<prop name="IsDefault">1</prop>
									<prop name="name">Sample 8</prop>
								</obj>
								<obj name="PropertyObject" class="HTCSamplePrepNotes" version="4">
									<prop name="PropertyTypeName">Sample Prep Notes</prop>
									<prop name="Position">7</prop>
									<prop name="IsDefault">1</prop>
								</obj>
								<obj name="PropertyObject" class="GenSampleEditSubset" version="4">
									<prop name="PropertyTypeName">Subsets</prop>
									<prop name="Position">7</prop>
									<prop name="IsDefault">1</prop>
								</obj>
								<obj name="PropertyObject" class="SamplePrefWidth" version="5">
									<prop name="PropertyTypeName">Width</prop>
									<prop name="Position">7</prop>
									<prop name="IsDefault">1</prop>
									<prop name="Width">1</prop>
								</obj>
							</list>
						</obj>
					</obj>
					<obj name="item" class="SamplePropInfo" version="1">
						<obj name="ChannelProperties" class="ChanPropList" version="2">
							<obj name="ChannelProperties" class="EMList" version="1">
								<list name="emlist" count="1">
									<obj name="item" class="PropertyList" version="1">
										<list name="emlist" count="12">
											<obj name="PropertyObject" class="RQSampleTargetProperty" version="4">
												<prop name="PropertyTypeName">Combined Sample and Target Type</prop>
												<prop name="Position">8</prop>
												<prop name="IsDefault">0</prop>
												<obj name="ChannelProp" class="ChannelProperty" version="1">
													<prop name="ChannelIdx">0</prop>
												</obj>
											</obj>
											<obj name="PropertyObject" class="QuantConcProperty" version="4">
												<prop name="PropertyTypeName">Concentration</prop>
												<prop name="Position">8</prop>
												<prop name="IsDefault">1</prop>
												<prop name="Concentration">0</prop>
												<obj name="ChannelProp" class="ChannelProperty" version="1">
													<prop name="ChannelIdx">0</prop>
												</obj>
												<prop name="ReadOnly">1</prop>
											</obj>
											<obj name="PropertyObject" class="QuantCpHighProp" version="4">
												<prop name="PropertyTypeName">Cp High</prop>
												<prop name="Position">8</prop>
												<prop name="IsDefault">1</prop>
												<prop name="CpRangeHigh">0</prop>
												<obj name="ChannelProp" class="ChannelProperty" version="1">
													<prop name="ChannelIdx">0</prop>
												</obj>
												<prop name="ReadOnly">1</prop>
											</obj>
											<obj name="PropertyObject" class="QuantCpLowProp" version="4">
												<prop name="PropertyTypeName">Cp Low</prop>
												<prop name="Position">8</prop>
												<prop name="IsDefault">1</prop>
												<prop name="CpRangeLow">0</prop>
												<obj name="ChannelProp" class="ChannelProperty" version="1">
													<prop name="ChannelIdx">0</prop>
												</obj>
												<prop name="ReadOnly">1</prop>
											</obj>
											<obj name="PropertyObject" class="RQEffProp" version="4">
												<prop name="PropertyTypeName">Efficiency</prop>
												<prop name="Position">8</prop>
												<prop name="IsDefault">1</prop>
												<prop name="Efficiency">2</prop>
												<obj name="ChannelProp" class="ChannelProperty" version="1">
													<prop name="ChannelIdx">0</prop>
												</obj>
											</obj>
											<obj name="PropertyObject" class="ChannelGenotype" version="4">
												<prop name="PropertyTypeName">Melt Geno Genotype</prop>
												<prop name="Position">8</prop>
												<prop name="IsDefault">1</prop>
												<prop name="ReadOnly">1</prop>
												<obj name="ChannelProp" class="ChannelProperty" version="1">
													<prop name="ChannelIdx">0</prop>
												</obj>
											</obj>
											<obj name="PropertyObject" class="GroupChannelTypeProp" version="4">
												<prop name="PropertyTypeName">Melt Geno Sample Type</prop>
												<prop name="Position">8</prop>
												<prop name="IsDefault">0</prop>
												<prop name="GroupSampleType">mstUnknown</prop>
												<obj name="ChannelProp" class="ChannelProperty" version="1">
													<prop name="ChannelIdx">0</prop>
												</obj>
											</obj>
											<obj name="PropertyObject" class="QuantSampleTypeProperty" version="4">
												<prop name="PropertyTypeName">Quantification Sample Type</prop>
												<prop name="Position">8</prop>
												<prop name="IsDefault">0</prop>
												<prop name="SampleType">qsUnknown</prop>
												<obj name="ChannelProp" class="ChannelProperty" version="1">
													<prop name="ChannelIdx">0</prop>
												</obj>
											</obj>
											<obj name="PropertyObject" class="ChannelGenotype" version="4">
												<prop name="PropertyTypeName">Scanning Genotype</prop>
												<prop name="Position">8</prop>
												<prop name="IsDefault">1</prop>
												<prop name="ReadOnly">1</prop>
												<obj name="ChannelProp" class="ChannelProperty" version="1">
													<prop name="ChannelIdx">0</prop>
												</obj>
											</obj>
											<obj name="PropertyObject" class="GroupChannelTypeProp" version="4">
												<prop name="PropertyTypeName">Scanning Sample Type</prop>
												<prop name="Position">8</prop>
												<prop name="IsDefault">0</prop>
												<prop name="GroupSampleType">mstUnknown</prop>
												<obj name="ChannelProp" class="ChannelProperty" version="1">
													<prop name="ChannelIdx">0</prop>
												</obj>
											</obj>
											<obj name="PropertyObject" class="TargetName" version="4">
												<prop name="PropertyTypeName">Target Name</prop>
												<prop name="Position">8</prop>
												<prop name="IsDefault">1</prop>
												<obj name="ChannelProp" class="ChannelProperty" version="1">
													<prop name="ChannelIdx">0</prop>
												</obj>
											</obj>
											<obj name="PropertyObject" class="RQTargetProperty" version="4">
												<prop name="PropertyTypeName">Target Type</prop>
												<prop name="Position">8</prop>
												<prop name="IsDefault">0</prop>
												<prop name="TargetType">dtNone</prop>
												<obj name="ChannelProp" class="ChannelProperty" version="1">
													<prop name="ChannelIdx">0</prop>
												</obj>
											</obj>
										</list>
									</obj>
								</list>
							</obj>
						</obj>
						<prop name="ChannelPropertyCount">1</prop>
						<prop name="ContainerPosition">8</prop>
						<prop name="HasSampleProperties">1</prop>
						<obj name="SampleProperties" class="PropertyList" version="1">
							<list name="emlist" count="14">
								<obj name="PropertyObject" class="SamplePrefColor" version="4">
									<prop name="PropertyTypeName">Color</prop>
									<prop name="Position">8</prop>
									<prop name="IsDefault">0</prop>
									<prop name="Color">$00404000</prop>
								</obj>
								<obj name="PropertyObject" class="DominantChannelProp" version="4">
									<prop name="PropertyTypeName">Dominant Channel</prop>
									<prop name="Position">8</prop>
									<prop name="IsDefault">0</prop>
									<prop name="DominantChannel">0</prop>
								</obj>
								<obj name="PropertyObject" class="Genotype" version="4">
									<prop name="PropertyTypeName">EndPt Genotype</prop>
									<prop name="Position">8</prop>
									<prop name="IsDefault">1</prop>
									<prop name="ReadOnly">1</prop>
								</obj>
								<obj name="PropertyObject" class="GroupingSample" version="4">
									<prop name="PropertyTypeName">EndPt Sample Type</prop>
									<prop name="Position">8</prop>
									<prop name="IsDefault">0</prop>
									<prop name="GroupSampleType">mstUnknown</prop>
								</obj>
								<obj name="PropertyObject" class="SamplePrefLineStyle" version="4">
									<prop name="PropertyTypeName">Line Style</prop>
									<prop name="Position">8</prop>
									<prop name="IsDefault">0</prop>
									<prop name="LineStyle">psSolid</prop>
								</obj>
								<obj name="PropertyObject" class="GenSampleEditNotes" version="4">
									<prop name="PropertyTypeName">Notes</prop>
									<prop name="Position">8</prop>
									<prop name="IsDefault">1</prop>
								</obj>
								<obj name="PropertyObject" class="SamplePrefPointStyle" version="4">
									<prop name="PropertyTypeName">Point Style</prop>
									<prop name="Position">8</prop>
									<prop name="IsDefault">0</prop>
									<prop name="PointStyle">psNothing</prop>
								</obj>
								<obj name="PropertyObject" class="GenSampleEditPosition" version="4">
									<prop name="PropertyTypeName">Position</prop>
									<prop name="Position">8</prop>
									<prop name="IsDefault">1</prop>
								</obj>
								<obj name="PropertyObject" class="GenSampleEditReplicate" version="4">
									<prop name="PropertyTypeName">Replicate of</prop>
									<prop name="Position">8</prop>
									<prop name="IsDefault">1</prop>
									<prop name="ReplicateOf">-1</prop>
								</obj>
								<obj name="PropertyObject" class="HTCSampleID" version="4">
									<prop name="PropertyTypeName">Sample ID</prop>
									<prop name="Position">8</prop>
									<prop name="IsDefault">1</prop>
								</obj>
								<obj name="PropertyObject" class="GenSampleEditName" version="4">
									<prop name="PropertyTypeName">Sample Name</prop>
									<prop name="Position">8</prop>
									<prop name="IsDefault">1</prop>
									<prop name="name">Sample 9</prop>
								</obj>
								<obj name="PropertyObject" class="HTCSamplePrepNotes" version="4">
									<prop name="PropertyTypeName">Sample Prep Notes</prop>
									<prop name="Position">8</prop>
									<prop name="IsDefault">1</prop>
								</obj>
								<obj name="PropertyObject" class="GenSampleEditSubset" version="4">
									<prop name="PropertyTypeName">Subsets</prop>
									<prop name="Position">8</prop>
									<prop name="IsDefault">1</prop>
								</obj>
								<obj name="PropertyObject" class="SamplePrefWidth" version="5">
									<prop name="PropertyTypeName">Width</prop>
									<prop name="Position">8</prop>
									<prop name="IsDefault">1</prop>
									<prop name="Width">1</prop>
								</obj>
							</list>
						</obj>
					</obj>
					<obj name="item" class="SamplePropInfo" version="1">
						<obj name="ChannelProperties" class="ChanPropList" version="2">
							<obj name="ChannelProperties" class="EMList" version="1">
								<list name="emlist" count="1">
									<obj name="item" class="PropertyList" version="1">
										<list name="emlist" count="12">
											<obj name="PropertyObject" class="RQSampleTargetProperty" version="4">
												<prop name="PropertyTypeName">Combined Sample and Target Type</prop>
												<prop name="Position">9</prop>
												<prop name="IsDefault">0</prop>
												<obj name="ChannelProp" class="ChannelProperty" version="1">
													<prop name="ChannelIdx">0</prop>
												</obj>
											</obj>
											<obj name="PropertyObject" class="QuantConcProperty" version="4">
												<prop name="PropertyTypeName">Concentration</prop>
												<prop name="Position">9</prop>
												<prop name="IsDefault">1</prop>
												<prop name="Concentration">0</prop>
												<obj name="ChannelProp" class="ChannelProperty" version="1">
													<prop name="ChannelIdx">0</prop>
												</obj>
												<prop name="ReadOnly">1</prop>
											</obj>
											<obj name="PropertyObject" class="QuantCpHighProp" version="4">
												<prop name="PropertyTypeName">Cp High</prop>
												<prop name="Position">9</prop>
												<prop name="IsDefault">1</prop>
												<prop name="CpRangeHigh">0</prop>
												<obj name="ChannelProp" class="ChannelProperty" version="1">
													<prop name="ChannelIdx">0</prop>
												</obj>
												<prop name="ReadOnly">1</prop>
											</obj>
											<obj name="PropertyObject" class="QuantCpLowProp" version="4">
												<prop name="PropertyTypeName">Cp Low</prop>
												<prop name="Position">9</prop>
												<prop name="IsDefault">1</prop>
												<prop name="CpRangeLow">0</prop>
												<obj name="ChannelProp" class="ChannelProperty" version="1">
													<prop name="ChannelIdx">0</prop>
												</obj>
												<prop name="ReadOnly">1</prop>
											</obj>
											<obj name="PropertyObject" class="RQEffProp" version="4">
												<prop name="PropertyTypeName">Efficiency</prop>
												<prop name="Position">9</prop>
												<prop name="IsDefault">1</prop>
												<prop name="Efficiency">2</prop>
												<obj name="ChannelProp" class="ChannelProperty" version="1">
													<prop name="ChannelIdx">0</prop>
												</obj>
											</obj>
											<obj name="PropertyObject" class="ChannelGenotype" version="4">
												<prop name="PropertyTypeName">Melt Geno Genotype</prop>
												<prop name="Position">9</prop>
												<prop name="IsDefault">1</prop>
												<prop name="ReadOnly">1</prop>
												<obj name="ChannelProp" class="ChannelProperty" version="1">
													<prop name="ChannelIdx">0</prop>
												</obj>
											</obj>
											<obj name="PropertyObject" class="GroupChannelTypeProp" version="4">
												<prop name="PropertyTypeName">Melt Geno Sample Type</prop>
												<prop name="Position">9</prop>
												<prop name="IsDefault">0</prop>
												<prop name="GroupSampleType">mstUnknown</prop>
												<obj name="ChannelProp" class="ChannelProperty" version="1">
													<prop name="ChannelIdx">0</prop>
												</obj>
											</obj>
											<obj name="PropertyObject" class="QuantSampleTypeProperty" version="4">
												<prop name="PropertyTypeName">Quantification Sample Type</prop>
												<prop name="Position">9</prop>
												<prop name="IsDefault">0</prop>
												<prop name="SampleType">qsUnknown</prop>
												<obj name="ChannelProp" class="ChannelProperty" version="1">
													<prop name="ChannelIdx">0</prop>
												</obj>
											</obj>
											<obj name="PropertyObject" class="ChannelGenotype" version="4">
												<prop name="PropertyTypeName">Scanning Genotype</prop>
												<prop name="Position">9</prop>
												<prop name="IsDefault">1</prop>
												<prop name="ReadOnly">1</prop>
												<obj name="ChannelProp" class="ChannelProperty" version="1">
													<prop name="ChannelIdx">0</prop>
												</obj>
											</obj>
											<obj name="PropertyObject" class="GroupChannelTypeProp" version="4">
												<prop name="PropertyTypeName">Scanning Sample Type</prop>
												<prop name="Position">9</prop>
												<prop name="IsDefault">0</prop>
												<prop name="GroupSampleType">mstUnknown</prop>
												<obj name="ChannelProp" class="ChannelProperty" version="1">
													<prop name="ChannelIdx">0</prop>
												</obj>
											</obj>
											<obj name="PropertyObject" class="TargetName" version="4">
												<prop name="PropertyTypeName">Target Name</prop>
												<prop name="Position">9</prop>
												<prop name="IsDefault">1</prop>
												<obj name="ChannelProp" class="ChannelProperty" version="1">
													<prop name="ChannelIdx">0</prop>
												</obj>
											</obj>
											<obj name="PropertyObject" class="RQTargetProperty" version="4">
												<prop name="PropertyTypeName">Target Type</prop>
												<prop name="Position">9</prop>
												<prop name="IsDefault">0</prop>
												<prop name="TargetType">dtNone</prop>
												<obj name="ChannelProp" class="ChannelProperty" version="1">
													<prop name="ChannelIdx">0</prop>
												</obj>
											</obj>
										</list>
									</obj>
								</list>
							</obj>
						</obj>
						<prop name="ChannelPropertyCount">1</prop>
						<prop name="ContainerPosition">9</prop>
						<prop name="HasSampleProperties">1</prop>
						<obj name="SampleProperties" class="PropertyList" version="1">
							<list name="emlist" count="14">
								<obj name="PropertyObject" class="SamplePrefColor" version="4">
									<prop name="PropertyTypeName">Color</prop>
									<prop name="Position">9</prop>
									<prop name="IsDefault">0</prop>
									<prop name="Color">$004080FF</prop>
								</obj>
								<obj name="PropertyObject" class="DominantChannelProp" version="4">
									<prop name="PropertyTypeName">Dominant Channel</prop>
									<prop name="Position">9</prop>
									<prop name="IsDefault">0</prop>
									<prop name="DominantChannel">0</prop>
								</obj>
								<obj name="PropertyObject" class="Genotype" version="4">
									<prop name="PropertyTypeName">EndPt Genotype</prop>
									<prop name="Position">9</prop>
									<prop name="IsDefault">1</prop>
									<prop name="ReadOnly">1</prop>
								</obj>
								<obj name="PropertyObject" class="GroupingSample" version="4">
									<prop name="PropertyTypeName">EndPt Sample Type</prop>
									<prop name="Position">9</prop>
									<prop name="IsDefault">0</prop>
									<prop name="GroupSampleType">mstUnknown</prop>
								</obj>
								<obj name="PropertyObject" class="SamplePrefLineStyle" version="4">
									<prop name="PropertyTypeName">Line Style</prop>
									<prop name="Position">9</prop>
									<prop name="IsDefault">0</prop>
									<prop name="LineStyle">psSolid</prop>
								</obj>
								<obj name="PropertyObject" class="GenSampleEditNotes" version="4">
									<prop name="PropertyTypeName">Notes</prop>
									<prop name="Position">9</prop>
									<prop name="IsDefault">1</prop>
								</obj>
								<obj name="PropertyObject" class="SamplePrefPointStyle" version="4">
									<prop name="PropertyTypeName">Point Style</prop>
									<prop name="Position">9</prop>
									<prop name="IsDefault">0</prop>
									<prop name="PointStyle">psNothing</prop>
								</obj>
								<obj name="PropertyObject" class="GenSampleEditPosition" version="4">
									<prop name="PropertyTypeName">Position</prop>
									<prop name="Position">9</prop>
									<prop name="IsDefault">1</prop>
								</obj>
								<obj name="PropertyObject" class="GenSampleEditReplicate" version="4">
									<prop name="PropertyTypeName">Replicate of</prop>
									<prop name="Position">9</prop>
									<prop name="IsDefault">1</prop>
									<prop name="ReplicateOf">-1</prop>
								</obj>
								<obj name="PropertyObject" class="HTCSampleID" version="4">
									<prop name="PropertyTypeName">Sample ID</prop>
									<prop name="Position">9</prop>
									<prop name="IsDefault">1</prop>
								</obj>
								<obj name="PropertyObject" class="GenSampleEditName" version="4">
									<prop name="PropertyTypeName">Sample Name</prop>
									<prop name="Position">9</prop>
									<prop name="IsDefault">1</prop>
									<prop name="name">Sample 10</prop>
								</obj>
								<obj name="PropertyObject" class="HTCSamplePrepNotes" version="4">
									<prop name="PropertyTypeName">Sample Prep Notes</prop>
									<prop name="Position">9</prop>
									<prop name="IsDefault">1</prop>
								</obj>
								<obj name="PropertyObject" class="GenSampleEditSubset" version="4">
									<prop name="PropertyTypeName">Subsets</prop>
									<prop name="Position">9</prop>
									<prop name="IsDefault">1</prop>
								</obj>
								<obj name="PropertyObject" class="SamplePrefWidth" version="5">
									<prop name="PropertyTypeName">Width</prop>
									<prop name="Position">9</prop>
									<prop name="IsDefault">1</prop>
									<prop name="Width">1</prop>
								</obj>
							</list>
						</obj>
					</obj>
					<obj name="item" class="SamplePropInfo" version="1">
						<obj name="ChannelProperties" class="ChanPropList" version="2">
							<obj name="ChannelProperties" class="EMList" version="1">
								<list name="emlist" count="1">
									<obj name="item" class="PropertyList" version="1">
										<list name="emlist" count="12">
											<obj name="PropertyObject" class="RQSampleTargetProperty" version="4">
												<prop name="PropertyTypeName">Combined Sample and Target Type</prop>
												<prop name="Position">10</prop>
												<prop name="IsDefault">0</prop>
												<obj name="ChannelProp" class="ChannelProperty" version="1">
													<prop name="ChannelIdx">0</prop>
												</obj>
											</obj>
											<obj name="PropertyObject" class="QuantConcProperty" version="4">
												<prop name="PropertyTypeName">Concentration</prop>
												<prop name="Position">10</prop>
												<prop name="IsDefault">1</prop>
												<prop name="Concentration">0</prop>
												<obj name="ChannelProp" class="ChannelProperty" version="1">
													<prop name="ChannelIdx">0</prop>
												</obj>
												<prop name="ReadOnly">1</prop>
											</obj>
											<obj name="PropertyObject" class="QuantCpHighProp" version="4">
												<prop name="PropertyTypeName">Cp High</prop>
												<prop name="Position">10</prop>
												<prop name="IsDefault">1</prop>
												<prop name="CpRangeHigh">0</prop>
												<obj name="ChannelProp" class="ChannelProperty" version="1">
													<prop name="ChannelIdx">0</prop>
												</obj>
												<prop name="ReadOnly">1</prop>
											</obj>
											<obj name="PropertyObject" class="QuantCpLowProp" version="4">
												<prop name="PropertyTypeName">Cp Low</prop>
												<prop name="Position">10</prop>
												<prop name="IsDefault">1</prop>
												<prop name="CpRangeLow">0</prop>
												<obj name="ChannelProp" class="ChannelProperty" version="1">
													<prop name="ChannelIdx">0</prop>
												</obj>
												<prop name="ReadOnly">1</prop>
											</obj>
											<obj name="PropertyObject" class="RQEffProp" version="4">
												<prop name="PropertyTypeName">Efficiency</prop>
												<prop name="Position">10</prop>
												<prop name="IsDefault">1</prop>
												<prop name="Efficiency">2</prop>
												<obj name="ChannelProp" class="ChannelProperty" version="1">
													<prop name="ChannelIdx">0</prop>
												</obj>
											</obj>
											<obj name="PropertyObject" class="ChannelGenotype" version="4">
												<prop name="PropertyTypeName">Melt Geno Genotype</prop>
												<prop name="Position">10</prop>
												<prop name="IsDefault">1</prop>
												<prop name="ReadOnly">1</prop>
												<obj name="ChannelProp" class="ChannelProperty" version="1">
													<prop name="ChannelIdx">0</prop>
												</obj>
											</obj>
											<obj name="PropertyObject" class="GroupChannelTypeProp" version="4">
												<prop name="PropertyTypeName">Melt Geno Sample Type</prop>
												<prop name="Position">10</prop>
												<prop name="IsDefault">0</prop>
												<prop name="GroupSampleType">mstUnknown</prop>
												<obj name="ChannelProp" class="ChannelProperty" version="1">
													<prop name="ChannelIdx">0</prop>
												</obj>
											</obj>
											<obj name="PropertyObject" class="QuantSampleTypeProperty" version="4">
												<prop name="PropertyTypeName">Quantification Sample Type</prop>
												<prop name="Position">10</prop>
												<prop name="IsDefault">0</prop>
												<prop name="SampleType">qsUnknown</prop>
												<obj name="ChannelProp" class="ChannelProperty" version="1">
													<prop name="ChannelIdx">0</prop>
												</obj>
											</obj>
											<obj name="PropertyObject" class="ChannelGenotype" version="4">
												<prop name="PropertyTypeName">Scanning Genotype</prop>
												<prop name="Position">10</prop>
												<prop name="IsDefault">1</prop>
												<prop name="ReadOnly">1</prop>
												<obj name="ChannelProp" class="ChannelProperty" version="1">
													<prop name="ChannelIdx">0</prop>
												</obj>
											</obj>
											<obj name="PropertyObject" class="GroupChannelTypeProp" version="4">
												<prop name="PropertyTypeName">Scanning Sample Type</prop>
												<prop name="Position">10</prop>
												<prop name="IsDefault">0</prop>
												<prop name="GroupSampleType">mstUnknown</prop>
												<obj name="ChannelProp" class="ChannelProperty" version="1">
													<prop name="ChannelIdx">0</prop>
												</obj>
											</obj>
											<obj name="PropertyObject" class="TargetName" version="4">
												<prop name="PropertyTypeName">Target Name</prop>
												<prop name="Position">10</prop>
												<prop name="IsDefault">1</prop>
												<obj name="ChannelProp" class="ChannelProperty" version="1">
													<prop name="ChannelIdx">0</prop>
												</obj>
											</obj>
											<obj name="PropertyObject" class="RQTargetProperty" version="4">
												<prop name="PropertyTypeName">Target Type</prop>
												<prop name="Position">10</prop>
												<prop name="IsDefault">0</prop>
												<prop name="TargetType">dtNone</prop>
												<obj name="ChannelProp" class="ChannelProperty" version="1">
													<prop name="ChannelIdx">0</prop>
												</obj>
											</obj>
										</list>
									</obj>
								</list>
							</obj>
						</obj>
						<prop name="ChannelPropertyCount">1</prop>
						<prop name="ContainerPosition">10</prop>
						<prop name="HasSampleProperties">1</prop>
						<obj name="SampleProperties" class="PropertyList" version="1">
							<list name="emlist" count="14">
								<obj name="PropertyObject" class="SamplePrefColor" version="4">
									<prop name="PropertyTypeName">Color</prop>
									<prop name="Position">10</prop>
									<prop name="IsDefault">0</prop>
									<prop name="Color">$00FD0299</prop>
								</obj>
								<obj name="PropertyObject" class="DominantChannelProp" version="4">
									<prop name="PropertyTypeName">Dominant Channel</prop>
									<prop name="Position">10</prop>
									<prop name="IsDefault">0</prop>
									<prop name="DominantChannel">0</prop>
								</obj>
								<obj name="PropertyObject" class="Genotype" version="4">
									<prop name="PropertyTypeName">EndPt Genotype</prop>
									<prop name="Position">10</prop>
									<prop name="IsDefault">1</prop>
									<prop name="ReadOnly">1</prop>
								</obj>
								<obj name="PropertyObject" class="GroupingSample" version="4">
									<prop name="PropertyTypeName">EndPt Sample Type</prop>
									<prop name="Position">10</prop>
									<prop name="IsDefault">0</prop>
									<prop name="GroupSampleType">mstUnknown</prop>
								</obj>
								<obj name="PropertyObject" class="SamplePrefLineStyle" version="4">
									<prop name="PropertyTypeName">Line Style</prop>
									<prop name="Position">10</prop>
									<prop name="IsDefault">0</prop>
									<prop name="LineStyle">psSolid</prop>
								</obj>
								<obj name="PropertyObject" class="GenSampleEditNotes" version="4">
									<prop name="PropertyTypeName">Notes</prop>
									<prop name="Position">10</prop>
									<prop name="IsDefault">1</prop>
								</obj>
								<obj name="PropertyObject" class="SamplePrefPointStyle" version="4">
									<prop name="PropertyTypeName">Point Style</prop>
									<prop name="Position">10</prop>
									<prop name="IsDefault">0</prop>
									<prop name="PointStyle">psNothing</prop>
								</obj>
								<obj name="PropertyObject" class="GenSampleEditPosition" version="4">
									<prop name="PropertyTypeName">Position</prop>
									<prop name="Position">10</prop>
									<prop name="IsDefault">1</prop>
								</obj>
								<obj name="PropertyObject" class="GenSampleEditReplicate" version="4">
									<prop name="PropertyTypeName">Replicate of</prop>
									<prop name="Position">10</prop>
									<prop name="IsDefault">1</prop>
									<prop name="ReplicateOf">-1</prop>
								</obj>
								<obj name="PropertyObject" class="HTCSampleID" version="4">
									<prop name="PropertyTypeName">Sample ID</prop>
									<prop name="Position">10</prop>
									<prop name="IsDefault">1</prop>
								</obj>
								<obj name="PropertyObject" class="GenSampleEditName" version="4">
									<prop name="PropertyTypeName">Sample Name</prop>
									<prop name="Position">10</prop>
									<prop name="IsDefault">1</prop>
									<prop name="name">Sample 11</prop>
								</obj>
								<obj name="PropertyObject" class="HTCSamplePrepNotes" version="4">
									<prop name="PropertyTypeName">Sample Prep Notes</prop>
									<prop name="Position">10</prop>
									<prop name="IsDefault">1</prop>
								</obj>
								<obj name="PropertyObject" class="GenSampleEditSubset" version="4">
									<prop name="PropertyTypeName">Subsets</prop>
									<prop name="Position">10</prop>
									<prop name="IsDefault">1</prop>
								</obj>
								<obj name="PropertyObject" class="SamplePrefWidth" version="5">
									<prop name="PropertyTypeName">Width</prop>
									<prop name="Position">10</prop>
									<prop name="IsDefault">1</prop>
									<prop name="Width">1</prop>
								</obj>
							</list>
						</obj>
					</obj>
					<obj name="item" class="SamplePropInfo" version="1">
						<obj name="ChannelProperties" class="ChanPropList" version="2">
							<obj name="ChannelProperties" class="EMList" version="1">
								<list name="emlist" count="1">
									<obj name="item" class="PropertyList" version="1">
										<list name="emlist" count="12">
											<obj name="PropertyObject" class="RQSampleTargetProperty" version="4">
												<prop name="PropertyTypeName">Combined Sample and Target Type</prop>
												<prop name="Position">11</prop>
												<prop name="IsDefault">0</prop>
												<obj name="ChannelProp" class="ChannelProperty" version="1">
													<prop name="ChannelIdx">0</prop>
												</obj>
											</obj>
											<obj name="PropertyObject" class="QuantConcProperty" version="4">
												<prop name="PropertyTypeName">Concentration</prop>
												<prop name="Position">11</prop>
												<prop name="IsDefault">1</prop>
												<prop name="Concentration">0</prop>
												<obj name="ChannelProp" class="ChannelProperty" version="1">
													<prop name="ChannelIdx">0</prop>
												</obj>
												<prop name="ReadOnly">1</prop>
											</obj>
											<obj name="PropertyObject" class="QuantCpHighProp" version="4">
												<prop name="PropertyTypeName">Cp High</prop>
												<prop name="Position">11</prop>
												<prop name="IsDefault">1</prop>
												<prop name="CpRangeHigh">0</prop>
												<obj name="ChannelProp" class="ChannelProperty" version="1">
													<prop name="ChannelIdx">0</prop>
												</obj>
												<prop name="ReadOnly">1</prop>
											</obj>
											<obj name="PropertyObject" class="QuantCpLowProp" version="4">
												<prop name="PropertyTypeName">Cp Low</prop>
												<prop name="Position">11</prop>
												<prop name="IsDefault">1</prop>
												<prop name="CpRangeLow">0</prop>
												<obj name="ChannelProp" class="ChannelProperty" version="1">
													<prop name="ChannelIdx">0</prop>
												</obj>
												<prop name="ReadOnly">1</prop>
											</obj>
											<obj name="PropertyObject" class="RQEffProp" version="4">
												<prop name="PropertyTypeName">Efficiency</prop>
												<prop name="Position">11</prop>
												<prop name="IsDefault">1</prop>
												<prop name="Efficiency">2</prop>
												<obj name="ChannelProp" class="ChannelProperty" version="1">
													<prop name="ChannelIdx">0</prop>
												</obj>
											</obj>
											<obj name="PropertyObject" class="ChannelGenotype" version="4">
												<prop name="PropertyTypeName">Melt Geno Genotype</prop>
												<prop name="Position">11</prop>
												<prop name="IsDefault">1</prop>
												<prop name="ReadOnly">1</prop>
												<obj name="ChannelProp" class="ChannelProperty" version="1">
													<prop name="ChannelIdx">0</prop>
												</obj>
											</obj>
											<obj name="PropertyObject" class="GroupChannelTypeProp" version="4">
												<prop name="PropertyTypeName">Melt Geno Sample Type</prop>
												<prop name="Position">11</prop>
												<prop name="IsDefault">0</prop>
												<prop name="GroupSampleType">mstUnknown</prop>
												<obj name="ChannelProp" class="ChannelProperty" version="1">
													<prop name="ChannelIdx">0</prop>
												</obj>
											</obj>
											<obj name="PropertyObject" class="QuantSampleTypeProperty" version="4">
												<prop name="PropertyTypeName">Quantification Sample Type</prop>
												<prop name="Position">11</prop>
												<prop name="IsDefault">0</prop>
												<prop name="SampleType">qsUnknown</prop>
												<obj name="ChannelProp" class="ChannelProperty" version="1">
													<prop name="ChannelIdx">0</prop>
												</obj>
											</obj>
											<obj name="PropertyObject" class="ChannelGenotype" version="4">
												<prop name="PropertyTypeName">Scanning Genotype</prop>
												<prop name="Position">11</prop>
												<prop name="IsDefault">1</prop>
												<prop name="ReadOnly">1</prop>
												<obj name="ChannelProp" class="ChannelProperty" version="1">
													<prop name="ChannelIdx">0</prop>
												</obj>
											</obj>
											<obj name="PropertyObject" class="GroupChannelTypeProp" version="4">
												<prop name="PropertyTypeName">Scanning Sample Type</prop>
												<prop name="Position">11</prop>
												<prop name="IsDefault">0</prop>
												<prop name="GroupSampleType">mstUnknown</prop>
												<obj name="ChannelProp" class="ChannelProperty" version="1">
													<prop name="ChannelIdx">0</prop>
												</obj>
											</obj>
											<obj name="PropertyObject" class="TargetName" version="4">
												<prop name="PropertyTypeName">Target Name</prop>
												<prop name="Position">11</prop>
												<prop name="IsDefault">1</prop>
												<obj name="ChannelProp" class="ChannelProperty" version="1">
													<prop name="ChannelIdx">0</prop>
												</obj>
											</obj>
											<obj name="PropertyObject" class="RQTargetProperty" version="4">
												<prop name="PropertyTypeName">Target Type</prop>
												<prop name="Position">11</prop>
												<prop name="IsDefault">0</prop>
												<prop name="TargetType">dtNone</prop>
												<obj name="ChannelProp" class="ChannelProperty" version="1">
													<prop name="ChannelIdx">0</prop>
												</obj>
											</obj>
										</list>
									</obj>
								</list>
							</obj>
						</obj>
						<prop name="ChannelPropertyCount">1</prop>
						<prop name="ContainerPosition">11</prop>
						<prop name="HasSampleProperties">1</prop>
						<obj name="SampleProperties" class="PropertyList" version="1">
							<list name="emlist" count="14">
								<obj name="PropertyObject" class="SamplePrefColor" version="4">
									<prop name="PropertyTypeName">Color</prop>
									<prop name="Position">11</prop>
									<prop name="IsDefault">0</prop>
									<prop name="Color">$0026C4B8</prop>
								</obj>
								<obj name="PropertyObject" class="DominantChannelProp" version="4">
									<prop name="PropertyTypeName">Dominant Channel</prop>
									<prop name="Position">11</prop>
									<prop name="IsDefault">0</prop>
									<prop name="DominantChannel">0</prop>
								</obj>
								<obj name="PropertyObject" class="Genotype" version="4">
									<prop name="PropertyTypeName">EndPt Genotype</prop>
									<prop name="Position">11</prop>
									<prop name="IsDefault">1</prop>
									<prop name="ReadOnly">1</prop>
								</obj>
								<obj name="PropertyObject" class="GroupingSample" version="4">
									<prop name="PropertyTypeName">EndPt Sample Type</prop>
									<prop name="Position">11</prop>
									<prop name="IsDefault">0</prop>
									<prop name="GroupSampleType">mstUnknown</prop>
								</obj>
								<obj name="PropertyObject" class="SamplePrefLineStyle" version="4">
									<prop name="PropertyTypeName">Line Style</prop>
									<prop name="Position">11</prop>
									<prop name="IsDefault">0</prop>
									<prop name="LineStyle">psSolid</prop>
								</obj>
								<obj name="PropertyObject" class="GenSampleEditNotes" version="4">
									<prop name="PropertyTypeName">Notes</prop>
									<prop name="Position">11</prop>
									<prop name="IsDefault">1</prop>
								</obj>
								<obj name="PropertyObject" class="SamplePrefPointStyle" version="4">
									<prop name="PropertyTypeName">Point Style</prop>
									<prop name="Position">11</prop>
									<prop name="IsDefault">0</prop>
									<prop name="PointStyle">psNothing</prop>
								</obj>
								<obj name="PropertyObject" class="GenSampleEditPosition" version="4">
									<prop name="PropertyTypeName">Position</prop>
									<prop name="Position">11</prop>
									<prop name="IsDefault">1</prop>
								</obj>
								<obj name="PropertyObject" class="GenSampleEditReplicate" version="4">
									<prop name="PropertyTypeName">Replicate of</prop>
									<prop name="Position">11</prop>
									<prop name="IsDefault">1</prop>
									<prop name="ReplicateOf">-1</prop>
								</obj>
								<obj name="PropertyObject" class="HTCSampleID" version="4">
									<prop name="PropertyTypeName">Sample ID</prop>
									<prop name="Position">11</prop>
									<prop name="IsDefault">1</prop>
								</obj>
								<obj name="PropertyObject" class="GenSampleEditName" version="4">
									<prop name="PropertyTypeName">Sample Name</prop>
									<prop name="Position">11</prop>
									<prop name="IsDefault">1</prop>
									<prop name="name">Sample 12</prop>
								</obj>
								<obj name="PropertyObject" class="HTCSamplePrepNotes" version="4">
									<prop name="PropertyTypeName">Sample Prep Notes</prop>
									<prop name="Position">11</prop>
									<prop name="IsDefault">1</prop>
								</obj>
								<obj name="PropertyObject" class="GenSampleEditSubset" version="4">
									<prop name="PropertyTypeName">Subsets</prop>
									<prop name="Position">11</prop>
									<prop name="IsDefault">1</prop>
								</obj>
								<obj name="PropertyObject" class="SamplePrefWidth" version="5">
									<prop name="PropertyTypeName">Width</prop>
									<prop name="Position">11</prop>
									<prop name="IsDefault">1</prop>
									<prop name="Width">1</prop>
								</obj>
							</list>
						</obj>
					</obj>
					<obj name="item" class="SamplePropInfo" version="1">
						<obj name="ChannelProperties" class="ChanPropList" version="2">
							<obj name="ChannelProperties" class="EMList" version="1">
								<list name="emlist" count="1">
									<obj name="item" class="PropertyList" version="1">
										<list name="emlist" count="12">
											<obj name="PropertyObject" class="RQSampleTargetProperty" version="4">
												<prop name="PropertyTypeName">Combined Sample and Target Type</prop>
												<prop name="Position">12</prop>
												<prop name="IsDefault">0</prop>
												<obj name="ChannelProp" class="ChannelProperty" version="1">
													<prop name="ChannelIdx">0</prop>
												</obj>
											</obj>
											<obj name="PropertyObject" class="QuantConcProperty" version="4">
												<prop name="PropertyTypeName">Concentration</prop>
												<prop name="Position">12</prop>
												<prop name="IsDefault">1</prop>
												<prop name="Concentration">0</prop>
												<obj name="ChannelProp" class="ChannelProperty" version="1">
													<prop name="ChannelIdx">0</prop>
												</obj>
												<prop name="ReadOnly">1</prop>
											</obj>
											<obj name="PropertyObject" class="QuantCpHighProp" version="4">
												<prop name="PropertyTypeName">Cp High</prop>
												<prop name="Position">12</prop>
												<prop name="IsDefault">1</prop>
												<prop name="CpRangeHigh">0</prop>
												<obj name="ChannelProp" class="ChannelProperty" version="1">
													<prop name="ChannelIdx">0</prop>
												</obj>
												<prop name="ReadOnly">1</prop>
											</obj>
											<obj name="PropertyObject" class="QuantCpLowProp" version="4">
												<prop name="PropertyTypeName">Cp Low</prop>
												<prop name="Position">12</prop>
												<prop name="IsDefault">1</prop>
												<prop name="CpRangeLow">0</prop>
												<obj name="ChannelProp" class="ChannelProperty" version="1">
													<prop name="ChannelIdx">0</prop>
												</obj>
												<prop name="ReadOnly">1</prop>
											</obj>
											<obj name="PropertyObject" class="RQEffProp" version="4">
												<prop name="PropertyTypeName">Efficiency</prop>
												<prop name="Position">12</prop>
												<prop name="IsDefault">1</prop>
												<prop name="Efficiency">2</prop>
												<obj name="ChannelProp" class="ChannelProperty" version="1">
													<prop name="ChannelIdx">0</prop>
												</obj>
											</obj>
											<obj name="PropertyObject" class="ChannelGenotype" version="4">
												<prop name="PropertyTypeName">Melt Geno Genotype</prop>
												<prop name="Position">12</prop>
												<prop name="IsDefault">1</prop>
												<prop name="ReadOnly">1</prop>
												<obj name="ChannelProp" class="ChannelProperty" version="1">
													<prop name="ChannelIdx">0</prop>
												</obj>
											</obj>
											<obj name="PropertyObject" class="GroupChannelTypeProp" version="4">
												<prop name="PropertyTypeName">Melt Geno Sample Type</prop>
												<prop name="Position">12</prop>
												<prop name="IsDefault">0</prop>
												<prop name="GroupSampleType">mstUnknown</prop>
												<obj name="ChannelProp" class="ChannelProperty" version="1">
													<prop name="ChannelIdx">0</prop>
												</obj>
											</obj>
											<obj name="PropertyObject" class="QuantSampleTypeProperty" version="4">
												<prop name="PropertyTypeName">Quantification Sample Type</prop>
												<prop name="Position">12</prop>
												<prop name="IsDefault">0</prop>
												<prop name="SampleType">qsUnknown</prop>
												<obj name="ChannelProp" class="ChannelProperty" version="1">
													<prop name="ChannelIdx">0</prop>
												</obj>
											</obj>
											<obj name="PropertyObject" class="ChannelGenotype" version="4">
												<prop name="PropertyTypeName">Scanning Genotype</prop>
												<prop name="Position">12</prop>
												<prop name="IsDefault">1</prop>
												<prop name="ReadOnly">1</prop>
												<obj name="ChannelProp" class="ChannelProperty" version="1">
													<prop name="ChannelIdx">0</prop>
												</obj>
											</obj>
											<obj name="PropertyObject" class="GroupChannelTypeProp" version="4">
												<prop name="PropertyTypeName">Scanning Sample Type</prop>
												<prop name="Position">12</prop>
												<prop name="IsDefault">0</prop>
												<prop name="GroupSampleType">mstUnknown</prop>
												<obj name="ChannelProp" class="ChannelProperty" version="1">
													<prop name="ChannelIdx">0</prop>
												</obj>
											</obj>
											<obj name="PropertyObject" class="TargetName" version="4">
												<prop name="PropertyTypeName">Target Name</prop>
												<prop name="Position">12</prop>
												<prop name="IsDefault">1</prop>
												<obj name="ChannelProp" class="ChannelProperty" version="1">
													<prop name="ChannelIdx">0</prop>
												</obj>
											</obj>
											<obj name="PropertyObject" class="RQTargetProperty" version="4">
												<prop name="PropertyTypeName">Target Type</prop>
												<prop name="Position">12</prop>
												<prop name="IsDefault">0</prop>
												<prop name="TargetType">dtNone</prop>
												<obj name="ChannelProp" class="ChannelProperty" version="1">
													<prop name="ChannelIdx">0</prop>
												</obj>
											</obj>
										</list>
									</obj>
								</list>
							</obj>
						</obj>
						<prop name="ChannelPropertyCount">1</prop>
						<prop name="ContainerPosition">12</prop>
						<prop name="HasSampleProperties">1</prop>
						<obj name="SampleProperties" class="PropertyList" version="1">
							<list name="emlist" count="14">
								<obj name="PropertyObject" class="SamplePrefColor" version="4">
									<prop name="PropertyTypeName">Color</prop>
									<prop name="Position">12</prop>
									<prop name="IsDefault">0</prop>
									<prop name="Color">$00FF8000</prop>
								</obj>
								<obj name="PropertyObject" class="DominantChannelProp" version="4">
									<prop name="PropertyTypeName">Dominant Channel</prop>
									<prop name="Position">12</prop>
									<prop name="IsDefault">0</prop>
									<prop name="DominantChannel">0</prop>
								</obj>
								<obj name="PropertyObject" class="Genotype" version="4">
									<prop name="PropertyTypeName">EndPt Genotype</prop>
									<prop name="Position">12</prop>
									<prop name="IsDefault">1</prop>
									<prop name="ReadOnly">1</prop>
								</obj>
								<obj name="PropertyObject" class="GroupingSample" version="4">
									<prop name="PropertyTypeName">EndPt Sample Type</prop>
									<prop name="Position">12</prop>
									<prop name="IsDefault">0</prop>
									<prop name="GroupSampleType">mstUnknown</prop>
								</obj>
								<obj name="PropertyObject" class="SamplePrefLineStyle" version="4">
									<prop name="PropertyTypeName">Line Style</prop>
									<prop name="Position">12</prop>
									<prop name="IsDefault">0</prop>
									<prop name="LineStyle">psSolid</prop>
								</obj>
								<obj name="PropertyObject" class="GenSampleEditNotes" version="4">
									<prop name="PropertyTypeName">Notes</prop>
									<prop name="Position">12</prop>
									<prop name="IsDefault">1</prop>
								</obj>
								<obj name="PropertyObject" class="SamplePrefPointStyle" version="4">
									<prop name="PropertyTypeName">Point Style</prop>
									<prop name="Position">12</prop>
									<prop name="IsDefault">0</prop>
									<prop name="PointStyle">psNothing</prop>
								</obj>
								<obj name="PropertyObject" class="GenSampleEditPosition" version="4">
									<prop name="PropertyTypeName">Position</prop>
									<prop name="Position">12</prop>
									<prop name="IsDefault">1</prop>
								</obj>
								<obj name="PropertyObject" class="GenSampleEditReplicate" version="4">
									<prop name="PropertyTypeName">Replicate of</prop>
									<prop name="Position">12</prop>
									<prop name="IsDefault">1</prop>
									<prop name="ReplicateOf">-1</prop>
								</obj>
								<obj name="PropertyObject" class="HTCSampleID" version="4">
									<prop name="PropertyTypeName">Sample ID</prop>
									<prop name="Position">12</prop>
									<prop name="IsDefault">1</prop>
								</obj>
								<obj name="PropertyObject" class="GenSampleEditName" version="4">
									<prop name="PropertyTypeName">Sample Name</prop>
									<prop name="Position">12</prop>
									<prop name="IsDefault">1</prop>
									<prop name="name">Sample 13</prop>
								</obj>
								<obj name="PropertyObject" class="HTCSamplePrepNotes" version="4">
									<prop name="PropertyTypeName">Sample Prep Notes</prop>
									<prop name="Position">12</prop>
									<prop name="IsDefault">1</prop>
								</obj>
								<obj name="PropertyObject" class="GenSampleEditSubset" version="4">
									<prop name="PropertyTypeName">Subsets</prop>
									<prop name="Position">12</prop>
									<prop name="IsDefault">1</prop>
								</obj>
								<obj name="PropertyObject" class="SamplePrefWidth" version="5">
									<prop name="PropertyTypeName">Width</prop>
									<prop name="Position">12</prop>
									<prop name="IsDefault">1</prop>
									<prop name="Width">1</prop>
								</obj>
							</list>
						</obj>
					</obj>
					<obj name="item" class="SamplePropInfo" version="1">
						<obj name="ChannelProperties" class="ChanPropList" version="2">
							<obj name="ChannelProperties" class="EMList" version="1">
								<list name="emlist" count="1">
									<obj name="item" class="PropertyList" version="1">
										<list name="emlist" count="12">
											<obj name="PropertyObject" class="RQSampleTargetProperty" version="4">
												<prop name="PropertyTypeName">Combined Sample and Target Type</prop>
												<prop name="Position">13</prop>
												<prop name="IsDefault">0</prop>
												<obj name="ChannelProp" class="ChannelProperty" version="1">
													<prop name="ChannelIdx">0</prop>
												</obj>
											</obj>
											<obj name="PropertyObject" class="QuantConcProperty" version="4">
												<prop name="PropertyTypeName">Concentration</prop>
												<prop name="Position">13</prop>
												<prop name="IsDefault">1</prop>
												<prop name="Concentration">0</prop>
												<obj name="ChannelProp" class="ChannelProperty" version="1">
													<prop name="ChannelIdx">0</prop>
												</obj>
												<prop name="ReadOnly">1</prop>
											</obj>
											<obj name="PropertyObject" class="QuantCpHighProp" version="4">
												<prop name="PropertyTypeName">Cp High</prop>
												<prop name="Position">13</prop>
												<prop name="IsDefault">1</prop>
												<prop name="CpRangeHigh">0</prop>
												<obj name="ChannelProp" class="ChannelProperty" version="1">
													<prop name="ChannelIdx">0</prop>
												</obj>
												<prop name="ReadOnly">1</prop>
											</obj>
											<obj name="PropertyObject" class="QuantCpLowProp" version="4">
												<prop name="PropertyTypeName">Cp Low</prop>
												<prop name="Position">13</prop>
												<prop name="IsDefault">1</prop>
												<prop name="CpRangeLow">0</prop>
												<obj name="ChannelProp" class="ChannelProperty" version="1">
													<prop name="ChannelIdx">0</prop>
												</obj>
												<prop name="ReadOnly">1</prop>
											</obj>
											<obj name="PropertyObject" class="RQEffProp" version="4">
												<prop name="PropertyTypeName">Efficiency</prop>
												<prop name="Position">13</prop>
												<prop name="IsDefault">1</prop>
												<prop name="Efficiency">2</prop>
												<obj name="ChannelProp" class="ChannelProperty" version="1">
													<prop name="ChannelIdx">0</prop>
												</obj>
											</obj>
											<obj name="PropertyObject" class="ChannelGenotype" version="4">
												<prop name="PropertyTypeName">Melt Geno Genotype</prop>
												<prop name="Position">13</prop>
												<prop name="IsDefault">1</prop>
												<prop name="ReadOnly">1</prop>
												<obj name="ChannelProp" class="ChannelProperty" version="1">
													<prop name="ChannelIdx">0</prop>
												</obj>
											</obj>
											<obj name="PropertyObject" class="GroupChannelTypeProp" version="4">
												<prop name="PropertyTypeName">Melt Geno Sample Type</prop>
												<prop name="Position">13</prop>
												<prop name="IsDefault">0</prop>
												<prop name="GroupSampleType">mstUnknown</prop>
												<obj name="ChannelProp" class="ChannelProperty" version="1">
													<prop name="ChannelIdx">0</prop>
												</obj>
											</obj>
											<obj name="PropertyObject" class="QuantSampleTypeProperty" version="4">
												<prop name="PropertyTypeName">Quantification Sample Type</prop>
												<prop name="Position">13</prop>
												<prop name="IsDefault">0</prop>
												<prop name="SampleType">qsUnknown</prop>
												<obj name="ChannelProp" class="ChannelProperty" version="1">
													<prop name="ChannelIdx">0</prop>
												</obj>
											</obj>
											<obj name="PropertyObject" class="ChannelGenotype" version="4">
												<prop name="PropertyTypeName">Scanning Genotype</prop>
												<prop name="Position">13</prop>
												<prop name="IsDefault">1</prop>
												<prop name="ReadOnly">1</prop>
												<obj name="ChannelProp" class="ChannelProperty" version="1">
													<prop name="ChannelIdx">0</prop>
												</obj>
											</obj>
											<obj name="PropertyObject" class="GroupChannelTypeProp" version="4">
												<prop name="PropertyTypeName">Scanning Sample Type</prop>
												<prop name="Position">13</prop>
												<prop name="IsDefault">0</prop>
												<prop name="GroupSampleType">mstUnknown</prop>
												<obj name="ChannelProp" class="ChannelProperty" version="1">
													<prop name="ChannelIdx">0</prop>
												</obj>
											</obj>
											<obj name="PropertyObject" class="TargetName" version="4">
												<prop name="PropertyTypeName">Target Name</prop>
												<prop name="Position">13</prop>
												<prop name="IsDefault">1</prop>
												<obj name="ChannelProp" class="ChannelProperty" version="1">
													<prop name="ChannelIdx">0</prop>
												</obj>
											</obj>
											<obj name="PropertyObject" class="RQTargetProperty" version="4">
												<prop name="PropertyTypeName">Target Type</prop>
												<prop name="Position">13</prop>
												<prop name="IsDefault">0</prop>
												<prop name="TargetType">dtNone</prop>
												<obj name="ChannelProp" class="ChannelProperty" version="1">
													<prop name="ChannelIdx">0</prop>
												</obj>
											</obj>
										</list>
									</obj>
								</list>
							</obj>
						</obj>
						<prop name="ChannelPropertyCount">1</prop>
						<prop name="ContainerPosition">13</prop>
						<prop name="HasSampleProperties">1</prop>
						<obj name="SampleProperties" class="PropertyList" version="1">
							<list name="emlist" count="14">
								<obj name="PropertyObject" class="SamplePrefColor" version="4">
									<prop name="PropertyTypeName">Color</prop>
									<prop name="Position">13</prop>
									<prop name="IsDefault">0</prop>
									<prop name="Color">clRed</prop>
								</obj>
								<obj name="PropertyObject" class="DominantChannelProp" version="4">
									<prop name="PropertyTypeName">Dominant Channel</prop>
									<prop name="Position">13</prop>
									<prop name="IsDefault">0</prop>
									<prop name="DominantChannel">0</prop>
								</obj>
								<obj name="PropertyObject" class="Genotype" version="4">
									<prop name="PropertyTypeName">EndPt Genotype</prop>
									<prop name="Position">13</prop>
									<prop name="IsDefault">1</prop>
									<prop name="ReadOnly">1</prop>
								</obj>
								<obj name="PropertyObject" class="GroupingSample" version="4">
									<prop name="PropertyTypeName">EndPt Sample Type</prop>
									<prop name="Position">13</prop>
									<prop name="IsDefault">0</prop>
									<prop name="GroupSampleType">mstUnknown</prop>
								</obj>
								<obj name="PropertyObject" class="SamplePrefLineStyle" version="4">
									<prop name="PropertyTypeName">Line Style</prop>
									<prop name="Position">13</prop>
									<prop name="IsDefault">0</prop>
									<prop name="LineStyle">psSolid</prop>
								</obj>
								<obj name="PropertyObject" class="GenSampleEditNotes" version="4">
									<prop name="PropertyTypeName">Notes</prop>
									<prop name="Position">13</prop>
									<prop name="IsDefault">1</prop>
								</obj>
								<obj name="PropertyObject" class="SamplePrefPointStyle" version="4">
									<prop name="PropertyTypeName">Point Style</prop>
									<prop name="Position">13</prop>
									<prop name="IsDefault">0</prop>
									<prop name="PointStyle">psNothing</prop>
								</obj>
								<obj name="PropertyObject" class="GenSampleEditPosition" version="4">
									<prop name="PropertyTypeName">Position</prop>
									<prop name="Position">13</prop>
									<prop name="IsDefault">1</prop>
								</obj>
								<obj name="PropertyObject" class="GenSampleEditReplicate" version="4">
									<prop name="PropertyTypeName">Replicate of</prop>
									<prop name="Position">13</prop>
									<prop name="IsDefault">1</prop>
									<prop name="ReplicateOf">-1</prop>
								</obj>
								<obj name="PropertyObject" class="HTCSampleID" version="4">
									<prop name="PropertyTypeName">Sample ID</prop>
									<prop name="Position">13</prop>
									<prop name="IsDefault">1</prop>
								</obj>
								<obj name="PropertyObject" class="GenSampleEditName" version="4">
									<prop name="PropertyTypeName">Sample Name</prop>
									<prop name="Position">13</prop>
									<prop name="IsDefault">1</prop>
									<prop name="name">Sample 14</prop>
								</obj>
								<obj name="PropertyObject" class="HTCSamplePrepNotes" version="4">
									<prop name="PropertyTypeName">Sample Prep Notes</prop>
									<prop name="Position">13</prop>
									<prop name="IsDefault">1</prop>
								</obj>
								<obj name="PropertyObject" class="GenSampleEditSubset" version="4">
									<prop name="PropertyTypeName">Subsets</prop>
									<prop name="Position">13</prop>
									<prop name="IsDefault">1</prop>
								</obj>
								<obj name="PropertyObject" class="SamplePrefWidth" version="5">
									<prop name="PropertyTypeName">Width</prop>
									<prop name="Position">13</prop>
									<prop name="IsDefault">1</prop>
									<prop name="Width">1</prop>
								</obj>
							</list>
						</obj>
					</obj>
					<obj name="item" class="SamplePropInfo" version="1">
						<obj name="ChannelProperties" class="ChanPropList" version="2">
							<obj name="ChannelProperties" class="EMList" version="1">
								<list name="emlist" count="1">
									<obj name="item" class="PropertyList" version="1">
										<list name="emlist" count="12">
											<obj name="PropertyObject" class="RQSampleTargetProperty" version="4">
												<prop name="PropertyTypeName">Combined Sample and Target Type</prop>
												<prop name="Position">14</prop>
												<prop name="IsDefault">0</prop>
												<obj name="ChannelProp" class="ChannelProperty" version="1">
													<prop name="ChannelIdx">0</prop>
												</obj>
											</obj>
											<obj name="PropertyObject" class="QuantConcProperty" version="4">
												<prop name="PropertyTypeName">Concentration</prop>
												<prop name="Position">14</prop>
												<prop name="IsDefault">1</prop>
												<prop name="Concentration">0</prop>
												<obj name="ChannelProp" class="ChannelProperty" version="1">
													<prop name="ChannelIdx">0</prop>
												</obj>
												<prop name="ReadOnly">1</prop>
											</obj>
											<obj name="PropertyObject" class="QuantCpHighProp" version="4">
												<prop name="PropertyTypeName">Cp High</prop>
												<prop name="Position">14</prop>
												<prop name="IsDefault">1</prop>
												<prop name="CpRangeHigh">0</prop>
												<obj name="ChannelProp" class="ChannelProperty" version="1">
													<prop name="ChannelIdx">0</prop>
												</obj>
												<prop name="ReadOnly">1</prop>
											</obj>
											<obj name="PropertyObject" class="QuantCpLowProp" version="4">
												<prop name="PropertyTypeName">Cp Low</prop>
												<prop name="Position">14</prop>
												<prop name="IsDefault">1</prop>
												<prop name="CpRangeLow">0</prop>
												<obj name="ChannelProp" class="ChannelProperty" version="1">
													<prop name="ChannelIdx">0</prop>
												</obj>
												<prop name="ReadOnly">1</prop>
											</obj>
											<obj name="PropertyObject" class="RQEffProp" version="4">
												<prop name="PropertyTypeName">Efficiency</prop>
												<prop name="Position">14</prop>
												<prop name="IsDefault">1</prop>
												<prop name="Efficiency">2</prop>
												<obj name="ChannelProp" class="ChannelProperty" version="1">
													<prop name="ChannelIdx">0</prop>
												</obj>
											</obj>
											<obj name="PropertyObject" class="ChannelGenotype" version="4">
												<prop name="PropertyTypeName">Melt Geno Genotype</prop>
												<prop name="Position">14</prop>
												<prop name="IsDefault">1</prop>
												<prop name="ReadOnly">1</prop>
												<obj name="ChannelProp" class="ChannelProperty" version="1">
													<prop name="ChannelIdx">0</prop>
												</obj>
											</obj>
											<obj name="PropertyObject" class="GroupChannelTypeProp" version="4">
												<prop name="PropertyTypeName">Melt Geno Sample Type</prop>
												<prop name="Position">14</prop>
												<prop name="IsDefault">0</prop>
												<prop name="GroupSampleType">mstUnknown</prop>
												<obj name="ChannelProp" class="ChannelProperty" version="1">
													<prop name="ChannelIdx">0</prop>
												</obj>
											</obj>
											<obj name="PropertyObject" class="QuantSampleTypeProperty" version="4">
												<prop name="PropertyTypeName">Quantification Sample Type</prop>
												<prop name="Position">14</prop>
												<prop name="IsDefault">0</prop>
												<prop name="SampleType">qsUnknown</prop>
												<obj name="ChannelProp" class="ChannelProperty" version="1">
													<prop name="ChannelIdx">0</prop>
												</obj>
											</obj>
											<obj name="PropertyObject" class="ChannelGenotype" version="4">
												<prop name="PropertyTypeName">Scanning Genotype</prop>
												<prop name="Position">14</prop>
												<prop name="IsDefault">1</prop>
												<prop name="ReadOnly">1</prop>
												<obj name="ChannelProp" class="ChannelProperty" version="1">
													<prop name="ChannelIdx">0</prop>
												</obj>
											</obj>
											<obj name="PropertyObject" class="GroupChannelTypeProp" version="4">
												<prop name="PropertyTypeName">Scanning Sample Type</prop>
												<prop name="Position">14</prop>
												<prop name="IsDefault">0</prop>
												<prop name="GroupSampleType">mstUnknown</prop>
												<obj name="ChannelProp" class="ChannelProperty" version="1">
													<prop name="ChannelIdx">0</prop>
												</obj>
											</obj>
											<obj name="PropertyObject" class="TargetName" version="4">
												<prop name="PropertyTypeName">Target Name</prop>
												<prop name="Position">14</prop>
												<prop name="IsDefault">1</prop>
												<obj name="ChannelProp" class="ChannelProperty" version="1">
													<prop name="ChannelIdx">0</prop>
												</obj>
											</obj>
											<obj name="PropertyObject" class="RQTargetProperty" version="4">
												<prop name="PropertyTypeName">Target Type</prop>
												<prop name="Position">14</prop>
												<prop name="IsDefault">0</prop>
												<prop name="TargetType">dtNone</prop>
												<obj name="ChannelProp" class="ChannelProperty" version="1">
													<prop name="ChannelIdx">0</prop>
												</obj>
											</obj>
										</list>
									</obj>
								</list>
							</obj>
						</obj>
						<prop name="ChannelPropertyCount">1</prop>
						<prop name="ContainerPosition">14</prop>
						<prop name="HasSampleProperties">1</prop>
						<obj name="SampleProperties" class="PropertyList" version="1">
							<list name="emlist" count="14">
								<obj name="PropertyObject" class="SamplePrefColor" version="4">
									<prop name="PropertyTypeName">Color</prop>
									<prop name="Position">14</prop>
									<prop name="IsDefault">0</prop>
									<prop name="Color">$0030D700</prop>
								</obj>
								<obj name="PropertyObject" class="DominantChannelProp" version="4">
									<prop name="PropertyTypeName">Dominant Channel</prop>
									<prop name="Position">14</prop>
									<prop name="IsDefault">0</prop>
									<prop name="DominantChannel">0</prop>
								</obj>
								<obj name="PropertyObject" class="Genotype" version="4">
									<prop name="PropertyTypeName">EndPt Genotype</prop>
									<prop name="Position">14</prop>
									<prop name="IsDefault">1</prop>
									<prop name="ReadOnly">1</prop>
								</obj>
								<obj name="PropertyObject" class="GroupingSample" version="4">
									<prop name="PropertyTypeName">EndPt Sample Type</prop>
									<prop name="Position">14</prop>
									<prop name="IsDefault">0</prop>
									<prop name="GroupSampleType">mstUnknown</prop>
								</obj>
								<obj name="PropertyObject" class="SamplePrefLineStyle" version="4">
									<prop name="PropertyTypeName">Line Style</prop>
									<prop name="Position">14</prop>
									<prop name="IsDefault">0</prop>
									<prop name="LineStyle">psSolid</prop>
								</obj>
								<obj name="PropertyObject" class="GenSampleEditNotes" version="4">
									<prop name="PropertyTypeName">Notes</prop>
									<prop name="Position">14</prop>
									<prop name="IsDefault">1</prop>
								</obj>
								<obj name="PropertyObject" class="SamplePrefPointStyle" version="4">
									<prop name="PropertyTypeName">Point Style</prop>
									<prop name="Position">14</prop>
									<prop name="IsDefault">0</prop>
									<prop name="PointStyle">psNothing</prop>
								</obj>
								<obj name="PropertyObject" class="GenSampleEditPosition" version="4">
									<prop name="PropertyTypeName">Position</prop>
									<prop name="Position">14</prop>
									<prop name="IsDefault">1</prop>
								</obj>
								<obj name="PropertyObject" class="GenSampleEditReplicate" version="4">
									<prop name="PropertyTypeName">Replicate of</prop>
									<prop name="Position">14</prop>
									<prop name="IsDefault">1</prop>
									<prop name="ReplicateOf">-1</prop>
								</obj>
								<obj name="PropertyObject" class="HTCSampleID" version="4">
									<prop name="PropertyTypeName">Sample ID</prop>
									<prop name="Position">14</prop>
									<prop name="IsDefault">1</prop>
								</obj>
								<obj name="PropertyObject" class="GenSampleEditName" version="4">
									<prop name="PropertyTypeName">Sample Name</prop>
									<prop name="Position">14</prop>
									<prop name="IsDefault">1</prop>
									<prop name="name">Sample 15</prop>
								</obj>
								<obj name="PropertyObject" class="HTCSamplePrepNotes" version="4">
									<prop name="PropertyTypeName">Sample Prep Notes</prop>
									<prop name="Position">14</prop>
									<prop name="IsDefault">1</prop>
								</obj>
								<obj name="PropertyObject" class="GenSampleEditSubset" version="4">
									<prop name="PropertyTypeName">Subsets</prop>
									<prop name="Position">14</prop>
									<prop name="IsDefault">1</prop>
								</obj>
								<obj name="PropertyObject" class="SamplePrefWidth" version="5">
									<prop name="PropertyTypeName">Width</prop>
									<prop name="Position">14</prop>
									<prop name="IsDefault">1</prop>
									<prop name="Width">1</prop>
								</obj>
							</list>
						</obj>
					</obj>
					<obj name="item" class="SamplePropInfo" version="1">
						<obj name="ChannelProperties" class="ChanPropList" version="2">
							<obj name="ChannelProperties" class="EMList" version="1">
								<list name="emlist" count="1">
									<obj name="item" class="PropertyList" version="1">
										<list name="emlist" count="12">
											<obj name="PropertyObject" class="RQSampleTargetProperty" version="4">
												<prop name="PropertyTypeName">Combined Sample and Target Type</prop>
												<prop name="Position">15</prop>
												<prop name="IsDefault">0</prop>
												<obj name="ChannelProp" class="ChannelProperty" version="1">
													<prop name="ChannelIdx">0</prop>
												</obj>
											</obj>
											<obj name="PropertyObject" class="QuantConcProperty" version="4">
												<prop name="PropertyTypeName">Concentration</prop>
												<prop name="Position">15</prop>
												<prop name="IsDefault">1</prop>
												<prop name="Concentration">0</prop>
												<obj name="ChannelProp" class="ChannelProperty" version="1">
													<prop name="ChannelIdx">0</prop>
												</obj>
												<prop name="ReadOnly">1</prop>
											</obj>
											<obj name="PropertyObject" class="QuantCpHighProp" version="4">
												<prop name="PropertyTypeName">Cp High</prop>
												<prop name="Position">15</prop>
												<prop name="IsDefault">1</prop>
												<prop name="CpRangeHigh">0</prop>
												<obj name="ChannelProp" class="ChannelProperty" version="1">
													<prop name="ChannelIdx">0</prop>
												</obj>
												<prop name="ReadOnly">1</prop>
											</obj>
											<obj name="PropertyObject" class="QuantCpLowProp" version="4">
												<prop name="PropertyTypeName">Cp Low</prop>
												<prop name="Position">15</prop>
												<prop name="IsDefault">1</prop>
												<prop name="CpRangeLow">0</prop>
												<obj name="ChannelProp" class="ChannelProperty" version="1">
													<prop name="ChannelIdx">0</prop>
												</obj>
												<prop name="ReadOnly">1</prop>
											</obj>
											<obj name="PropertyObject" class="RQEffProp" version="4">
												<prop name="PropertyTypeName">Efficiency</prop>
												<prop name="Position">15</prop>
												<prop name="IsDefault">1</prop>
												<prop name="Efficiency">2</prop>
												<obj name="ChannelProp" class="ChannelProperty" version="1">
													<prop name="ChannelIdx">0</prop>
												</obj>
											</obj>
											<obj name="PropertyObject" class="ChannelGenotype" version="4">
												<prop name="PropertyTypeName">Melt Geno Genotype</prop>
												<prop name="Position">15</prop>
												<prop name="IsDefault">1</prop>
												<prop name="ReadOnly">1</prop>
												<obj name="ChannelProp" class="ChannelProperty" version="1">
													<prop name="ChannelIdx">0</prop>
												</obj>
											</obj>
											<obj name="PropertyObject" class="GroupChannelTypeProp" version="4">
												<prop name="PropertyTypeName">Melt Geno Sample Type</prop>
												<prop name="Position">15</prop>
												<prop name="IsDefault">0</prop>
												<prop name="GroupSampleType">mstUnknown</prop>
												<obj name="ChannelProp" class="ChannelProperty" version="1">
													<prop name="ChannelIdx">0</prop>
												</obj>
											</obj>
											<obj name="PropertyObject" class="QuantSampleTypeProperty" version="4">
												<prop name="PropertyTypeName">Quantification Sample Type</prop>
												<prop name="Position">15</prop>
												<prop name="IsDefault">0</prop>
												<prop name="SampleType">qsUnknown</prop>
												<obj name="ChannelProp" class="ChannelProperty" version="1">
													<prop name="ChannelIdx">0</prop>
												</obj>
											</obj>
											<obj name="PropertyObject" class="ChannelGenotype" version="4">
												<prop name="PropertyTypeName">Scanning Genotype</prop>
												<prop name="Position">15</prop>
												<prop name="IsDefault">1</prop>
												<prop name="ReadOnly">1</prop>
												<obj name="ChannelProp" class="ChannelProperty" version="1">
													<prop name="ChannelIdx">0</prop>
												</obj>
											</obj>
											<obj name="PropertyObject" class="GroupChannelTypeProp" version="4">
												<prop name="PropertyTypeName">Scanning Sample Type</prop>
												<prop name="Position">15</prop>
												<prop name="IsDefault">0</prop>
												<prop name="GroupSampleType">mstUnknown</prop>
												<obj name="ChannelProp" class="ChannelProperty" version="1">
													<prop name="ChannelIdx">0</prop>
												</obj>
											</obj>
											<obj name="PropertyObject" class="TargetName" version="4">
												<prop name="PropertyTypeName">Target Name</prop>
												<prop name="Position">15</prop>
												<prop name="IsDefault">1</prop>
												<obj name="ChannelProp" class="ChannelProperty" version="1">
													<prop name="ChannelIdx">0</prop>
												</obj>
											</obj>
											<obj name="PropertyObject" class="RQTargetProperty" version="4">
												<prop name="PropertyTypeName">Target Type</prop>
												<prop name="Position">15</prop>
												<prop name="IsDefault">0</prop>
												<prop name="TargetType">dtNone</prop>
												<obj name="ChannelProp" class="ChannelProperty" version="1">
													<prop name="ChannelIdx">0</prop>
												</obj>
											</obj>
										</list>
									</obj>
								</list>
							</obj>
						</obj>
						<prop name="ChannelPropertyCount">1</prop>
						<prop name="ContainerPosition">15</prop>
						<prop name="HasSampleProperties">1</prop>
						<obj name="SampleProperties" class="PropertyList" version="1">
							<list name="emlist" count="14">
								<obj name="PropertyObject" class="SamplePrefColor" version="4">
									<prop name="PropertyTypeName">Color</prop>
									<prop name="Position">15</prop>
									<prop name="IsDefault">0</prop>
									<prop name="Color">clFuchsia</prop>
								</obj>
								<obj name="PropertyObject" class="DominantChannelProp" version="4">
									<prop name="PropertyTypeName">Dominant Channel</prop>
									<prop name="Position">15</prop>
									<prop name="IsDefault">0</prop>
									<prop name="DominantChannel">0</prop>
								</obj>
								<obj name="PropertyObject" class="Genotype" version="4">
									<prop name="PropertyTypeName">EndPt Genotype</prop>
									<prop name="Position">15</prop>
									<prop name="IsDefault">1</prop>
									<prop name="ReadOnly">1</prop>
								</obj>
								<obj name="PropertyObject" class="GroupingSample" version="4">
									<prop name="PropertyTypeName">EndPt Sample Type</prop>
									<prop name="Position">15</prop>
									<prop name="IsDefault">0</prop>
									<prop name="GroupSampleType">mstUnknown</prop>
								</obj>
								<obj name="PropertyObject" class="SamplePrefLineStyle" version="4">
									<prop name="PropertyTypeName">Line Style</prop>
									<prop name="Position">15</prop>
									<prop name="IsDefault">0</prop>
									<prop name="LineStyle">psSolid</prop>
								</obj>
								<obj name="PropertyObject" class="GenSampleEditNotes" version="4">
									<prop name="PropertyTypeName">Notes</prop>
									<prop name="Position">15</prop>
									<prop name="IsDefault">1</prop>
								</obj>
								<obj name="PropertyObject" class="SamplePrefPointStyle" version="4">
									<prop name="PropertyTypeName">Point Style</prop>
									<prop name="Position">15</prop>
									<prop name="IsDefault">0</prop>
									<prop name="PointStyle">psNothing</prop>
								</obj>
								<obj name="PropertyObject" class="GenSampleEditPosition" version="4">
									<prop name="PropertyTypeName">Position</prop>
									<prop name="Position">15</prop>
									<prop name="IsDefault">1</prop>
								</obj>
								<obj name="PropertyObject" class="GenSampleEditReplicate" version="4">
									<prop name="PropertyTypeName">Replicate of</prop>
									<prop name="Position">15</prop>
									<prop name="IsDefault">1</prop>
									<prop name="ReplicateOf">-1</prop>
								</obj>
								<obj name="PropertyObject" class="HTCSampleID" version="4">
									<prop name="PropertyTypeName">Sample ID</prop>
									<prop name="Position">15</prop>
									<prop name="IsDefault">1</prop>
								</obj>
								<obj name="PropertyObject" class="GenSampleEditName" version="4">
									<prop name="PropertyTypeName">Sample Name</prop>
									<prop name="Position">15</prop>
									<prop name="IsDefault">1</prop>
									<prop name="name">Sample 16</prop>
								</obj>
								<obj name="PropertyObject" class="HTCSamplePrepNotes" version="4">
									<prop name="PropertyTypeName">Sample Prep Notes</prop>
									<prop name="Position">15</prop>
									<prop name="IsDefault">1</prop>
								</obj>
								<obj name="PropertyObject" class="GenSampleEditSubset" version="4">
									<prop name="PropertyTypeName">Subsets</prop>
									<prop name="Position">15</prop>
									<prop name="IsDefault">1</prop>
								</obj>
								<obj name="PropertyObject" class="SamplePrefWidth" version="5">
									<prop name="PropertyTypeName">Width</prop>
									<prop name="Position">15</prop>
									<prop name="IsDefault">1</prop>
									<prop name="Width">1</prop>
								</obj>
							</list>
						</obj>
					</obj>
					<obj name="item" class="SamplePropInfo" version="1">
						<obj name="ChannelProperties" class="ChanPropList" version="2">
							<obj name="ChannelProperties" class="EMList" version="1">
								<list name="emlist" count="1">
									<obj name="item" class="PropertyList" version="1">
										<list name="emlist" count="12">
											<obj name="PropertyObject" class="RQSampleTargetProperty" version="4">
												<prop name="PropertyTypeName">Combined Sample and Target Type</prop>
												<prop name="Position">16</prop>
												<prop name="IsDefault">0</prop>
												<obj name="ChannelProp" class="ChannelProperty" version="1">
													<prop name="ChannelIdx">0</prop>
												</obj>
											</obj>
											<obj name="PropertyObject" class="QuantConcProperty" version="4">
												<prop name="PropertyTypeName">Concentration</prop>
												<prop name="Position">16</prop>
												<prop name="IsDefault">1</prop>
												<prop name="Concentration">0</prop>
												<obj name="ChannelProp" class="ChannelProperty" version="1">
													<prop name="ChannelIdx">0</prop>
												</obj>
												<prop name="ReadOnly">1</prop>
											</obj>
											<obj name="PropertyObject" class="QuantCpHighProp" version="4">
												<prop name="PropertyTypeName">Cp High</prop>
												<prop name="Position">16</prop>
												<prop name="IsDefault">1</prop>
												<prop name="CpRangeHigh">0</prop>
												<obj name="ChannelProp" class="ChannelProperty" version="1">
													<prop name="ChannelIdx">0</prop>
												</obj>
												<prop name="ReadOnly">1</prop>
											</obj>
											<obj name="PropertyObject" class="QuantCpLowProp" version="4">
												<prop name="PropertyTypeName">Cp Low</prop>
												<prop name="Position">16</prop>
												<prop name="IsDefault">1</prop>
												<prop name="CpRangeLow">0</prop>
												<obj name="ChannelProp" class="ChannelProperty" version="1">
													<prop name="ChannelIdx">0</prop>
												</obj>
												<prop name="ReadOnly">1</prop>
											</obj>
											<obj name="PropertyObject" class="RQEffProp" version="4">
												<prop name="PropertyTypeName">Efficiency</prop>
												<prop name="Position">16</prop>
												<prop name="IsDefault">1</prop>
												<prop name="Efficiency">2</prop>
												<obj name="ChannelProp" class="ChannelProperty" version="1">
													<prop name="ChannelIdx">0</prop>
												</obj>
											</obj>
											<obj name="PropertyObject" class="ChannelGenotype" version="4">
												<prop name="PropertyTypeName">Melt Geno Genotype</prop>
												<prop name="Position">16</prop>
												<prop name="IsDefault">1</prop>
												<prop name="ReadOnly">1</prop>
												<obj name="ChannelProp" class="ChannelProperty" version="1">
													<prop name="ChannelIdx">0</prop>
												</obj>
											</obj>
											<obj name="PropertyObject" class="GroupChannelTypeProp" version="4">
												<prop name="PropertyTypeName">Melt Geno Sample Type</prop>
												<prop name="Position">16</prop>
												<prop name="IsDefault">0</prop>
												<prop name="GroupSampleType">mstUnknown</prop>
												<obj name="ChannelProp" class="ChannelProperty" version="1">
													<prop name="ChannelIdx">0</prop>
												</obj>
											</obj>
											<obj name="PropertyObject" class="QuantSampleTypeProperty" version="4">
												<prop name="PropertyTypeName">Quantification Sample Type</prop>
												<prop name="Position">16</prop>
												<prop name="IsDefault">0</prop>
												<prop name="SampleType">qsUnknown</prop>
												<obj name="ChannelProp" class="ChannelProperty" version="1">
													<prop name="ChannelIdx">0</prop>
												</obj>
											</obj>
											<obj name="PropertyObject" class="ChannelGenotype" version="4">
												<prop name="PropertyTypeName">Scanning Genotype</prop>
												<prop name="Position">16</prop>
												<prop name="IsDefault">1</prop>
												<prop name="ReadOnly">1</prop>
												<obj name="ChannelProp" class="ChannelProperty" version="1">
													<prop name="ChannelIdx">0</prop>
												</obj>
											</obj>
											<obj name="PropertyObject" class="GroupChannelTypeProp" version="4">
												<prop name="PropertyTypeName">Scanning Sample Type</prop>
												<prop name="Position">16</prop>
												<prop name="IsDefault">0</prop>
												<prop name="GroupSampleType">mstUnknown</prop>
												<obj name="ChannelProp" class="ChannelProperty" version="1">
													<prop name="ChannelIdx">0</prop>
												</obj>
											</obj>
											<obj name="PropertyObject" class="TargetName" version="4">
												<prop name="PropertyTypeName">Target Name</prop>
												<prop name="Position">16</prop>
												<prop name="IsDefault">1</prop>
												<obj name="ChannelProp" class="ChannelProperty" version="1">
													<prop name="ChannelIdx">0</prop>
												</obj>
											</obj>
											<obj name="PropertyObject" class="RQTargetProperty" version="4">
												<prop name="PropertyTypeName">Target Type</prop>
												<prop name="Position">16</prop>
												<prop name="IsDefault">0</prop>
												<prop name="TargetType">dtNone</prop>
												<obj name="ChannelProp" class="ChannelProperty" version="1">
													<prop name="ChannelIdx">0</prop>
												</obj>
											</obj>
										</list>
									</obj>
								</list>
							</obj>
						</obj>
						<prop name="ChannelPropertyCount">1</prop>
						<prop name="ContainerPosition">16</prop>
						<prop name="HasSampleProperties">1</prop>
						<obj name="SampleProperties" class="PropertyList" version="1">
							<list name="emlist" count="14">
								<obj name="PropertyObject" class="SamplePrefColor" version="4">
									<prop name="PropertyTypeName">Color</prop>
									<prop name="Position">16</prop>
									<prop name="IsDefault">0</prop>
									<prop name="Color">clGray</prop>
								</obj>
								<obj name="PropertyObject" class="DominantChannelProp" version="4">
									<prop name="PropertyTypeName">Dominant Channel</prop>
									<prop name="Position">16</prop>
									<prop name="IsDefault">0</prop>
									<prop name="DominantChannel">0</prop>
								</obj>
								<obj name="PropertyObject" class="Genotype" version="4">
									<prop name="PropertyTypeName">EndPt Genotype</prop>
									<prop name="Position">16</prop>
									<prop name="IsDefault">1</prop>
									<prop name="ReadOnly">1</prop>
								</obj>
								<obj name="PropertyObject" class="GroupingSample" version="4">
									<prop name="PropertyTypeName">EndPt Sample Type</prop>
									<prop name="Position">16</prop>
									<prop name="IsDefault">0</prop>
									<prop name="GroupSampleType">mstUnknown</prop>
								</obj>
								<obj name="PropertyObject" class="SamplePrefLineStyle" version="4">
									<prop name="PropertyTypeName">Line Style</prop>
									<prop name="Position">16</prop>
									<prop name="IsDefault">0</prop>
									<prop name="LineStyle">psSolid</prop>
								</obj>
								<obj name="PropertyObject" class="GenSampleEditNotes" version="4">
									<prop name="PropertyTypeName">Notes</prop>
									<prop name="Position">16</prop>
									<prop name="IsDefault">1</prop>
								</obj>
								<obj name="PropertyObject" class="SamplePrefPointStyle" version="4">
									<prop name="PropertyTypeName">Point Style</prop>
									<prop name="Position">16</prop>
									<prop name="IsDefault">0</prop>
									<prop name="PointStyle">psNothing</prop>
								</obj>
								<obj name="PropertyObject" class="GenSampleEditPosition" version="4">
									<prop name="PropertyTypeName">Position</prop>
									<prop name="Position">16</prop>
									<prop name="IsDefault">1</prop>
								</obj>
								<obj name="PropertyObject" class="GenSampleEditReplicate" version="4">
									<prop name="PropertyTypeName">Replicate of</prop>
									<prop name="Position">16</prop>
									<prop name="IsDefault">1</prop>
									<prop name="ReplicateOf">-1</prop>
								</obj>
								<obj name="PropertyObject" class="HTCSampleID" version="4">
									<prop name="PropertyTypeName">Sample ID</prop>
									<prop name="Position">16</prop>
									<prop name="IsDefault">1</prop>
								</obj>
								<obj name="PropertyObject" class="GenSampleEditName" version="4">
									<prop name="PropertyTypeName">Sample Name</prop>
									<prop name="Position">16</prop>
									<prop name="IsDefault">1</prop>
									<prop name="name">Sample 17</prop>
								</obj>
								<obj name="PropertyObject" class="HTCSamplePrepNotes" version="4">
									<prop name="PropertyTypeName">Sample Prep Notes</prop>
									<prop name="Position">16</prop>
									<prop name="IsDefault">1</prop>
								</obj>
								<obj name="PropertyObject" class="GenSampleEditSubset" version="4">
									<prop name="PropertyTypeName">Subsets</prop>
									<prop name="Position">16</prop>
									<prop name="IsDefault">1</prop>
								</obj>
								<obj name="PropertyObject" class="SamplePrefWidth" version="5">
									<prop name="PropertyTypeName">Width</prop>
									<prop name="Position">16</prop>
									<prop name="IsDefault">1</prop>
									<prop name="Width">1</prop>
								</obj>
							</list>
						</obj>
					</obj>
					<obj name="item" class="SamplePropInfo" version="1">
						<obj name="ChannelProperties" class="ChanPropList" version="2">
							<obj name="ChannelProperties" class="EMList" version="1">
								<list name="emlist" count="1">
									<obj name="item" class="PropertyList" version="1">
										<list name="emlist" count="12">
											<obj name="PropertyObject" class="RQSampleTargetProperty" version="4">
												<prop name="PropertyTypeName">Combined Sample and Target Type</prop>
												<prop name="Position">17</prop>
												<prop name="IsDefault">0</prop>
												<obj name="ChannelProp" class="ChannelProperty" version="1">
													<prop name="ChannelIdx">0</prop>
												</obj>
											</obj>
											<obj name="PropertyObject" class="QuantConcProperty" version="4">
												<prop name="PropertyTypeName">Concentration</prop>
												<prop name="Position">17</prop>
												<prop name="IsDefault">1</prop>
												<prop name="Concentration">0</prop>
												<obj name="ChannelProp" class="ChannelProperty" version="1">
													<prop name="ChannelIdx">0</prop>
												</obj>
												<prop name="ReadOnly">1</prop>
											</obj>
											<obj name="PropertyObject" class="QuantCpHighProp" version="4">
												<prop name="PropertyTypeName">Cp High</prop>
												<prop name="Position">17</prop>
												<prop name="IsDefault">1</prop>
												<prop name="CpRangeHigh">0</prop>
												<obj name="ChannelProp" class="ChannelProperty" version="1">
													<prop name="ChannelIdx">0</prop>
												</obj>
												<prop name="ReadOnly">1</prop>
											</obj>
											<obj name="PropertyObject" class="QuantCpLowProp" version="4">
												<prop name="PropertyTypeName">Cp Low</prop>
												<prop name="Position">17</prop>
												<prop name="IsDefault">1</prop>
												<prop name="CpRangeLow">0</prop>
												<obj name="ChannelProp" class="ChannelProperty" version="1">
													<prop name="ChannelIdx">0</prop>
												</obj>
												<prop name="ReadOnly">1</prop>
											</obj>
											<obj name="PropertyObject" class="RQEffProp" version="4">
												<prop name="PropertyTypeName">Efficiency</prop>
												<prop name="Position">17</prop>
												<prop name="IsDefault">1</prop>
												<prop name="Efficiency">2</prop>
												<obj name="ChannelProp" class="ChannelProperty" version="1">
													<prop name="ChannelIdx">0</prop>
												</obj>
											</obj>
											<obj name="PropertyObject" class="ChannelGenotype" version="4">
												<prop name="PropertyTypeName">Melt Geno Genotype</prop>
												<prop name="Position">17</prop>
												<prop name="IsDefault">1</prop>
												<prop name="ReadOnly">1</prop>
												<obj name="ChannelProp" class="ChannelProperty" version="1">
													<prop name="ChannelIdx">0</prop>
												</obj>
											</obj>
											<obj name="PropertyObject" class="GroupChannelTypeProp" version="4">
												<prop name="PropertyTypeName">Melt Geno Sample Type</prop>
												<prop name="Position">17</prop>
												<prop name="IsDefault">0</prop>
												<prop name="GroupSampleType">mstUnknown</prop>
												<obj name="ChannelProp" class="ChannelProperty" version="1">
													<prop name="ChannelIdx">0</prop>
												</obj>
											</obj>
											<obj name="PropertyObject" class="QuantSampleTypeProperty" version="4">
												<prop name="PropertyTypeName">Quantification Sample Type</prop>
												<prop name="Position">17</prop>
												<prop name="IsDefault">0</prop>
												<prop name="SampleType">qsUnknown</prop>
												<obj name="ChannelProp" class="ChannelProperty" version="1">
													<prop name="ChannelIdx">0</prop>
												</obj>
											</obj>
											<obj name="PropertyObject" class="ChannelGenotype" version="4">
												<prop name="PropertyTypeName">Scanning Genotype</prop>
												<prop name="Position">17</prop>
												<prop name="IsDefault">1</prop>
												<prop name="ReadOnly">1</prop>
												<obj name="ChannelProp" class="ChannelProperty" version="1">
													<prop name="ChannelIdx">0</prop>
												</obj>
											</obj>
											<obj name="PropertyObject" class="GroupChannelTypeProp" version="4">
												<prop name="PropertyTypeName">Scanning Sample Type</prop>
												<prop name="Position">17</prop>
												<prop name="IsDefault">0</prop>
												<prop name="GroupSampleType">mstUnknown</prop>
												<obj name="ChannelProp" class="ChannelProperty" version="1">
													<prop name="ChannelIdx">0</prop>
												</obj>
											</obj>
											<obj name="PropertyObject" class="TargetName" version="4">
												<prop name="PropertyTypeName">Target Name</prop>
												<prop name="Position">17</prop>
												<prop name="IsDefault">1</prop>
												<obj name="ChannelProp" class="ChannelProperty" version="1">
													<prop name="ChannelIdx">0</prop>
												</obj>
											</obj>
											<obj name="PropertyObject" class="RQTargetProperty" version="4">
												<prop name="PropertyTypeName">Target Type</prop>
												<prop name="Position">17</prop>
												<prop name="IsDefault">0</prop>
												<prop name="TargetType">dtNone</prop>
												<obj name="ChannelProp" class="ChannelProperty" version="1">
													<prop name="ChannelIdx">0</prop>
												</obj>
											</obj>
										</list>
									</obj>
								</list>
							</obj>
						</obj>
						<prop name="ChannelPropertyCount">1</prop>
						<prop name="ContainerPosition">17</prop>
						<prop name="HasSampleProperties">1</prop>
						<obj name="SampleProperties" class="PropertyList" version="1">
							<list name="emlist" count="14">
								<obj name="PropertyObject" class="SamplePrefColor" version="4">
									<prop name="PropertyTypeName">Color</prop>
									<prop name="Position">17</prop>
									<prop name="IsDefault">0</prop>
									<prop name="Color">$0012D7FA</prop>
								</obj>
								<obj name="PropertyObject" class="DominantChannelProp" version="4">
									<prop name="PropertyTypeName">Dominant Channel</prop>
									<prop name="Position">17</prop>
									<prop name="IsDefault">0</prop>
									<prop name="DominantChannel">0</prop>
								</obj>
								<obj name="PropertyObject" class="Genotype" version="4">
									<prop name="PropertyTypeName">EndPt Genotype</prop>
									<prop name="Position">17</prop>
									<prop name="IsDefault">1</prop>
									<prop name="ReadOnly">1</prop>
								</obj>
								<obj name="PropertyObject" class="GroupingSample" version="4">
									<prop name="PropertyTypeName">EndPt Sample Type</prop>
									<prop name="Position">17</prop>
									<prop name="IsDefault">0</prop>
									<prop name="GroupSampleType">mstUnknown</prop>
								</obj>
								<obj name="PropertyObject" class="SamplePrefLineStyle" version="4">
									<prop name="PropertyTypeName">Line Style</prop>
									<prop name="Position">17</prop>
									<prop name="IsDefault">0</prop>
									<prop name="LineStyle">psSolid</prop>
								</obj>
								<obj name="PropertyObject" class="GenSampleEditNotes" version="4">
									<prop name="PropertyTypeName">Notes</prop>
									<prop name="Position">17</prop>
									<prop name="IsDefault">1</prop>
								</obj>
								<obj name="PropertyObject" class="SamplePrefPointStyle" version="4">
									<prop name="PropertyTypeName">Point Style</prop>
									<prop name="Position">17</prop>
									<prop name="IsDefault">0</prop>
									<prop name="PointStyle">psNothing</prop>
								</obj>
								<obj name="PropertyObject" class="GenSampleEditPosition" version="4">
									<prop name="PropertyTypeName">Position</prop>
									<prop name="Position">17</prop>
									<prop name="IsDefault">1</prop>
								</obj>
								<obj name="PropertyObject" class="GenSampleEditReplicate" version="4">
									<prop name="PropertyTypeName">Replicate of</prop>
									<prop name="Position">17</prop>
									<prop name="IsDefault">1</prop>
									<prop name="ReplicateOf">-1</prop>
								</obj>
								<obj name="PropertyObject" class="HTCSampleID" version="4">
									<prop name="PropertyTypeName">Sample ID</prop>
									<prop name="Position">17</prop>
									<prop name="IsDefault">1</prop>
								</obj>
								<obj name="PropertyObject" class="GenSampleEditName" version="4">
									<prop name="PropertyTypeName">Sample Name</prop>
									<prop name="Position">17</prop>
									<prop name="IsDefault">1</prop>
									<prop name="name">Sample 18</prop>
								</obj>
								<obj name="PropertyObject" class="HTCSamplePrepNotes" version="4">
									<prop name="PropertyTypeName">Sample Prep Notes</prop>
									<prop name="Position">17</prop>
									<prop name="IsDefault">1</prop>
								</obj>
								<obj name="PropertyObject" class="GenSampleEditSubset" version="4">
									<prop name="PropertyTypeName">Subsets</prop>
									<prop name="Position">17</prop>
									<prop name="IsDefault">1</prop>
								</obj>
								<obj name="PropertyObject" class="SamplePrefWidth" version="5">
									<prop name="PropertyTypeName">Width</prop>
									<prop name="Position">17</prop>
									<prop name="IsDefault">1</prop>
									<prop name="Width">1</prop>
								</obj>
							</list>
						</obj>
					</obj>
					<obj name="item" class="SamplePropInfo" version="1">
						<obj name="ChannelProperties" class="ChanPropList" version="2">
							<obj name="ChannelProperties" class="EMList" version="1">
								<list name="emlist" count="1">
									<obj name="item" class="PropertyList" version="1">
										<list name="emlist" count="12">
											<obj name="PropertyObject" class="RQSampleTargetProperty" version="4">
												<prop name="PropertyTypeName">Combined Sample and Target Type</prop>
												<prop name="Position">18</prop>
												<prop name="IsDefault">0</prop>
												<obj name="ChannelProp" class="ChannelProperty" version="1">
													<prop name="ChannelIdx">0</prop>
												</obj>
											</obj>
											<obj name="PropertyObject" class="QuantConcProperty" version="4">
												<prop name="PropertyTypeName">Concentration</prop>
												<prop name="Position">18</prop>
												<prop name="IsDefault">1</prop>
												<prop name="Concentration">0</prop>
												<obj name="ChannelProp" class="ChannelProperty" version="1">
													<prop name="ChannelIdx">0</prop>
												</obj>
												<prop name="ReadOnly">1</prop>
											</obj>
											<obj name="PropertyObject" class="QuantCpHighProp" version="4">
												<prop name="PropertyTypeName">Cp High</prop>
												<prop name="Position">18</prop>
												<prop name="IsDefault">1</prop>
												<prop name="CpRangeHigh">0</prop>
												<obj name="ChannelProp" class="ChannelProperty" version="1">
													<prop name="ChannelIdx">0</prop>
												</obj>
												<prop name="ReadOnly">1</prop>
											</obj>
											<obj name="PropertyObject" class="QuantCpLowProp" version="4">
												<prop name="PropertyTypeName">Cp Low</prop>
												<prop name="Position">18</prop>
												<prop name="IsDefault">1</prop>
												<prop name="CpRangeLow">0</prop>
												<obj name="ChannelProp" class="ChannelProperty" version="1">
													<prop name="ChannelIdx">0</prop>
												</obj>
												<prop name="ReadOnly">1</prop>
											</obj>
											<obj name="PropertyObject" class="RQEffProp" version="4">
												<prop name="PropertyTypeName">Efficiency</prop>
												<prop name="Position">18</prop>
												<prop name="IsDefault">1</prop>
												<prop name="Efficiency">2</prop>
												<obj name="ChannelProp" class="ChannelProperty" version="1">
													<prop name="ChannelIdx">0</prop>
												</obj>
											</obj>
											<obj name="PropertyObject" class="ChannelGenotype" version="4">
												<prop name="PropertyTypeName">Melt Geno Genotype</prop>
												<prop name="Position">18</prop>
												<prop name="IsDefault">1</prop>
												<prop name="ReadOnly">1</prop>
												<obj name="ChannelProp" class="ChannelProperty" version="1">
													<prop name="ChannelIdx">0</prop>
												</obj>
											</obj>
											<obj name="PropertyObject" class="GroupChannelTypeProp" version="4">
												<prop name="PropertyTypeName">Melt Geno Sample Type</prop>
												<prop name="Position">18</prop>
												<prop name="IsDefault">0</prop>
												<prop name="GroupSampleType">mstUnknown</prop>
												<obj name="ChannelProp" class="ChannelProperty" version="1">
													<prop name="ChannelIdx">0</prop>
												</obj>
											</obj>
											<obj name="PropertyObject" class="QuantSampleTypeProperty" version="4">
												<prop name="PropertyTypeName">Quantification Sample Type</prop>
												<prop name="Position">18</prop>
												<prop name="IsDefault">0</prop>
												<prop name="SampleType">qsUnknown</prop>
												<obj name="ChannelProp" class="ChannelProperty" version="1">
													<prop name="ChannelIdx">0</prop>
												</obj>
											</obj>
											<obj name="PropertyObject" class="ChannelGenotype" version="4">
												<prop name="PropertyTypeName">Scanning Genotype</prop>
												<prop name="Position">18</prop>
												<prop name="IsDefault">1</prop>
												<prop name="ReadOnly">1</prop>
												<obj name="ChannelProp" class="ChannelProperty" version="1">
													<prop name="ChannelIdx">0</prop>
												</obj>
											</obj>
											<obj name="PropertyObject" class="GroupChannelTypeProp" version="4">
												<prop name="PropertyTypeName">Scanning Sample Type</prop>
												<prop name="Position">18</prop>
												<prop name="IsDefault">0</prop>
												<prop name="GroupSampleType">mstUnknown</prop>
												<obj name="ChannelProp" class="ChannelProperty" version="1">
													<prop name="ChannelIdx">0</prop>
												</obj>
											</obj>
											<obj name="PropertyObject" class="TargetName" version="4">
												<prop name="PropertyTypeName">Target Name</prop>
												<prop name="Position">18</prop>
												<prop name="IsDefault">1</prop>
												<obj name="ChannelProp" class="ChannelProperty" version="1">
													<prop name="ChannelIdx">0</prop>
												</obj>
											</obj>
											<obj name="PropertyObject" class="RQTargetProperty" version="4">
												<prop name="PropertyTypeName">Target Type</prop>
												<prop name="Position">18</prop>
												<prop name="IsDefault">0</prop>
												<prop name="TargetType">dtNone</prop>
												<obj name="ChannelProp" class="ChannelProperty" version="1">
													<prop name="ChannelIdx">0</prop>
												</obj>
											</obj>
										</list>
									</obj>
								</list>
							</obj>
						</obj>
						<prop name="ChannelPropertyCount">1</prop>
						<prop name="ContainerPosition">18</prop>
						<prop name="HasSampleProperties">1</prop>
						<obj name="SampleProperties" class="PropertyList" version="1">
							<list name="emlist" count="14">
								<obj name="PropertyObject" class="SamplePrefColor" version="4">
									<prop name="PropertyTypeName">Color</prop>
									<prop name="Position">18</prop>
									<prop name="IsDefault">0</prop>
									<prop name="Color">$00000097</prop>
								</obj>
								<obj name="PropertyObject" class="DominantChannelProp" version="4">
									<prop name="PropertyTypeName">Dominant Channel</prop>
									<prop name="Position">18</prop>
									<prop name="IsDefault">0</prop>
									<prop name="DominantChannel">0</prop>
								</obj>
								<obj name="PropertyObject" class="Genotype" version="4">
									<prop name="PropertyTypeName">EndPt Genotype</prop>
									<prop name="Position">18</prop>
									<prop name="IsDefault">1</prop>
									<prop name="ReadOnly">1</prop>
								</obj>
								<obj name="PropertyObject" class="GroupingSample" version="4">
									<prop name="PropertyTypeName">EndPt Sample Type</prop>
									<prop name="Position">18</prop>
									<prop name="IsDefault">0</prop>
									<prop name="GroupSampleType">mstUnknown</prop>
								</obj>
								<obj name="PropertyObject" class="SamplePrefLineStyle" version="4">
									<prop name="PropertyTypeName">Line Style</prop>
									<prop name="Position">18</prop>
									<prop name="IsDefault">0</prop>
									<prop name="LineStyle">psSolid</prop>
								</obj>
								<obj name="PropertyObject" class="GenSampleEditNotes" version="4">
									<prop name="PropertyTypeName">Notes</prop>
									<prop name="Position">18</prop>
									<prop name="IsDefault">1</prop>
								</obj>
								<obj name="PropertyObject" class="SamplePrefPointStyle" version="4">
									<prop name="PropertyTypeName">Point Style</prop>
									<prop name="Position">18</prop>
									<prop name="IsDefault">0</prop>
									<prop name="PointStyle">psNothing</prop>
								</obj>
								<obj name="PropertyObject" class="GenSampleEditPosition" version="4">
									<prop name="PropertyTypeName">Position</prop>
									<prop name="Position">18</prop>
									<prop name="IsDefault">1</prop>
								</obj>
								<obj name="PropertyObject" class="GenSampleEditReplicate" version="4">
									<prop name="PropertyTypeName">Replicate of</prop>
									<prop name="Position">18</prop>
									<prop name="IsDefault">1</prop>
									<prop name="ReplicateOf">-1</prop>
								</obj>
								<obj name="PropertyObject" class="HTCSampleID" version="4">
									<prop name="PropertyTypeName">Sample ID</prop>
									<prop name="Position">18</prop>
									<prop name="IsDefault">1</prop>
								</obj>
								<obj name="PropertyObject" class="GenSampleEditName" version="4">
									<prop name="PropertyTypeName">Sample Name</prop>
									<prop name="Position">18</prop>
									<prop name="IsDefault">1</prop>
									<prop name="name">Sample 19</prop>
								</obj>
								<obj name="PropertyObject" class="HTCSamplePrepNotes" version="4">
									<prop name="PropertyTypeName">Sample Prep Notes</prop>
									<prop name="Position">18</prop>
									<prop name="IsDefault">1</prop>
								</obj>
								<obj name="PropertyObject" class="GenSampleEditSubset" version="4">
									<prop name="PropertyTypeName">Subsets</prop>
									<prop name="Position">18</prop>
									<prop name="IsDefault">1</prop>
								</obj>
								<obj name="PropertyObject" class="SamplePrefWidth" version="5">
									<prop name="PropertyTypeName">Width</prop>
									<prop name="Position">18</prop>
									<prop name="IsDefault">1</prop>
									<prop name="Width">1</prop>
								</obj>
							</list>
						</obj>
					</obj>
					<obj name="item" class="SamplePropInfo" version="1">
						<obj name="ChannelProperties" class="ChanPropList" version="2">
							<obj name="ChannelProperties" class="EMList" version="1">
								<list name="emlist" count="1">
									<obj name="item" class="PropertyList" version="1">
										<list name="emlist" count="12">
											<obj name="PropertyObject" class="RQSampleTargetProperty" version="4">
												<prop name="PropertyTypeName">Combined Sample and Target Type</prop>
												<prop name="Position">19</prop>
												<prop name="IsDefault">0</prop>
												<obj name="ChannelProp" class="ChannelProperty" version="1">
													<prop name="ChannelIdx">0</prop>
												</obj>
											</obj>
											<obj name="PropertyObject" class="QuantConcProperty" version="4">
												<prop name="PropertyTypeName">Concentration</prop>
												<prop name="Position">19</prop>
												<prop name="IsDefault">1</prop>
												<prop name="Concentration">0</prop>
												<obj name="ChannelProp" class="ChannelProperty" version="1">
													<prop name="ChannelIdx">0</prop>
												</obj>
												<prop name="ReadOnly">1</prop>
											</obj>
											<obj name="PropertyObject" class="QuantCpHighProp" version="4">
												<prop name="PropertyTypeName">Cp High</prop>
												<prop name="Position">19</prop>
												<prop name="IsDefault">1</prop>
												<prop name="CpRangeHigh">0</prop>
												<obj name="ChannelProp" class="ChannelProperty" version="1">
													<prop name="ChannelIdx">0</prop>
												</obj>
												<prop name="ReadOnly">1</prop>
											</obj>
											<obj name="PropertyObject" class="QuantCpLowProp" version="4">
												<prop name="PropertyTypeName">Cp Low</prop>
												<prop name="Position">19</prop>
												<prop name="IsDefault">1</prop>
												<prop name="CpRangeLow">0</prop>
												<obj name="ChannelProp" class="ChannelProperty" version="1">
													<prop name="ChannelIdx">0</prop>
												</obj>
												<prop name="ReadOnly">1</prop>
											</obj>
											<obj name="PropertyObject" class="RQEffProp" version="4">
												<prop name="PropertyTypeName">Efficiency</prop>
												<prop name="Position">19</prop>
												<prop name="IsDefault">1</prop>
												<prop name="Efficiency">2</prop>
												<obj name="ChannelProp" class="ChannelProperty" version="1">
													<prop name="ChannelIdx">0</prop>
												</obj>
											</obj>
											<obj name="PropertyObject" class="ChannelGenotype" version="4">
												<prop name="PropertyTypeName">Melt Geno Genotype</prop>
												<prop name="Position">19</prop>
												<prop name="IsDefault">1</prop>
												<prop name="ReadOnly">1</prop>
												<obj name="ChannelProp" class="ChannelProperty" version="1">
													<prop name="ChannelIdx">0</prop>
												</obj>
											</obj>
											<obj name="PropertyObject" class="GroupChannelTypeProp" version="4">
												<prop name="PropertyTypeName">Melt Geno Sample Type</prop>
												<prop name="Position">19</prop>
												<prop name="IsDefault">0</prop>
												<prop name="GroupSampleType">mstUnknown</prop>
												<obj name="ChannelProp" class="ChannelProperty" version="1">
													<prop name="ChannelIdx">0</prop>
												</obj>
											</obj>
											<obj name="PropertyObject" class="QuantSampleTypeProperty" version="4">
												<prop name="PropertyTypeName">Quantification Sample Type</prop>
												<prop name="Position">19</prop>
												<prop name="IsDefault">0</prop>
												<prop name="SampleType">qsUnknown</prop>
												<obj name="ChannelProp" class="ChannelProperty" version="1">
													<prop name="ChannelIdx">0</prop>
												</obj>
											</obj>
											<obj name="PropertyObject" class="ChannelGenotype" version="4">
												<prop name="PropertyTypeName">Scanning Genotype</prop>
												<prop name="Position">19</prop>
												<prop name="IsDefault">1</prop>
												<prop name="ReadOnly">1</prop>
												<obj name="ChannelProp" class="ChannelProperty" version="1">
													<prop name="ChannelIdx">0</prop>
												</obj>
											</obj>
											<obj name="PropertyObject" class="GroupChannelTypeProp" version="4">
												<prop name="PropertyTypeName">Scanning Sample Type</prop>
												<prop name="Position">19</prop>
												<prop name="IsDefault">0</prop>
												<prop name="GroupSampleType">mstUnknown</prop>
												<obj name="ChannelProp" class="ChannelProperty" version="1">
													<prop name="ChannelIdx">0</prop>
												</obj>
											</obj>
											<obj name="PropertyObject" class="TargetName" version="4">
												<prop name="PropertyTypeName">Target Name</prop>
												<prop name="Position">19</prop>
												<prop name="IsDefault">1</prop>
												<obj name="ChannelProp" class="ChannelProperty" version="1">
													<prop name="ChannelIdx">0</prop>
												</obj>
											</obj>
											<obj name="PropertyObject" class="RQTargetProperty" version="4">
												<prop name="PropertyTypeName">Target Type</prop>
												<prop name="Position">19</prop>
												<prop name="IsDefault">0</prop>
												<prop name="TargetType">dtNone</prop>
												<obj name="ChannelProp" class="ChannelProperty" version="1">
													<prop name="ChannelIdx">0</prop>
												</obj>
											</obj>
										</list>
									</obj>
								</list>
							</obj>
						</obj>
						<prop name="ChannelPropertyCount">1</prop>
						<prop name="ContainerPosition">19</prop>
						<prop name="HasSampleProperties">1</prop>
						<obj name="SampleProperties" class="PropertyList" version="1">
							<list name="emlist" count="14">
								<obj name="PropertyObject" class="SamplePrefColor" version="4">
									<prop name="PropertyTypeName">Color</prop>
									<prop name="Position">19</prop>
									<prop name="IsDefault">0</prop>
									<prop name="Color">$00FFFF0F</prop>
								</obj>
								<obj name="PropertyObject" class="DominantChannelProp" version="4">
									<prop name="PropertyTypeName">Dominant Channel</prop>
									<prop name="Position">19</prop>
									<prop name="IsDefault">0</prop>
									<prop name="DominantChannel">0</prop>
								</obj>
								<obj name="PropertyObject" class="Genotype" version="4">
									<prop name="PropertyTypeName">EndPt Genotype</prop>
									<prop name="Position">19</prop>
									<prop name="IsDefault">1</prop>
									<prop name="ReadOnly">1</prop>
								</obj>
								<obj name="PropertyObject" class="GroupingSample" version="4">
									<prop name="PropertyTypeName">EndPt Sample Type</prop>
									<prop name="Position">19</prop>
									<prop name="IsDefault">0</prop>
									<prop name="GroupSampleType">mstUnknown</prop>
								</obj>
								<obj name="PropertyObject" class="SamplePrefLineStyle" version="4">
									<prop name="PropertyTypeName">Line Style</prop>
									<prop name="Position">19</prop>
									<prop name="IsDefault">0</prop>
									<prop name="LineStyle">psSolid</prop>
								</obj>
								<obj name="PropertyObject" class="GenSampleEditNotes" version="4">
									<prop name="PropertyTypeName">Notes</prop>
									<prop name="Position">19</prop>
									<prop name="IsDefault">1</prop>
								</obj>
								<obj name="PropertyObject" class="SamplePrefPointStyle" version="4">
									<prop name="PropertyTypeName">Point Style</prop>
									<prop name="Position">19</prop>
									<prop name="IsDefault">0</prop>
									<prop name="PointStyle">psNothing</prop>
								</obj>
								<obj name="PropertyObject" class="GenSampleEditPosition" version="4">
									<prop name="PropertyTypeName">Position</prop>
									<prop name="Position">19</prop>
									<prop name="IsDefault">1</prop>
								</obj>
								<obj name="PropertyObject" class="GenSampleEditReplicate" version="4">
									<prop name="PropertyTypeName">Replicate of</prop>
									<prop name="Position">19</prop>
									<prop name="IsDefault">1</prop>
									<prop name="ReplicateOf">-1</prop>
								</obj>
								<obj name="PropertyObject" class="HTCSampleID" version="4">
									<prop name="PropertyTypeName">Sample ID</prop>
									<prop name="Position">19</prop>
									<prop name="IsDefault">1</prop>
								</obj>
								<obj name="PropertyObject" class="GenSampleEditName" version="4">
									<prop name="PropertyTypeName">Sample Name</prop>
									<prop name="Position">19</prop>
									<prop name="IsDefault">1</prop>
									<prop name="name">Sample 20</prop>
								</obj>
								<obj name="PropertyObject" class="HTCSamplePrepNotes" version="4">
									<prop name="PropertyTypeName">Sample Prep Notes</prop>
									<prop name="Position">19</prop>
									<prop name="IsDefault">1</prop>
								</obj>
								<obj name="PropertyObject" class="GenSampleEditSubset" version="4">
									<prop name="PropertyTypeName">Subsets</prop>
									<prop name="Position">19</prop>
									<prop name="IsDefault">1</prop>
								</obj>
								<obj name="PropertyObject" class="SamplePrefWidth" version="5">
									<prop name="PropertyTypeName">Width</prop>
									<prop name="Position">19</prop>
									<prop name="IsDefault">1</prop>
									<prop name="Width">1</prop>
								</obj>
							</list>
						</obj>
					</obj>
					<obj name="item" class="SamplePropInfo" version="1">
						<obj name="ChannelProperties" class="ChanPropList" version="2">
							<obj name="ChannelProperties" class="EMList" version="1">
								<list name="emlist" count="1">
									<obj name="item" class="PropertyList" version="1">
										<list name="emlist" count="12">
											<obj name="PropertyObject" class="RQSampleTargetProperty" version="4">
												<prop name="PropertyTypeName">Combined Sample and Target Type</prop>
												<prop name="Position">20</prop>
												<prop name="IsDefault">0</prop>
												<obj name="ChannelProp" class="ChannelProperty" version="1">
													<prop name="ChannelIdx">0</prop>
												</obj>
											</obj>
											<obj name="PropertyObject" class="QuantConcProperty" version="4">
												<prop name="PropertyTypeName">Concentration</prop>
												<prop name="Position">20</prop>
												<prop name="IsDefault">1</prop>
												<prop name="Concentration">0</prop>
												<obj name="ChannelProp" class="ChannelProperty" version="1">
													<prop name="ChannelIdx">0</prop>
												</obj>
												<prop name="ReadOnly">1</prop>
											</obj>
											<obj name="PropertyObject" class="QuantCpHighProp" version="4">
												<prop name="PropertyTypeName">Cp High</prop>
												<prop name="Position">20</prop>
												<prop name="IsDefault">1</prop>
												<prop name="CpRangeHigh">0</prop>
												<obj name="ChannelProp" class="ChannelProperty" version="1">
													<prop name="ChannelIdx">0</prop>
												</obj>
												<prop name="ReadOnly">1</prop>
											</obj>
											<obj name="PropertyObject" class="QuantCpLowProp" version="4">
												<prop name="PropertyTypeName">Cp Low</prop>
												<prop name="Position">20</prop>
												<prop name="IsDefault">1</prop>
												<prop name="CpRangeLow">0</prop>
												<obj name="ChannelProp" class="ChannelProperty" version="1">
													<prop name="ChannelIdx">0</prop>
												</obj>
												<prop name="ReadOnly">1</prop>
											</obj>
											<obj name="PropertyObject" class="RQEffProp" version="4">
												<prop name="PropertyTypeName">Efficiency</prop>
												<prop name="Position">20</prop>
												<prop name="IsDefault">1</prop>
												<prop name="Efficiency">2</prop>
												<obj name="ChannelProp" class="ChannelProperty" version="1">
													<prop name="ChannelIdx">0</prop>
												</obj>
											</obj>
											<obj name="PropertyObject" class="ChannelGenotype" version="4">
												<prop name="PropertyTypeName">Melt Geno Genotype</prop>
												<prop name="Position">20</prop>
												<prop name="IsDefault">1</prop>
												<prop name="ReadOnly">1</prop>
												<obj name="ChannelProp" class="ChannelProperty" version="1">
													<prop name="ChannelIdx">0</prop>
												</obj>
											</obj>
											<obj name="PropertyObject" class="GroupChannelTypeProp" version="4">
												<prop name="PropertyTypeName">Melt Geno Sample Type</prop>
												<prop name="Position">20</prop>
												<prop name="IsDefault">0</prop>
												<prop name="GroupSampleType">mstUnknown</prop>
												<obj name="ChannelProp" class="ChannelProperty" version="1">
													<prop name="ChannelIdx">0</prop>
												</obj>
											</obj>
											<obj name="PropertyObject" class="QuantSampleTypeProperty" version="4">
												<prop name="PropertyTypeName">Quantification Sample Type</prop>
												<prop name="Position">20</prop>
												<prop name="IsDefault">0</prop>
												<prop name="SampleType">qsUnknown</prop>
												<obj name="ChannelProp" class="ChannelProperty" version="1">
													<prop name="ChannelIdx">0</prop>
												</obj>
											</obj>
											<obj name="PropertyObject" class="ChannelGenotype" version="4">
												<prop name="PropertyTypeName">Scanning Genotype</prop>
												<prop name="Position">20</prop>
												<prop name="IsDefault">1</prop>
												<prop name="ReadOnly">1</prop>
												<obj name="ChannelProp" class="ChannelProperty" version="1">
													<prop name="ChannelIdx">0</prop>
												</obj>
											</obj>
											<obj name="PropertyObject" class="GroupChannelTypeProp" version="4">
												<prop name="PropertyTypeName">Scanning Sample Type</prop>
												<prop name="Position">20</prop>
												<prop name="IsDefault">0</prop>
												<prop name="GroupSampleType">mstUnknown</prop>
												<obj name="ChannelProp" class="ChannelProperty" version="1">
													<prop name="ChannelIdx">0</prop>
												</obj>
											</obj>
											<obj name="PropertyObject" class="TargetName" version="4">
												<prop name="PropertyTypeName">Target Name</prop>
												<prop name="Position">20</prop>
												<prop name="IsDefault">1</prop>
												<obj name="ChannelProp" class="ChannelProperty" version="1">
													<prop name="ChannelIdx">0</prop>
												</obj>
											</obj>
											<obj name="PropertyObject" class="RQTargetProperty" version="4">
												<prop name="PropertyTypeName">Target Type</prop>
												<prop name="Position">20</prop>
												<prop name="IsDefault">0</prop>
												<prop name="TargetType">dtNone</prop>
												<obj name="ChannelProp" class="ChannelProperty" version="1">
													<prop name="ChannelIdx">0</prop>
												</obj>
											</obj>
										</list>
									</obj>
								</list>
							</obj>
						</obj>
						<prop name="ChannelPropertyCount">1</prop>
						<prop name="ContainerPosition">20</prop>
						<prop name="HasSampleProperties">1</prop>
						<obj name="SampleProperties" class="PropertyList" version="1">
							<list name="emlist" count="14">
								<obj name="PropertyObject" class="SamplePrefColor" version="4">
									<prop name="PropertyTypeName">Color</prop>
									<prop name="Position">20</prop>
									<prop name="IsDefault">0</prop>
									<prop name="Color">$00404000</prop>
								</obj>
								<obj name="PropertyObject" class="DominantChannelProp" version="4">
									<prop name="PropertyTypeName">Dominant Channel</prop>
									<prop name="Position">20</prop>
									<prop name="IsDefault">0</prop>
									<prop name="DominantChannel">0</prop>
								</obj>
								<obj name="PropertyObject" class="Genotype" version="4">
									<prop name="PropertyTypeName">EndPt Genotype</prop>
									<prop name="Position">20</prop>
									<prop name="IsDefault">1</prop>
									<prop name="ReadOnly">1</prop>
								</obj>
								<obj name="PropertyObject" class="GroupingSample" version="4">
									<prop name="PropertyTypeName">EndPt Sample Type</prop>
									<prop name="Position">20</prop>
									<prop name="IsDefault">0</prop>
									<prop name="GroupSampleType">mstUnknown</prop>
								</obj>
								<obj name="PropertyObject" class="SamplePrefLineStyle" version="4">
									<prop name="PropertyTypeName">Line Style</prop>
									<prop name="Position">20</prop>
									<prop name="IsDefault">0</prop>
									<prop name="LineStyle">psSolid</prop>
								</obj>
								<obj name="PropertyObject" class="GenSampleEditNotes" version="4">
									<prop name="PropertyTypeName">Notes</prop>
									<prop name="Position">20</prop>
									<prop name="IsDefault">1</prop>
								</obj>
								<obj name="PropertyObject" class="SamplePrefPointStyle" version="4">
									<prop name="PropertyTypeName">Point Style</prop>
									<prop name="Position">20</prop>
									<prop name="IsDefault">0</prop>
									<prop name="PointStyle">psNothing</prop>
								</obj>
								<obj name="PropertyObject" class="GenSampleEditPosition" version="4">
									<prop name="PropertyTypeName">Position</prop>
									<prop name="Position">20</prop>
									<prop name="IsDefault">1</prop>
								</obj>
								<obj name="PropertyObject" class="GenSampleEditReplicate" version="4">
									<prop name="PropertyTypeName">Replicate of</prop>
									<prop name="Position">20</prop>
									<prop name="IsDefault">1</prop>
									<prop name="ReplicateOf">-1</prop>
								</obj>
								<obj name="PropertyObject" class="HTCSampleID" version="4">
									<prop name="PropertyTypeName">Sample ID</prop>
									<prop name="Position">20</prop>
									<prop name="IsDefault">1</prop>
								</obj>
								<obj name="PropertyObject" class="GenSampleEditName" version="4">
									<prop name="PropertyTypeName">Sample Name</prop>
									<prop name="Position">20</prop>
									<prop name="IsDefault">1</prop>
									<prop name="name">Sample 21</prop>
								</obj>
								<obj name="PropertyObject" class="HTCSamplePrepNotes" version="4">
									<prop name="PropertyTypeName">Sample Prep Notes</prop>
									<prop name="Position">20</prop>
									<prop name="IsDefault">1</prop>
								</obj>
								<obj name="PropertyObject" class="GenSampleEditSubset" version="4">
									<prop name="PropertyTypeName">Subsets</prop>
									<prop name="Position">20</prop>
									<prop name="IsDefault">1</prop>
								</obj>
								<obj name="PropertyObject" class="SamplePrefWidth" version="5">
									<prop name="PropertyTypeName">Width</prop>
									<prop name="Position">20</prop>
									<prop name="IsDefault">1</prop>
									<prop name="Width">1</prop>
								</obj>
							</list>
						</obj>
					</obj>
					<obj name="item" class="SamplePropInfo" version="1">
						<obj name="ChannelProperties" class="ChanPropList" version="2">
							<obj name="ChannelProperties" class="EMList" version="1">
								<list name="emlist" count="1">
									<obj name="item" class="PropertyList" version="1">
										<list name="emlist" count="12">
											<obj name="PropertyObject" class="RQSampleTargetProperty" version="4">
												<prop name="PropertyTypeName">Combined Sample and Target Type</prop>
												<prop name="Position">21</prop>
												<prop name="IsDefault">0</prop>
												<obj name="ChannelProp" class="ChannelProperty" version="1">
													<prop name="ChannelIdx">0</prop>
												</obj>
											</obj>
											<obj name="PropertyObject" class="QuantConcProperty" version="4">
												<prop name="PropertyTypeName">Concentration</prop>
												<prop name="Position">21</prop>
												<prop name="IsDefault">1</prop>
												<prop name="Concentration">0</prop>
												<obj name="ChannelProp" class="ChannelProperty" version="1">
													<prop name="ChannelIdx">0</prop>
												</obj>
												<prop name="ReadOnly">1</prop>
											</obj>
											<obj name="PropertyObject" class="QuantCpHighProp" version="4">
												<prop name="PropertyTypeName">Cp High</prop>
												<prop name="Position">21</prop>
												<prop name="IsDefault">1</prop>
												<prop name="CpRangeHigh">0</prop>
												<obj name="ChannelProp" class="ChannelProperty" version="1">
													<prop name="ChannelIdx">0</prop>
												</obj>
												<prop name="ReadOnly">1</prop>
											</obj>
											<obj name="PropertyObject" class="QuantCpLowProp" version="4">
												<prop name="PropertyTypeName">Cp Low</prop>
												<prop name="Position">21</prop>
												<prop name="IsDefault">1</prop>
												<prop name="CpRangeLow">0</prop>
												<obj name="ChannelProp" class="ChannelProperty" version="1">
													<prop name="ChannelIdx">0</prop>
												</obj>
												<prop name="ReadOnly">1</prop>
											</obj>
											<obj name="PropertyObject" class="RQEffProp" version="4">
												<prop name="PropertyTypeName">Efficiency</prop>
												<prop name="Position">21</prop>
												<prop name="IsDefault">1</prop>
												<prop name="Efficiency">2</prop>
												<obj name="ChannelProp" class="ChannelProperty" version="1">
													<prop name="ChannelIdx">0</prop>
												</obj>
											</obj>
											<obj name="PropertyObject" class="ChannelGenotype" version="4">
												<prop name="PropertyTypeName">Melt Geno Genotype</prop>
												<prop name="Position">21</prop>
												<prop name="IsDefault">1</prop>
												<prop name="ReadOnly">1</prop>
												<obj name="ChannelProp" class="ChannelProperty" version="1">
													<prop name="ChannelIdx">0</prop>
												</obj>
											</obj>
											<obj name="PropertyObject" class="GroupChannelTypeProp" version="4">
												<prop name="PropertyTypeName">Melt Geno Sample Type</prop>
												<prop name="Position">21</prop>
												<prop name="IsDefault">0</prop>
												<prop name="GroupSampleType">mstUnknown</prop>
												<obj name="ChannelProp" class="ChannelProperty" version="1">
													<prop name="ChannelIdx">0</prop>
												</obj>
											</obj>
											<obj name="PropertyObject" class="QuantSampleTypeProperty" version="4">
												<prop name="PropertyTypeName">Quantification Sample Type</prop>
												<prop name="Position">21</prop>
												<prop name="IsDefault">0</prop>
												<prop name="SampleType">qsUnknown</prop>
												<obj name="ChannelProp" class="ChannelProperty" version="1">
													<prop name="ChannelIdx">0</prop>
												</obj>
											</obj>
											<obj name="PropertyObject" class="ChannelGenotype" version="4">
												<prop name="PropertyTypeName">Scanning Genotype</prop>
												<prop name="Position">21</prop>
												<prop name="IsDefault">1</prop>
												<prop name="ReadOnly">1</prop>
												<obj name="ChannelProp" class="ChannelProperty" version="1">
													<prop name="ChannelIdx">0</prop>
												</obj>
											</obj>
											<obj name="PropertyObject" class="GroupChannelTypeProp" version="4">
												<prop name="PropertyTypeName">Scanning Sample Type</prop>
												<prop name="Position">21</prop>
												<prop name="IsDefault">0</prop>
												<prop name="GroupSampleType">mstUnknown</prop>
												<obj name="ChannelProp" class="ChannelProperty" version="1">
													<prop name="ChannelIdx">0</prop>
												</obj>
											</obj>
											<obj name="PropertyObject" class="TargetName" version="4">
												<prop name="PropertyTypeName">Target Name</prop>
												<prop name="Position">21</prop>
												<prop name="IsDefault">1</prop>
												<obj name="ChannelProp" class="ChannelProperty" version="1">
													<prop name="ChannelIdx">0</prop>
												</obj>
											</obj>
											<obj name="PropertyObject" class="RQTargetProperty" version="4">
												<prop name="PropertyTypeName">Target Type</prop>
												<prop name="Position">21</prop>
												<prop name="IsDefault">0</prop>
												<prop name="TargetType">dtNone</prop>
												<obj name="ChannelProp" class="ChannelProperty" version="1">
													<prop name="ChannelIdx">0</prop>
												</obj>
											</obj>
										</list>
									</obj>
								</list>
							</obj>
						</obj>
						<prop name="ChannelPropertyCount">1</prop>
						<prop name="ContainerPosition">21</prop>
						<prop name="HasSampleProperties">1</prop>
						<obj name="SampleProperties" class="PropertyList" version="1">
							<list name="emlist" count="14">
								<obj name="PropertyObject" class="SamplePrefColor" version="4">
									<prop name="PropertyTypeName">Color</prop>
									<prop name="Position">21</prop>
									<prop name="IsDefault">0</prop>
									<prop name="Color">$004080FF</prop>
								</obj>
								<obj name="PropertyObject" class="DominantChannelProp" version="4">
									<prop name="PropertyTypeName">Dominant Channel</prop>
									<prop name="Position">21</prop>
									<prop name="IsDefault">0</prop>
									<prop name="DominantChannel">0</prop>
								</obj>
								<obj name="PropertyObject" class="Genotype" version="4">
									<prop name="PropertyTypeName">EndPt Genotype</prop>
									<prop name="Position">21</prop>
									<prop name="IsDefault">1</prop>
									<prop name="ReadOnly">1</prop>
								</obj>
								<obj name="PropertyObject" class="GroupingSample" version="4">
									<prop name="PropertyTypeName">EndPt Sample Type</prop>
									<prop name="Position">21</prop>
									<prop name="IsDefault">0</prop>
									<prop name="GroupSampleType">mstUnknown</prop>
								</obj>
								<obj name="PropertyObject" class="SamplePrefLineStyle" version="4">
									<prop name="PropertyTypeName">Line Style</prop>
									<prop name="Position">21</prop>
									<prop name="IsDefault">0</prop>
									<prop name="LineStyle">psSolid</prop>
								</obj>
								<obj name="PropertyObject" class="GenSampleEditNotes" version="4">
									<prop name="PropertyTypeName">Notes</prop>
									<prop name="Position">21</prop>
									<prop name="IsDefault">1</prop>
								</obj>
								<obj name="PropertyObject" class="SamplePrefPointStyle" version="4">
									<prop name="PropertyTypeName">Point Style</prop>
									<prop name="Position">21</prop>
									<prop name="IsDefault">0</prop>
									<prop name="PointStyle">psNothing</prop>
								</obj>
								<obj name="PropertyObject" class="GenSampleEditPosition" version="4">
									<prop name="PropertyTypeName">Position</prop>
									<prop name="Position">21</prop>
									<prop name="IsDefault">1</prop>
								</obj>
								<obj name="PropertyObject" class="GenSampleEditReplicate" version="4">
									<prop name="PropertyTypeName">Replicate of</prop>
									<prop name="Position">21</prop>
									<prop name="IsDefault">1</prop>
									<prop name="ReplicateOf">-1</prop>
								</obj>
								<obj name="PropertyObject" class="HTCSampleID" version="4">
									<prop name="PropertyTypeName">Sample ID</prop>
									<prop name="Position">21</prop>
									<prop name="IsDefault">1</prop>
								</obj>
								<obj name="PropertyObject" class="GenSampleEditName" version="4">
									<prop name="PropertyTypeName">Sample Name</prop>
									<prop name="Position">21</prop>
									<prop name="IsDefault">1</prop>
									<prop name="name">Sample 22</prop>
								</obj>
								<obj name="PropertyObject" class="HTCSamplePrepNotes" version="4">
									<prop name="PropertyTypeName">Sample Prep Notes</prop>
									<prop name="Position">21</prop>
									<prop name="IsDefault">1</prop>
								</obj>
								<obj name="PropertyObject" class="GenSampleEditSubset" version="4">
									<prop name="PropertyTypeName">Subsets</prop>
									<prop name="Position">21</prop>
									<prop name="IsDefault">1</prop>
								</obj>
								<obj name="PropertyObject" class="SamplePrefWidth" version="5">
									<prop name="PropertyTypeName">Width</prop>
									<prop name="Position">21</prop>
									<prop name="IsDefault">1</prop>
									<prop name="Width">1</prop>
								</obj>
							</list>
						</obj>
					</obj>
					<obj name="item" class="SamplePropInfo" version="1">
						<obj name="ChannelProperties" class="ChanPropList" version="2">
							<obj name="ChannelProperties" class="EMList" version="1">
								<list name="emlist" count="1">
									<obj name="item" class="PropertyList" version="1">
										<list name="emlist" count="12">
											<obj name="PropertyObject" class="RQSampleTargetProperty" version="4">
												<prop name="PropertyTypeName">Combined Sample and Target Type</prop>
												<prop name="Position">22</prop>
												<prop name="IsDefault">0</prop>
												<obj name="ChannelProp" class="ChannelProperty" version="1">
													<prop name="ChannelIdx">0</prop>
												</obj>
											</obj>
											<obj name="PropertyObject" class="QuantConcProperty" version="4">
												<prop name="PropertyTypeName">Concentration</prop>
												<prop name="Position">22</prop>
												<prop name="IsDefault">1</prop>
												<prop name="Concentration">0</prop>
												<obj name="ChannelProp" class="ChannelProperty" version="1">
													<prop name="ChannelIdx">0</prop>
												</obj>
												<prop name="ReadOnly">1</prop>
											</obj>
											<obj name="PropertyObject" class="QuantCpHighProp" version="4">
												<prop name="PropertyTypeName">Cp High</prop>
												<prop name="Position">22</prop>
												<prop name="IsDefault">1</prop>
												<prop name="CpRangeHigh">0</prop>
												<obj name="ChannelProp" class="ChannelProperty" version="1">
													<prop name="ChannelIdx">0</prop>
												</obj>
												<prop name="ReadOnly">1</prop>
											</obj>
											<obj name="PropertyObject" class="QuantCpLowProp" version="4">
												<prop name="PropertyTypeName">Cp Low</prop>
												<prop name="Position">22</prop>
												<prop name="IsDefault">1</prop>
												<prop name="CpRangeLow">0</prop>
												<obj name="ChannelProp" class="ChannelProperty" version="1">
													<prop name="ChannelIdx">0</prop>
												</obj>
												<prop name="ReadOnly">1</prop>
											</obj>
											<obj name="PropertyObject" class="RQEffProp" version="4">
												<prop name="PropertyTypeName">Efficiency</prop>
												<prop name="Position">22</prop>
												<prop name="IsDefault">1</prop>
												<prop name="Efficiency">2</prop>
												<obj name="ChannelProp" class="ChannelProperty" version="1">
													<prop name="ChannelIdx">0</prop>
												</obj>
											</obj>
											<obj name="PropertyObject" class="ChannelGenotype" version="4">
												<prop name="PropertyTypeName">Melt Geno Genotype</prop>
												<prop name="Position">22</prop>
												<prop name="IsDefault">1</prop>
												<prop name="ReadOnly">1</prop>
												<obj name="ChannelProp" class="ChannelProperty" version="1">
													<prop name="ChannelIdx">0</prop>
												</obj>
											</obj>
											<obj name="PropertyObject" class="GroupChannelTypeProp" version="4">
												<prop name="PropertyTypeName">Melt Geno Sample Type</prop>
												<prop name="Position">22</prop>
												<prop name="IsDefault">0</prop>
												<prop name="GroupSampleType">mstUnknown</prop>
												<obj name="ChannelProp" class="ChannelProperty" version="1">
													<prop name="ChannelIdx">0</prop>
												</obj>
											</obj>
											<obj name="PropertyObject" class="QuantSampleTypeProperty" version="4">
												<prop name="PropertyTypeName">Quantification Sample Type</prop>
												<prop name="Position">22</prop>
												<prop name="IsDefault">0</prop>
												<prop name="SampleType">qsUnknown</prop>
												<obj name="ChannelProp" class="ChannelProperty" version="1">
													<prop name="ChannelIdx">0</prop>
												</obj>
											</obj>
											<obj name="PropertyObject" class="ChannelGenotype" version="4">
												<prop name="PropertyTypeName">Scanning Genotype</prop>
												<prop name="Position">22</prop>
												<prop name="IsDefault">1</prop>
												<prop name="ReadOnly">1</prop>
												<obj name="ChannelProp" class="ChannelProperty" version="1">
													<prop name="ChannelIdx">0</prop>
												</obj>
											</obj>
											<obj name="PropertyObject" class="GroupChannelTypeProp" version="4">
												<prop name="PropertyTypeName">Scanning Sample Type</prop>
												<prop name="Position">22</prop>
												<prop name="IsDefault">0</prop>
												<prop name="GroupSampleType">mstUnknown</prop>
												<obj name="ChannelProp" class="ChannelProperty" version="1">
													<prop name="ChannelIdx">0</prop>
												</obj>
											</obj>
											<obj name="PropertyObject" class="TargetName" version="4">
												<prop name="PropertyTypeName">Target Name</prop>
												<prop name="Position">22</prop>
												<prop name="IsDefault">1</prop>
												<obj name="ChannelProp" class="ChannelProperty" version="1">
													<prop name="ChannelIdx">0</prop>
												</obj>
											</obj>
											<obj name="PropertyObject" class="RQTargetProperty" version="4">
												<prop name="PropertyTypeName">Target Type</prop>
												<prop name="Position">22</prop>
												<prop name="IsDefault">0</prop>
												<prop name="TargetType">dtNone</prop>
												<obj name="ChannelProp" class="ChannelProperty" version="1">
													<prop name="ChannelIdx">0</prop>
												</obj>
											</obj>
										</list>
									</obj>
								</list>
							</obj>
						</obj>
						<prop name="ChannelPropertyCount">1</prop>
						<prop name="ContainerPosition">22</prop>
						<prop name="HasSampleProperties">1</prop>
						<obj name="SampleProperties" class="PropertyList" version="1">
							<list name="emlist" count="14">
								<obj name="PropertyObject" class="SamplePrefColor" version="4">
									<prop name="PropertyTypeName">Color</prop>
									<prop name="Position">22</prop>
									<prop name="IsDefault">0</prop>
									<prop name="Color">$00FD0299</prop>
								</obj>
								<obj name="PropertyObject" class="DominantChannelProp" version="4">
									<prop name="PropertyTypeName">Dominant Channel</prop>
									<prop name="Position">22</prop>
									<prop name="IsDefault">0</prop>
									<prop name="DominantChannel">0</prop>
								</obj>
								<obj name="PropertyObject" class="Genotype" version="4">
									<prop name="PropertyTypeName">EndPt Genotype</prop>
									<prop name="Position">22</prop>
									<prop name="IsDefault">1</prop>
									<prop name="ReadOnly">1</prop>
								</obj>
								<obj name="PropertyObject" class="GroupingSample" version="4">
									<prop name="PropertyTypeName">EndPt Sample Type</prop>
									<prop name="Position">22</prop>
									<prop name="IsDefault">0</prop>
									<prop name="GroupSampleType">mstUnknown</prop>
								</obj>
								<obj name="PropertyObject" class="SamplePrefLineStyle" version="4">
									<prop name="PropertyTypeName">Line Style</prop>
									<prop name="Position">22</prop>
									<prop name="IsDefault">0</prop>
									<prop name="LineStyle">psSolid</prop>
								</obj>
								<obj name="PropertyObject" class="GenSampleEditNotes" version="4">
									<prop name="PropertyTypeName">Notes</prop>
									<prop name="Position">22</prop>
									<prop name="IsDefault">1</prop>
								</obj>
								<obj name="PropertyObject" class="SamplePrefPointStyle" version="4">
									<prop name="PropertyTypeName">Point Style</prop>
									<prop name="Position">22</prop>
									<prop name="IsDefault">0</prop>
									<prop name="PointStyle">psNothing</prop>
								</obj>
								<obj name="PropertyObject" class="GenSampleEditPosition" version="4">
									<prop name="PropertyTypeName">Position</prop>
									<prop name="Position">22</prop>
									<prop name="IsDefault">1</prop>
								</obj>
								<obj name="PropertyObject" class="GenSampleEditReplicate" version="4">
									<prop name="PropertyTypeName">Replicate of</prop>
									<prop name="Position">22</prop>
									<prop name="IsDefault">1</prop>
									<prop name="ReplicateOf">-1</prop>
								</obj>
								<obj name="PropertyObject" class="HTCSampleID" version="4">
									<prop name="PropertyTypeName">Sample ID</prop>
									<prop name="Position">22</prop>
									<prop name="IsDefault">1</prop>
								</obj>
								<obj name="PropertyObject" class="GenSampleEditName" version="4">
									<prop name="PropertyTypeName">Sample Name</prop>
									<prop name="Position">22</prop>
									<prop name="IsDefault">1</prop>
									<prop name="name">Sample 23</prop>
								</obj>
								<obj name="PropertyObject" class="HTCSamplePrepNotes" version="4">
									<prop name="PropertyTypeName">Sample Prep Notes</prop>
									<prop name="Position">22</prop>
									<prop name="IsDefault">1</prop>
								</obj>
								<obj name="PropertyObject" class="GenSampleEditSubset" version="4">
									<prop name="PropertyTypeName">Subsets</prop>
									<prop name="Position">22</prop>
									<prop name="IsDefault">1</prop>
								</obj>
								<obj name="PropertyObject" class="SamplePrefWidth" version="5">
									<prop name="PropertyTypeName">Width</prop>
									<prop name="Position">22</prop>
									<prop name="IsDefault">1</prop>
									<prop name="Width">1</prop>
								</obj>
							</list>
						</obj>
					</obj>
					<obj name="item" class="SamplePropInfo" version="1">
						<obj name="ChannelProperties" class="ChanPropList" version="2">
							<obj name="ChannelProperties" class="EMList" version="1">
								<list name="emlist" count="1">
									<obj name="item" class="PropertyList" version="1">
										<list name="emlist" count="12">
											<obj name="PropertyObject" class="RQSampleTargetProperty" version="4">
												<prop name="PropertyTypeName">Combined Sample and Target Type</prop>
												<prop name="Position">23</prop>
												<prop name="IsDefault">0</prop>
												<obj name="ChannelProp" class="ChannelProperty" version="1">
													<prop name="ChannelIdx">0</prop>
												</obj>
											</obj>
											<obj name="PropertyObject" class="QuantConcProperty" version="4">
												<prop name="PropertyTypeName">Concentration</prop>
												<prop name="Position">23</prop>
												<prop name="IsDefault">1</prop>
												<prop name="Concentration">0</prop>
												<obj name="ChannelProp" class="ChannelProperty" version="1">
													<prop name="ChannelIdx">0</prop>
												</obj>
												<prop name="ReadOnly">1</prop>
											</obj>
											<obj name="PropertyObject" class="QuantCpHighProp" version="4">
												<prop name="PropertyTypeName">Cp High</prop>
												<prop name="Position">23</prop>
												<prop name="IsDefault">1</prop>
												<prop name="CpRangeHigh">0</prop>
												<obj name="ChannelProp" class="ChannelProperty" version="1">
													<prop name="ChannelIdx">0</prop>
												</obj>
												<prop name="ReadOnly">1</prop>
											</obj>
											<obj name="PropertyObject" class="QuantCpLowProp" version="4">
												<prop name="PropertyTypeName">Cp Low</prop>
												<prop name="Position">23</prop>
												<prop name="IsDefault">1</prop>
												<prop name="CpRangeLow">0</prop>
												<obj name="ChannelProp" class="ChannelProperty" version="1">
													<prop name="ChannelIdx">0</prop>
												</obj>
												<prop name="ReadOnly">1</prop>
											</obj>
											<obj name="PropertyObject" class="RQEffProp" version="4">
												<prop name="PropertyTypeName">Efficiency</prop>
												<prop name="Position">23</prop>
												<prop name="IsDefault">1</prop>
												<prop name="Efficiency">2</prop>
												<obj name="ChannelProp" class="ChannelProperty" version="1">
													<prop name="ChannelIdx">0</prop>
												</obj>
											</obj>
											<obj name="PropertyObject" class="ChannelGenotype" version="4">
												<prop name="PropertyTypeName">Melt Geno Genotype</prop>
												<prop name="Position">23</prop>
												<prop name="IsDefault">1</prop>
												<prop name="ReadOnly">1</prop>
												<obj name="ChannelProp" class="ChannelProperty" version="1">
													<prop name="ChannelIdx">0</prop>
												</obj>
											</obj>
											<obj name="PropertyObject" class="GroupChannelTypeProp" version="4">
												<prop name="PropertyTypeName">Melt Geno Sample Type</prop>
												<prop name="Position">23</prop>
[truncated: 1,016,234 more chars]
