# Supplementary material for: Differentially expressed genes related to plant height and yield in two alfalfa cultivars based on RNA-seq
Source: PeerJ. 2022 Oct 10;10:e14096. doi: 10.7717/peerj.14096 (PMC9558622; doi:10.7717/peerj.14096)
Supplement: Supplemental Information 15 [file peerj-10-14096-s015.zip › RT-PCR Raw Data/qjj2021-9.ixo]

<objectstream signature="IXOS" version="1">
	<obj name="root" class="HTCExperiment" version="5">
		<prop name="name">qjj2021-12-23-2</prop>
		<prop name="UID">ADD7A346DF7F4171AF1BBA2235A5B9BB</prop>
		<prop name="OwnerUID">B884978B2EC94F6EBD5E824917530F0F</prop>
		<prop name="Created">2021-12-23T18:33:57.399</prop>
		<prop name="CreatedBy">B884978B2EC94F6EBD5E824917530F0F</prop>
		<prop name="CreatedByName">System Admin</prop>
		<prop name="LastModified">2021-12-23T19:38:06.208</prop>
		<prop name="LastModifiedBy">B884978B2EC94F6EBD5E824917530F0F</prop>
		<prop name="LastModifiedByName">System Admin</prop>
		<list name="AppliedTemplates" count="1">
			<item>SYBR Green I 96-II</item>
		</list>
		<list name="TemplateOwners" count="1">
			<item>Roche</item>
		</list>
		<prop name="SWVersion">LCS480 1.5.1.62</prop>
		<obj name="AppProperty" class="TAppProperty" version="2">
			<prop name="Created">2021-12-23T18:33:57.399</prop>
			<prop name="LastModified">1899-12-30T00:00:00.000</prop>
		</obj>
		<obj name="ConProperty" class="TAppProperty" version="2">
			<prop name="Created">2021-12-23T18:33:57.399</prop>
			<prop name="LastModified">1899-12-30T00:00:00.000</prop>
		</obj>
		<obj name="run" class="HTCRun" version="7">
			<prop name="name">Run</prop>
			<prop name="Created">2021-12-23T18:33:57.395</prop>
			<prop name="LastModified">2021-12-23T19:38:00.406</prop>
			<obj name="AppProperty" class="TAppProperty" version="2">
				<prop name="Created">2021-12-23T18:33:57.395</prop>
				<prop name="LastModified">1899-12-30T00:00:00.000</prop>
			</obj>
			<obj name="ConProperty" class="TAppProperty" version="2">
				<prop name="Created">2021-12-23T18:33:57.395</prop>
				<prop name="LastModified">1899-12-30T00:00:00.000</prop>
				<prop name="HasProperties">1</prop>
				<obj name="_Properties" class="TAppProperties" version="1">
					<prop name="Created">2021-12-23T18:33:57.395</prop>
					<prop name="LastModified">1899-12-30T00:00:00.000</prop>
					<list name="emlist" count="4">
						<obj name="item" class="TAppProperty" version="2">
							<prop name="name">TopChart</prop>
							<prop name="Created">2021-12-23T18:33:58.150</prop>
							<prop name="LastModified">2021-12-23T18:33:58.150</prop>
						</obj>
						<obj name="item" class="TAppProperty" version="2">
							<prop name="name">LeftChart</prop>
							<prop name="Created">2021-12-23T18:33:58.151</prop>
							<prop name="LastModified">2021-12-23T18:33:58.151</prop>
						</obj>
						<obj name="item" class="TAppProperty" version="2">
							<prop name="name">RightChart</prop>
							<prop name="Created">2021-12-23T18:33:58.160</prop>
							<prop name="LastModified">2021-12-23T18:33:58.160</prop>
						</obj>
						<obj name="item" class="TAppProperty" version="2">
							<prop name="name">RunOverviewChart</prop>
							<prop name="Created">2021-12-23T18:33:58.176</prop>
							<prop name="LastModified">2021-12-23T18:33:58.176</prop>
						</obj>
					</list>
				</obj>
			</obj>
			<prop name="State">3</prop>
			<prop name="StartTime">2021-12-23T18:35:50.176</prop>
			<prop name="EndTime">2021-12-23T19:38:00.404</prop>
			<prop name="InstrumentID">30151</prop>
			<prop name="InstrumentVersion">HTC_VER_10</prop>
			<prop name="InstrumentName">LC480</prop>
			<prop name="InstrCalibrationDate">1899.12.30 00:00:00:00</prop>
			<prop name="Technician">System Admin</prop>
			<prop name="AcqStoreClass">HTCAcquisitionStore</prop>
			<prop name="AcquisitionStore">eJzkvVmv4sqyLfxXrra+Nx6wAQOWzjmSbdL0TRrSNn6jN5ge0/76m2RCOWbac7KObs1ufbWlJW2tqprNmiNixIgRI/9rM1z8n/VgNfnv/+w3m/A//2e0HBwO//2fSs/QRrvj/DAP55t1N9zsJ//5P6fJ/kD/33//R/7P//zXdr/ZPv6k4Q/W68nS2BzX4X/+R/6v9P3fvfkd3cFqu5w8foOaf/6O5fwQPv+O62g5OdCPf/89//2fXJ5+iOhzq4aT1Z/Prcd+7/ufTme/me0Hq3c+k8lsNbl/FpmEf8n/4v+REj4/8N2IPkv5g0+SfgfN5Qb8MfAJZ99+wr35in7UbFFSi1LCZ9WbrLb/+Z//LycpslnQkJxj/ygmff78PwT4CsC/rK7D2f7xobJJv8EeLOfj5O+aNZnSf3ucsE9DzxfyRen5K+l7PKJ/03pmDkb054Z+p9/5bfTb09nM1+HhP/+j/flldBGu6bdNaGAr7FeIhdt+DR3GZhcP2/mcpC3PR0ubX9IrXLqEp6As2b6nlwMd4WqxOQv04+Zi6rmW72Pv7OsBHui+itAZ6XhymcyI3um3W5o669HfLztKoBfP2NKnlZSBa/PyOTAkcjX1y5Bg3F+EhmQVd1O7VN1KMzwdX3NEnzk5U8ts53PcLhc3kt6p7GwtWzNLuJreb4gWLNqmZu2nfew2OumgvV9qJtLRScONiTZDJRI0l3pzszdwtd2bBca5n/I0+7JaYH031EhF6R9MLVUfatgcG8WghRdpu5Se3+ifN1yM9Em2r6WP/YGOqyWlGqBTtWhr+5KJcPMyrgblUWNmaoddoGHn6ukEF52UVVLWjRkuObqGSngQ0M8/bV3xYLEiEjotbFsPzG6pU+z2z5I+njZrWr3fv+AxGgxQb6SZF+TMvQse6lKOaJ3OzNQHTcvAnfKsKaH63LD0ua6WsT45Wkgn/qGlLcrFK7a180TCq+PaRBpq13C/EDQJ2qR8U6/Wil1MpL4mVTQkefrzpyNN0UT/ecfd8/98VxGQv6UI5HLFnPKqCGRLBUlj/8h9YxHIm3+5CKQz9VKnsPO1oITI5VEEutawEvTc4+VRBPoH+u9Rv3Rp6Se3WMKjrnQJzPbpNtY9lRi40e5sHkWgPBxbeFKZ60HXnRs6LwKDSWYTKwLGwbFsWAQO456p18PcGbvKqRT0JrvTuDSsShhPN1UKcmyQGiwCkxrytI5TNnBLadE/3yJFCrJRb4OtzEZDvYms1ZB2q2rYaugYFgHUG58lA5Uvlr6v7AxYBEi5qGH7XgTatAgsS+mLpOFhVATMYGvAInBtHg1cNgbNoLK7EFOzJ8EZe1NaBKxTBhSB2b0I0L9/V2vrmFy1MaoQL+vRIoBLGBXS9Pt3UI41rXyQLTxsTQeS5eumiuh/Ax+71fSZlCzPelMEGunSowg0NhNNKp0L+RovAsNOfhr0Fppr8yLgbTAOyovBoqYfjsH8hxeBzLcUAUXOy7lfUgSQ9DlFYLZIsyJQKda6eJyhTKA7TOs11NKWi0cRsI9ajReBIV6GDybAigBjAlpNmsMiwJlAq4ss7FTbOOBFYNwoBbgzKW+R4ZGjr4lFwO3UKGjzxxLiTIAXgZl6fhQB6ZKloKkVL+hZBNCbIhAxgQ4rAowJ6FERkK3MHDIBVgTKhU4uKIlM4LxIj0vTRW+GDX05ixWBStHKW7QIHAxcGvnoUQTyjRzG1nygB7wITMsN7VEEZsW+nsAEaBEoba4K0lI7jRZBxgTwbIiwczEVzgSmU6IhxJiANZ7ruNyT8aMI6JaDOgWhCFh2cSpRblDxQBEATKA/3ilEzyDD/olFIPs9RaCYLf4WJlD6y0WATQINoQiI4wBteGdJY0WAjQONqAiwcUBkAkRa6FL3fLHoDzFCPi8CpaCATZ0VATAOtPdqCbfwYPMoAqlmMMN2iRYBHO5OHigCdBw4m7wIMCagpcuaxccBI3/OQSYwJWvKBMjyWQTAOBB0hnNcxrmNZBy3s5YOxgFcy5varUk7t24aRdLalO5F4Oo8igAfmkQmwMYBxgT4OFAJ8Qw7uYEu9exMyo4VAcYE3M3NQ2U9tbIBE+BFgDEBqz0bSKAIiOMAKAKJ4wBjApjMspQJmAPrlzGB3LcUgbwiK7+lCOhfoQl4ae9ZBHZO9QqZQDgp9nAv0gQSmcBwSYuA5V0uDybAxoFHEZAp6IzrVJPMqAhwJhAspcc4MLSPJcKLQKImIDIBpgnwIlAqFGbY23bSEmcCfik/uxcB7VEExoWyfh8H8KMIaHu/9GACURHgTIDWRY9rArQIaIwJGOljv69jcxWiGBOgRWCD0hET6M6dt0Ug0gSw3WrGNQE2DjAm4PZm8XFAezCBmQ7HAcYELvciwJlAttSf8yLQPZzvRaBk6FwTqOzP9PvPigBjAtowWPxIJqB8SxEoyMVfwwT+dhEQNQHGBJzqoBLwcaCyv+qwCETC4FMTcN4UASYMdgcBZQLI8mERAOMAKwJlNg6wImDerrSTj4/2cxzYn2gRyNbTPigCWu6wg0WAMoGqxTWBUqqmEXOSm+n6sEVRSMhGI72brbWQb09nDyYw3rRoESog+vWwcYBpAqwI1McbWoRWharOi0Az1IvowQQe44AGmUCpRb8flfqw2gLCINAEWBHgTGCHkIZ79yKg9xs7M4EJ0CIgRUzg4FR9bDenlAnImqzEigDQBJojZPMicL5/ZpQJBC1tOiI69oq5qAhsr9jtNtGjCCyW2MBOabKRSnjhWz+xCCRtL76gCBTzSv6XFAHj88YBbX1saawIMCaAe5PLgwkML0sEhUHGBJBuXMdgHABFgDGBXkm/6nwcYEXAmNVpkWFFQK/2TBQrAgIT4MIgKAKCJgCKABsHSpny7jEOgCIAhEFWBJgwyMcBpgmITIBpAmwcaGsLWoTeFwZ5EWBM4LkdoEyAbQcmsvdkAuJ2wDvU5h9tBza7pc6FwV7WfzIBNg4kC4O6RRAUBhkT4JpAAa8fwmC/nKvCIsDGAfRTmUDhW4pAUcllfksR+NuaAGMCrJOUWBGIxoHk7cC6lDa5JsCLQDQOiJoAHwfEFWGkCUTbgY4aaQJsRciKQLdc/7MdiDSBnN+mH6+iUubBNAFRGJw2SvihCahLWgSemoD2jjDIigDQBFgR4EzgjTD4ZAL3FWHnFjEBVgTE7QDp/GECrAi0Svr5wQRyu2stpgm0/OUsAOMA0wQ+KAKtcc1GnAk8twMzCWgCDi7QIiD77kMYHIyKJDBXzXntN6wIi99SBNSMrP6WIvC3twOACWSW3Zo+6vhzPBkMKwFnAmw7wJlAtB3owXHgbREgW5vS0QYdB3pH/+kT4NuB8WBQS/AJFA2sG6cZ4T4BJgz2m3+YQLQivGsCKM2KwAfC4KZ4OmOb/ucneGRji48DbWe2geMAYStCpgmA7UCkCbQLtAi06bdky4sA8wmAcYBrAsI4AIRBcRzo1/1NbDsAxoFkTcC42CoQBnkRELcDf4rATWVFgDEBXI+EQWE78As0AfV7ikBRzf+SIlCQP6MIAGEwc5xZcEUItgPMLMSYgHGb7Im53sxspgl0cknCICgCok+gWTteiBGNA7wIsHEgKgJQExBWhE8mkDAOsCKAl5snE2DCIFgRgu1AtCIUmQAfB/ql94rAm3Hg6RO4jwNwO4CL2bYHNAHuE2DjAGMCT5/AUxPgRYBpAj3LH6JeY5agCbAiwMeBGv1/yT4ByATuwiArAiITMH/qilD+HsugLCn538IFPrEMiAOBdcK69fAMRqpANBA89wMJZYBJg9bB6JrJAwGXBh8DAeUC4pJwMnmHCwjSoAbLAOcCkTSIV0vKBZgqMIykwcSBoJJtI1gGSr17GeB2oZhn8LkfQKeqZL9VBWZvpEHHbftgPwCkwfHAwx/tB5hTgO8HGBfokfqGGINGu6aJnsGnKjC7pSNVoJfJTgmQBpkqYA5Rig4Md1XA7Qb0+/dTuYD8PaZBWc78Gl2gkP2KNSHbEODbzLJQw6Pdj1uH3/cKiLrAlIIS8TLANgSwDPxZE6J89TDWgFeAjQRMHOQjwaZOYSgahqKRINk1yNaETuZeBs4yLQOiYYixAV4GHiPB5jESgA1B5fTHNRjXBWgZ4BuC9w1DjA1YJ7c95mWgVbp//GhNyNgAMAw1hTLAdIFuS3f05A1B4kiQjtiAu1CnUnelr8fAOszZACsDbCQo/VRdQP4e26Asq7L6SxaFn1gGOBuYmuQK2QDbEYhDAZcHpWx7yf8oLQNaoN8WtFstKs3Lwy3AykBuVPFxWygDb3yDf5SBQtN6yIOMDXS9Rmf7KAOn3gyBMkDZgPWAZSQP8qGAlQHOBqIywOXB5qxp/jEPY0kzJwdbSywDfCiolu5l4G4ZAkMBkwdlgQ0AtwDbETB5kJcBtKxz83ApPStinQ8FgA2wv5SWAfr5pHZVU2v3ihZfFHYPFmUD5bSKeRngbOA+FHSySrP6GAoS2QArAzhlZcdgRxDzDa6W9s8sA99jHJQzipr/LWVA+byhILohYAJhd9K1xnBLEB0SvdEGEkxDjA10d9e5CQXCqAwwbYALhOxDi2WA+QW6i/00fLsleHNIBARCVgb4IZHIBp5+gWcZiLOBpzZQZmWgVj0+2UAkECY6BzkbSBQIuTZQy078P1sCDJ2D7IYACIQq2xK00a7Gy8C0MxkEvAxM26H2cA462ZHJhwLtlKNl6FEGnvZhsCVgAiHYEjA2AJyD9riAJPPHloHvsQ7K2Uwh+1uGgr99T3hfFp7AsrB+Kc5xV55U6I8x8rd8KEiUCIF3EBiI2Z7ACZe0DAS3q/VHG9Ae3kFxTwAkwmhZaJFzScKqg02UeErEJELRO6hPchsdlAErt8QeZANo1Hh4B1kZ4Gwgsg0Bx0BNMYpS57xIq8A7GNsTREOBWAa8JSsD7jH84IoASIS8DDDHACsD3DHAJEJWBpg2AMpAhbEBQRtItZx+TevUfYN7Bx9XBH8kQuAY+Nl7Avl7zINyVs39mk1B8Su0gUnqXgYa7kWBFuKIDbzxDHCJ8DkUsDIwntzLwMWcLwEbKDkK/TGP2EB0TNRRmIWYsQEmEborWga628zZQolDASgDERsAQ8GQloGgK5vYh9oAYwP/yDPQtgwVNclcM9HzjiDBPZjIBrg2kBoayDr1O+bbTUGCNsD+0lbEBtimwGv/YQNsKABlgFmIE8sAHwoi92BvbD3LAHMPgk0Bkwh/7DGR/D32QTmX/zWugYL2yQtDpg30PL+KKDOf+x9IhHwoECVCVgasy9og1m27qH2QLgC0AS4RRkPBOHdGCHeqMwUlWoe4NhANBYwN8DLAbgpZGbCy8uzChwJd8A+CoSDRP4iyJZW0cFezUbQp+GBhyMqAWZrsHmxgRIb06z97nTDmGoj8g3woAGUgWhgybQBYhwRt4CERCtoAZwONac7Ck0J2Sp5lIMFEzMrAjzURy99jIJSVjPprNgXaJ90SPK8KGRvA9WWVdJHa28LT4vdtxOItQW+3NQLLPkkmtxGzMsBtxKwMiLcEYFPA2MBgdEHEKhX0S6wMiPkCiVeFdmaro+7UvFgxNpBoIxavClELpUiHsgEZMRtxN9IG2KbgzWkxLQOdnoMfm4J5WtGwJY0NqdcN6VAi3hIwByHIF2B/Kc8XiEJGxE0BZwPRpoCzgffzBbhE2L6sPXBQBNgA0wZ+rI1Y/h4LoXxXCH9LGSh98qaA2Ye84FCjsz2St5ANCJuCmDbAhgKeMHDcGZLVGMiXP5sC7R02kHhc3AtuSOoWOj0PcfuQ4Bt4szBM2BRM/K0edFWna8K7QmEoeG4K3noIuX3INtOovTesEInaQLQpELUBsDB0B9NSgKdT3UOiRJiYNSRFZUAcCkQ2IGoD4sIwuiaAm4KoDPwCD6H8PSZCOZ//NRkDBeMz2MBZ0AbIVa0T6xhW7ZiVOJIIxXsCwAb6mysl9cNjvwV8AyIbMCMrMYgcY76BUTljShZaLdUHG0iMHBPYANgUdP29EXSH694SDgWJGQNsYQgkQsYGGvaCDhXO9QaHgg/sQ+CegJeBzMJE3Yp+a8EywLQBtilILgORb4APBZ5F2QCzD4lpQ3woEMoAHwrApiCSCMHC8BfYhzLf5CIsZGX5t7AB9GlDQXGbKT0PjJHXlKzmse6hI9JvsdtCFjoGJMJCtClgZcDe6GXSa+7q8dtCsQyAlIEodKx3UytSj878F5R4WwgWhpF9CN4W4hCRXqOf0eGmQHQRCtqAES0M297SCHoq5fJItA/xBWewU5D2KAPHuIsQh4fqPXTMVsFQwNkAOCvqDTat2MKQsQE2FPCLAjF0jGkDFegb4AvDNxcFjA08XIT3qBExZYCbiX/qwjDzTS7CglrM/ZIyEBWBz5QIh5M6lnA9PNixhaEoEYpmYiYRDhr9WtCdjfcXoA0kDwVcIou0AS4RlqqNADdadR+FLp3Nn0MBSxySSzGJUGQD/cKlEli1cBPSoSA3u5uJtXgA6SN7cBOPHdNaO1rGikbtUQbe2If+uAgTcwaYRNh1Cy2p121XlZg2EG0KYjcF0VAgXheKC0NwUyBKhDyAVFemwVMbeJqJeRlg2gDLGfixm4LMN7kIi/n8b2EDRenztAEmEfJNgeL3Ee5kW5fHUCDkEIvaQKvfxVKJjLVHGZj2DYywnQrNePrgfWGYvCmIJMJxedwl3S7eyygzOJ+hmTjyDYj2IcAGuppCYTh0dj4MHmO+geZmK7gId0bMN6BVLs3AatYLdkIZSDgyFn0D06DnEpy3BjISF4aRi7AyqkjQRQjsQ2woAGyA3xT0FoN3Foa8jLMyEGUOgdMiwAaiuJGfWwa+yUWoZn+NNlD87AtDpg0MkexLVnvcVvlQkMgGPropUJAnWdKSTu8geoz5BsRNgXhaxIaCaTY1kiy7d1BQ0LhoyS5C8aYAxpGXkSNZ1+xe4adFE3ZmHG0KxJsC0TfQWBVdYoW98TiZDYghpPVOoBFQBoZmcR50j4WDxbWB6vsLQ9E+xNgATyI+XVZwU/BcGM7eGQq4RMgWhrwM8MARxgaiOPJIG/i5ZeB7XIQULLL8a8rAp2kDKVYGWNqAHYZb1Dtk03JMIhRfJRC1AcYGJsfdXOotbh09mQ28sQ+9LQMsfMwJb4HUM1Q1fLCBU09DKAofexVD6la2PrJ8PDZjF4ZMIkRC2oC4MDRn5QXqLW9HBZ2uCPPcIdFFmBBD+kwg9JzLjvRseeyhLAlwLHzs1YUhKwM48GkZSHtX7Z0Y0reRIw9tAGQRczbAtIFIIvwFMaSZ73ERZqT8r3mXoJj5ZDbA48dqqZOE+/hsm2AoSCwDjA2woYBrA9v09oIHg8smsNx0OgQSYSx5KCoDQCJkQ8HIXe4CPFqnvEcZiCRC0UycWAaIi1dBN5NT1T/aQEIacWL8GM8gHLZ3Qa+on3WTlYFuFEme6BsQk4eGndIFWfYqZfEywOxDoAyIZmJRG2A3BXxT8EEG4Rtt4M1NAQwiTXqc5GcvDDPf4yLMyNn8r2EDmU/TBvRh+fC4MOzpYxlhGc+2ZuIbRW8kwqc2ANgAGXdC1OvZs5oZLQzBTYE4FIgLw+mFnALrcJmoH2gDoAwAFyErA+OVvEe9iTehX8VthiEbiOxDyb4B9jyJ05HPgXVqa+NYGUg8LQKHxlwb6FuZoLtwU49NwVg4NGZsIOYijG4KgDYQZQ/FfAPVjdZKvjCEZeBPKDmwD/3slwky3+MizGSk7K/ZFOQ+jQ2AROJp5aIQ69abKaZ4YcgWhl14WvS8KeASIdMG8KF6liy9gz0z2hQAbYCxAY3lDYhsgA0FA0e/BVarm6bU/nB54xsQHyiJJELABrzG4Ch1G0p6DMuAmDcgbApgIrEzkINeaaJdzCiMFGgDiadF/DewoWC0U/OStTjTz1/0DYgSYTQU8ETiKIwUlAH2QEk5KgM8h/BPLHmMDVhkOkOPTYGQQ4hv9H8/fCj4HhdhJlOQCr+FDWQ/rwxE6UPTyVhFXdWwarGhQIwjTXyixD6PbpJ17s+Wpvg6wQcuwmhT0Ms1swib+7T8kAjZhSHTBt6EkL3RBgAbGBZTV9Lr5jsqLwPiY2Uf3BTwJMLyRCEYrazHUJCoDYCF4TNv4CkRjpflFOmda1M1pg1EbCB2WhSxAe4izOsrE9iHwE2B6CLUo9cJIm3gETuSFEL2w4eC73ERZrLZ3+MbyH3yhSFjA7ioacixN5Zlis+VJZqJwVDAU4k3YYZYBXkWmu9rA+DhUh5NzsoAYwPuwlb4obHJy8D/8pGSrmLQccAIccsU3yxk9iFRGxDfJ6DfjCLB6S79+qMyQIcCrMc2BeKFIQ8ha7paQHKhVjNF+xArA+ymINlMzNgAtw+xTcFtMKhCiRCUgcSbAnZozMpAz/WfZuLEMvBj04ciiHxtGaAwL7x8v/hfXwZA7EhPn+nE2aZ0Dw4FiReGkZmYDwXMRYgvwxzp+g4dKqIHy3gZSA0yBowdAeHk0aHx8EBZbC+8zlqmeFMQXRiKZQCmDzWX2aDreXhsikNBlD4kvlrIywDTBoY5lJKsY9sav2QDib4Bkt3ptAy0sG1GbEA8NAbaAEq0D0Vm4uRNwcM38FwYpiLfALwpENhASu8EuPKjF4bZ73ERZnKF7K+RCD+lDDSEC8NRs2AQG8/0ZawMMDYgbgrYUADKwMRb5ZHVaFxMwAbAu4ViJCl4smxx9izszBcpYg2yms3ZgLs/ImRG2sBzYVh9xz402a2VoLf38NIUh4LnwhBL4LUicSgoeyWNOM7RWvIy4PipzYMNxB8vPb45LWIXhsNr0whI156NeRkYR28UxF8wfrswjHwDvAywhSF4vPT9F4y5NsDYwGhS/HNhWF55v+zdwuz3uAgzSk76NQvDT2QDURYhWW5KxF3revjBpuBt7MiTDfDYER8Xgm4vsOCmQHQRAjZwiV4pYGbigVZJS11zQbs50AaESFLwVAkYCph9yDLqBWKNW7OLCRaGon3owQY28QtDtEO0D2eOVmhOr2R23xRocYnwfTbQ1aalwG3WZksTbAqioSBZGxBdhJF9SLww5CFkb2JHnkMBsw9B38AfNvBrFobZ73ERZvJS4ddIhF+SRejYF4Rs4+pfYBkQHytJjB3hz5ZdvaLUGxYvLbgpeP8VY/HZMne40gI7zM58oA2AhWHi24WIuQg5G7D3Rak7DGcyLAORfYhrA4lsgJuJVVuX3H7GksHCUCwDwD4kvl04np8RImnrvDUT3y7kvoHHpiAhmZhJhNi0MiZnA97whFAlOi36gA2wMsDYwCN25M9pkVgGfq428E0uwnxB+TUS4SdmEbIywLIIpzfabZzJ4hJfGLKhoN51tnBhqDKJMAohs+yZKuGF7dsfsAGwKRAXhl5qoxPb71AYiWxAvCm4l4GOKiwMR6lWivSy6kw1Rd/A+wHlYCior0yDuGHdUpPLgGgmFkPIxuU5ktyDeg5N8aYgKgPiE6YgdoQNBTx2JHEoqLyfTMw2BXAo+H0B5dlvchEWcplC4beUgS/xDXRnJnEUTGEANgXRUCCaiXNCCFlX26QR1ia6ByRCsDBkEiHwDYAQMlYG8CWvS/b0oIXJbEB8v1DcFFjzU5rgVHgxTWAmfn8o4GZidmHIJEJSz9ARxZjM9VgZYNpA3TObUvJQwNOH2sgk9qGtybGhINFMDG4KorwBbiaO3i9MTh8Sh4KoDAAzMZAIf0HsSPabXIT3e53fUgaUr9AGhk3ZlJym39VNkD408HatWDKx6BvgIWQ4pLP9dmKNk12EojYANgVsKBjsGrQbn2baJVkb+PN4GU4zNpATF4a3vobsi3qp8aHgf+Eb4JsCyykRYu/mZmxTIGoD7NfztGiD0mwo6BH6/XObdU1J3hS8uikQY0f+0VvG/EFzNhTwx8t47MjvMxNnv8lFWCz8moDyzywDERuwVmGZuKmdYf6DheFzKAASYRd7GiFG9+KbUSTpe8nEbw+NuTZwGhuSTRu6bL65MDybCbEjb0PImEQ4tfqa5NyzCOFQkMgGxNgRVgasglsKSLCa1z4oAwmPl9EywBeGN6eMiJfHyp9NAX7nSXOwMBQiSQEb4DcFj2Tiud5Jw5uChAtDVgbAwlAcCn72hWH2m1yEau7XBJT/dYkQRJJG7xl3r7ey5Ozn15opRpK+bx8CIWS2vNcCu763luZkhS7v3BSwhaGoDbCFYb+YKhF7s5kpZnocPtOHIhchODRedFbz2HvGfc3TiWt7F5uzgUn0nnE8diThPeMKcREiZ2feSh4KQED5cZ1fwKdMz1bLwvZyXQ5sJYNVEy2rs48Whom+AfHCEGgD4nvGiUNB4qPmgA388IXh97gIs5L8ax4v+3TfABsKBm2zgtzDmsKA5Q2IEqH4lKkYQtYfjTSJTBr+NuYiTHzWXGQD4+G0FDg1iZYB8aYg0UUIbgpYGRhktrQMKNbFi9mHgG9AvDCM0oea2hoRotbn1j9jA6KZuLfLlSXXu1o60AbE9CHxWXN+U5BYBpLfMEx8pyDx0BjcFETvFPxYiTD3PS7CrFRQM79GG/g0iZBfGLJNAXvKlFRI1zLBw+Yzswk3BW9DyDSYTGzjo45I63TZmmLeAHMRvjkt+qMNgPSh+zsFpDQ7q48yICQTi68WifYh+zTQJTKq6+OYfSgxi1CMJNXUKgrsypWWgfhpkZg+dDQ6mQcbeEqE43KfltGrYZnJ9iHRRSi+U8AfL2ObAvGm4L1NgSaB9CE+FJDZ89A48WHzH8sGct/jIszKubzyW8rAl1wYsleLnHRubsVOi8R3Cu5lACYTt855HQ/mWCdOt3QJ+VBAy8CZkt5B951IUs4GmG+AXxje3ylw65uLHrspeHVhyCTCwbBuILve1f3YwlAMKI/eKUDz9fEhEdp2FUl2bz63uX3o6SJkeQODN76BKJmYDwVMIhyNarSMpq/+owyAvIHonYInG0jwDbAy8MFQwC8M3yQTv3ERsixC8Q1DsCn44WXge1yE2YycLf6WMvAp2sBZKAP23qgiZ+sbtvl+MnHyG4ZsKBjXdD1wByPr8mdh+CwDSadFDzYQhZC52hUFpKnr5oMNvAghE7UBKygYge1n3paB1aEVf9hcfK6kvZYobDdVE9mD1LMMvIkdGbxzWgTMxG5uUJHsadmvATZQwoMD1AZiycQRGxhXx8/YkSh9KBZCJjxsDm4KWEA5eLxMlAhZGfixz5XkvsdFmM0U5V/DBv62b0AMIWNlwNWlKnFRa+7FLgzjbOBZBkDeAJEWuuSQnH8xxWTiJDMxlAjP1tanuL1RUo7sP2VAkAifLsLnoTFzEZajMkBOQyNw6hl9GZMIxXcKEm8K6sscLQMzSsg/yhsQkokBG+gVC7SMLq9vysAH6UPiwpCzAeYiTPQNvJEIny8aA4kQvlPw+2JHct/jIsxmc8Xf8obhZ5qJ4U3Buho4in/1kkPIEi8M4aFxWdIlt6b58genRabIBiJtAFfvz55dVZENnM1k+5CoDfQnQ0NytBUtA6J9SDw0vm8KOvno0JhJhC0pZxJ7Madl4Lkp0GIB5VwiTAwo95x7GThknmWAv2EY+QaS3zAUXi3CzsVUkn0Dbx42T0gfggHlbCi4ZxGKC8NP9w0kIf2flIF/rhDmpb9aB3KK/GoqkLLGn1+l/4c6oKrq/1sdKP11OlClfXB6xZKxmo5DfXlBEzyr4TLxiKxvy/oiWOHlXSMs+53iRd82UxImk9EcVaVse6kPj+RGh2dCJNQ+punPWaV5wVs3lZacws6qlSsaHX99edUPKnfjgL4y8kM8Kkongu4aoe5cigs86aRXpJyuakvjONSaeLsxS2hAzNmyjOoowIvA2dEfd4PUdOYfsuvDMTErq/tRgKr0cLeJdgEa1gdL/bidS3hXNnXSz1A2UlZWpRzXCMubTk01tseJhYfkRIfruzig78uzG8a7kRSwqUAvDLJV7KgD+vHDhhWWK4t9Dk/n5z5CrR4yeR3oXnABVehv9fSmSv/84O4fqqfysqnPikEfH+s5MxhUJjO/zFYFwbw2R5WUVl3qU1M28Pa8qksNf3K9GJlOgbKw9jUITNsq1HTn1m/hRddoScS+GYq5bPeLOMTBgVSyxeZS7/nNLh46OT2odm4dT7f8zRIP73TAdK/brb4bN028RLolEc8PdFOjfACvJ65J6lkvHeqHdmGIJ+r1RD+fHr4Yb+vA38RUVpZfYCqj/vmlfSOm1L+d+j/1LfOBqZbbopTzjAf40FmWSV+t0p+pq4mPeLUk1wemdrXJATtO3Q8Apvo3d/TAVHl1CPFGm2rIK1T8Vrmmoxo+7awRncy1YqgftXYPj+5mHDSX94reXRVvHFNIrWPZYPd6J1spoaE1pJhK7/AG74Pz8YGpasmp4/69t5qdytzWGcXu3z15HFMV5ZrD+7V1x9SMYor11uX0MkLlg1VvGYvDtYa9IRk/MOVoY4IH997KMZXb9zB2vSvFVPb6xJTdDQj97X9CPHAfZR+YYr2VYapx7636ig61+JhuUkyldfr5t9bpHPfkldHFNZMxxXprxWrUt/r6ik28vl5bkmM2DNXct1EOYsoOcnM8brSMoIr1k5qMqbl7sQK35RHdnLWtFl7f3weue910i1/vO1s9RGXSwP4nYiqXzb3ClF5UZMT+YXwnpv52hP59bI31qePiUiaDXof+TClSf4cXM3yEmAJ96tzfLPB0Z/clcyid6H/TcnWLD1aFYor+iRbvUwxTvE8xTI1v+RBxTNVnKolhyj/uKKa8yRtMVTZupqa7y0H30afcTc/mfWp66q5I5c5XOabCqq8HnnZ+Yioo+X3Yp8h9pc0xxcbWqd0+BuY5lfN1xlf75Xufyl7o199ZLM58bAWYsu7vanFMHdc5+vVfdynJPNMxm2NqLm1NaVgp089fq0w3mHSuowemsrKWwqtRrybVm33DN0JjFeDSoDl/9CmGqZk1p5jqd95gCmWuw0ef4pi6p2UaiZgK+xdLsgctiimtrVgxTH1Jn1JeSUE/hfupfzuImmHK8OubB6bYfviQ3lLuN288MeWnj4cAcD/Wp+p60NlyTPXvMyDkfueThvr9nF+L9SnO/VifErnf3TtuSLTj4FNNppiq9d9gyiy2zDd9KpH7MUwdOhfap9LHt5ja4bppnHB9gLuO4SGAKXtlXANklr0l5379VYZiSlrTr99dDDewTwWNkfXgflUKA96nRoub/uhTLVpx8EILKabqVfr5R9xPxFQ1s7zpoE9xTE27Ug3vmj7lfpvsk/ut7/th3qfcXHB9cL/qCY8Bpsrpba3GMbX1prRPGWpJNWedsQ0xxbkf6eyRuR76+idi6v6EyseYAnpG0u/8Okx9wnUm71NMV+GYmimEYmqWofMU435gntpoE5WSM22BAKZ4n7p7LvTWkv433pkhnae8JZ2nmBFb7FPiPGXdsxr4PMX61Hak059p917nWXLT6e654Nyv27ZveNoY2ohjqn7dBhxT9Oe5YOqSl8njrapSTB17T0zN1xZ59KkIU+VBpyBz7kewfHhginE/Z5SnH//Ue/YpNk+Jfcqcp1c2mKeqzqZk6uw6c59ClPuN9nSeKmfvcu+9T5nVbeYdTIE+xTC1OJxbgbu9zmWOqQ12d5D7TfujNP1+/OF+1uR4Qdpqmtvq0xHR8UJKWwHZhXdMMe4nzFOM+312nypKL+yMUl7OFTTE//GdmPrb2agMU3c7YwAwtehmyqgfVvx3MNVdHedv+lQ0TzHuF+SDdOCapv7oU0CjyIzn9Rimpo0ggJgKrr4h9ccD+jPJMLUOFgdSDrI9M6ZRMEyN71ol0CjWjVBHfftw0WPcj2EKzFN72ws490MFY2vqWt7IYTItG9JgI1lbjinQpy710xxr0TzFMMX6VK00mT+43xphM/Cy5A2mxD7F56l0q7OEGgXD1CrET0wx7gf6VCL3Y5jSGfdjmNrUxxZxq4eeEpunvOK6x7nfZ89T9/L/Maae4j/9x/di6q/3qSrDlBboUptyM6ZR+FWtjIYnOl1x3Y9zv1EwCPW9mQoeGkV7djQ5ppjuV9E2qcc8tUkN0sTdLWif+GCeYpgaNotdjCv1+QNT+/qhiveLwAiGQwP7sE/lDvRn9lavLXifQnf9n3O/4Wh0gNxvaeg6Gqbr/juYAtyP9SmAKTZPdaspiqlBylpyjeI5Tz0fIWEaBe9TkUYB+pQ/qJqkv57PxjFMbUujDF40tSrUKFifqnj94faBqfq0RZzz6tmn2DxVVsqtbUyj2G5HBI88WSG8T8kTWsOC88EijtssKQ/uF/WpSKP45D6Vv1O7jzH14rXdL8PU3zbaPTH17FNMo5jrA1Py2rLvgz6F5gPVAtyvNmydagBToE8tDrk0clt05Idaeu5Cf2aA7scwFel+fJ7KFop97OdmRuD1LDyOzVOiRkHWnsQxxbkfw5R/8zRpOBvMVKj7MUyxnRrrU+Y5bMq8T4F5inG/qVEzgkGrSjFVuOQQ3l7V0UNLZ/MU0TMq1P0mkmEEXEtnfWozv5louFex95L7MaPdtNRfPTDFtPTl/thCrpzqXsxpO9R4n+KYYju1R5+6z1OKcpahRsEwddRrFrIbiGKKaxR3TDXur30akUbxyfNUXi680v2KpmJkHv/4d2GK21W0AGjp22vJDPqGqT8wxXQ/dPewx7R0kfsxLX1fllOBU61YOud+YSjRPgS09Dv3M7vDg5rM/TbhwiBDstA8sJ/i3E/U0hn3E/tUeG5STGnrmVIObk0Uw9QHfYppFMO1bpCB7ll+su4H+lStHxLepzj36w1xFZ/SKyQNho0nppiWzjElaumJut9q2WohsupSTEUaBboftnLu580XGuR+rE/pYD918CxEhoubDDDFuR/urQ9fovvlM+or7qeiaKD6Vkx9hkYh9qktnbFJ/1SzxhxTjPvxPhXtfJM1Coapw6qXIqTV1tRYnwLzFNPSI92Pa+lM9zvmBwbymlfN5twP9Ck2TwHdL0TkBrX0YW2XwVu1qgWDpTqTOaY49wtatdAYF8o63PlqO9rnWJ8CO99+6UI//m1Gv/43+6n7c7KpmZ+88wWYWgcTJHkabajJ8xTgfmyeAtwvwpRLCWjIMTVvXo8PTDHuNynMSw/uJ/Ypbaq16NefxZIzKfQuQEsHfepLuF8u80r30/50KeVb91N/G1Ns58swxfsU1/3aKxMNbsT3uJbOuZ/QpwD3EzHlTxVVItb6rJTNaUPht1bJ+ynRR8H61DI716XhsHq2gUYBfRRBOJd4n4q0dM79GKZWu5lGvEJhdoHzFMOU6KOIdr5ASyeHkGIqWFge71P42mi+o/ux/RTTKPg8pdWLCO+nKm0T+ZVmfbSfqh8WVsxHwXe+q0NTIi2HYoppFAxTQKPgfUrY+SI2T7E+tV+YOHCURekS209FPopyKTNV9c/DlJJ7xf30H7Lz/ZSLBeWupQON4pi90To7XOh2zJvEMMV0P44p7qO476cqd6uywfZTh7ajBg4drWW4n+pWwxbAFOB+AFOsTx00T5e8nnu2Yt4kkfuJmGJaup/ZaMgb1SmmmDepK2jpYJ4StXSGKTxT6F9EP7wd81GA/dTdqpzso1hgBZGBXNBagPtxbxIOcB7ufMU+xeapYNVsSrY5f9On2NNob/ZTb3U/g+2n+DzVs3Hg2vXbBXI/plHMlwXpa7hfPq++wJQRDVRJqPi1mPrTpxapaJ5aT5uIzlMjy+LcbzZs7gLRR8ExZZa0Hp+ngO53cve0UAcZ7ZLs95vstT2KaemRRjFfenowLAezFscU61OxnW+iN4n1qYPrpiVyq89CjinC+tSqXZO5N4n5KDim2M4XeJMYpkbhSA+8ypl+/W92vn0tDbR0tvPFXdKDPgrWp7atKkLesEQxxZ4btLLzPkLNuf3Q/Q57rxyI8xT3JjHdb75oNAPnpF9D89I6Sw8fRTRPAb8f437iPDUPJByQYv4WPjBV1ktQ9/sSTBXUzAtMlfLRr2/F1KftfDn3Y/NUMOuiwCMLv8W5H/P7ce4X7adgnxI0itn5UpQcNU1/pkVMsZMa4PeLMMXnKeahXVpVndBWNavF+hTb+Yo+ClGjWOBKOiDudLaNYSqR+4F5iul+fTmnk36+aLU49/ME3Y/1KaClM+7HdT82T4XnbEnqNyytBvoU8Pt9sPNl+fyn+a4ZEM+/bkGfqvT1Vg1q6e97k1b5LiZET/W2ptYKaw/uJ2jpn7yfyquvnr6R0N+5T/lxmALzVOT3W9/aCA3Sh0sNzFOih5ZrFAxTbJ4C3qT9ol0kpGjikM9T02g/xTQKwP2Ylj6+36cAjeIw6eloQAt+DcxToE+BeYr1KeBNMmqTK96PM2nkXhZ4GZunGPdjmOI+imjnCzBlZ6s66u91iqmI+8W09Ij78T4V7XyX5roUDHKjswnmqco93hZwP3Hny/sU19K1PO1TlPxtY750xv0emMrM6Hx4308B7sd9FDMfE6dzLT0xFfWpL/NRFKTsK90PoT8D1bdq6Z+CKdGbtK7OEBpWj7r5AaaAlg52vgxT4XlYRE6hft4mYwr4KBimQJ/iHtpMQZP6QQubMR8Fw9SgWvDIBxrFPJNKBW77gH24n4r8fmyeqgwLIfTQwp2vW6Qff1Syapz7OX6qGvNRJO98GabCTL5EvOXmrHNfOthPfYCpaOc7V5UmcdPL7pJzP+6jYH0qcZ5yFquNBDB18tsY2T15sYxhKupTaF/C1idiSs6/0v3MH6Kl//1z6qSdr2aWpKF8tfSX3qTofopjinG/7VAvBPb93eaY3w/cTzHux3wU4n5qlR1owaDpaPRn0gtGnPvxPgW4H9v5in2KYWqzClPIWYV4DLlfpPslemh5n2KYmpz3FFO4Z5lvvUlPHwXQ0pnuJ2LKXzkl1B8sTqoJNArWpxj3Y1o68KUDTLE+tR9tKKYqHsUU0/1Ev1+ij+IdTEXzVKT7fQX3K2SKL3Q/WSpF7qR/E6ZELf1snFd4F1xLwXBoXnSopUc+CqClR9wPaOnLm1NArjzV/H92k8i4n6mXNZtzv30v1Eh/53RUk2GK9Sl+68G09MQ+Bfx+cztUJaeUxV7yPCXqfkyjKA9auyXH1NBeaMEwben6R7cejPtFmIJ+P8c3pIFWmiqmqFGwPvXKm7Qt9pvERmrXj2FK9KVHmAIaxbEQdiS3aJWWH9xPfTb3y0mvXhSWtT+NSv83YSpRo/CX/RIZumVNBVo61yiina+4nwLeJN8u5iVnsT+PeZ863mM/kvdTrE+J91Mz3KKYqodpmb8ovN8XVgjsp1ifAn4/him+82WY2paJSuxxAdvlyzJ7hpiKfBRA9xN9FK6+1sjwTOjXn6j7GZFGwXa+YJ5iut8pezCCYc/tXDimPvDQJvrS/ZzbRK7mGz7Q/Tj3A7qf4KMwoluPWb/YkexALy3BfqqWb6TCL+xTSvaF30/ORNakb9X9PoX7gZtEpqWfxk3KXTLtmVKu0W9iMqaS73wZplZWPh/YV3Xm8T4VaHkS1/2EPgX2UytL09BwZ04vHFPi7bzoowDzFMOU3ygWJZJuPTHF91ORRiFyv9jOdz2kH38x05QYpsCdL9PSxVsPpvstTk2DeK1SJwR9StQoRN0P9KlwuGpIRDUTMMW4H8dUtPMFmNqsCgX6+VFMuVfp5vN5aiVnjK/20BbySmJeDMBUFvz612GqEfn9hqe+jQ8b1ZD6g+ZZTr5JBH0qEVOBM80j0qxQ7hXtfM0LHsdvEllYJcdUtJ9azdPpwNW8ztaM9lOc+73a+fI+5d+KAXHb2II73whT4NaDeZMAppjuh7PttOQ6e00us3iqZeRNAjtfNk+tj1bA+xSKMHXQegYZ1KrppSl6k8rOtvxSo9gNyw3JyW+uY+6hFTEFtHSWUueVDQQ9tLtuvhM8MPXune9n96lC4VXWU+6H3E991jylQS19sV0YQb/p4wvoU+VJvhGCO1+OKZb1BDQKdpO4rSJFcuXR2ea6nyX40sGtB/ClR31qPlqlidvU6M+keJMoYiry+4F5yh/2isi9OVor1qei/RTX0hO536BmUkyXd9qF9yngTXpf9wPz1BytDTTMHE5jU/QmiX0q8lGY96ynh+6nZGifoqxoHMujgFr6W+4HbhIDpHQCMtn0xkCjANzvK3a+BTX5Zw9i6qfofp+8n2Lcb3FVDDIszjDMowAeWrDzTbydX66uCnEyh5n1v9AowH7K75gpyVk79Gcy0ijgfordekR9SvRRbDbdguSSpVbjmOK5SQxTbJ4Sc5N4n4ow1TOWaeRkzxrMowC5SeKth+hN2ipzXRr0jiePYwrsfNk8FWpK453cJO6hzcqNwN0X5x7MoxB96Yl3vlyjmPU7gb07/8GU4Pf7Cu5XlDKvdD/lh2gUhc/oU0Cj4B7a+spAg+B43sb2U6KPgnmTxvfXi+DtfN9VEDldcIv3KRLNU2w/xb1JiT4KnptU66UCZ5yZ2makpYN5iut+bJ6KvElco2A733mvXiCOdNNMjqnp9dxE5WmjNjZO18sNj7v1ZizjBcxTgxuiH38jadsPbj0+8KWf/K0eDGvnqRXTKF7pfhxTNmoETmvzxBTQ/VhCMccU8yYx3U/cTy13lQ5xK6XbmOt+bJ6CfeqeR/HJ+6kiRcoLTOX/WGj14r+uT4kaxWG6pnU2PGuPO1/gTWJ3vv1Wzn9Ho2Ba+nw3zgXOMXOugTtf7qEF85SAKT5PcV/6tp5CjjzvWMkaBehTUR4F7FMnPy859Yumc0zZbOcrzFOilg4wZa9Iijjj8hNTjPuVM2b94aMAuUnR7TzoU4ES6qTfKU5rJt/5sny/aD8l6n4dOzVGIIvs5ASNwN7MKKaYj2JB6ht468Ex1Q6Oii5mvLB5at50OoScbjcvdj/1ZdyvmCm84n6FCFLKv65PiRrF/FDTpeGoNlsCvx/wUbA738a6pi75PMW0dDBPLY1SjthzNHtkvIj3U+Kth8j95kNdDUjRS9d4n2JaOsijEPsUmKdszznjmWLlA1vGFFOiRiHufKObRJBFNsULiulWmdaU6aI345gC3G9iZK8SmKeG9WZRYtm5vE8dCyMdeQenY8bmKfF+SvTQnq2DjneyRPuUJ3VtrvuxPpXM/SJvEridP5zkDqKFZ+GZs5ZpPnQ/oFF8RZ/Kqq+4XzE6n/pe3e+T5qk3GsWy6VDuojbP/gf3U8BHAfrUw++Xy0q26WHzo9ykKDMTcD+GqWN/rRJHs08mmKeS+5R4k8gzXqxZHjn+saOYvj19vGNdHtdrNvTQnvQh9NAC3c8ultTA0T1NuPN97qf0pNwk0KeWbk6jNamQUmPzVOSjABqFqPv51qJBbH9DMQXupyJvEr9JZBoFw5ToofV10kFkUOjZj51v5KP4sjtf2n9e7XxV6cMG8esx9cabRCm7TgZa/+7tiTSKaD8FuF/k9wM+ilXXyQa0rJ4ft/N8PyXe+dbney9258u43+7qFCXb3k7U5HmKe2ijzEyw82XzlF/dKJLd2nUuHFN8npo3a0t+6wE9tHeNgt1P8T7FuN80P1eRLc21cXm9aPSh7mcGewPeekQ3iRxTbOe7uxW0wGv6qYePAmDqH81Th/O1Qch2RDEl3vlCTCX5KNg8tct225JDe6jN+9R37HyL+dyLWw9Z/TdrFKLutzNMHfXR4uzxeQrk0Iq386IvnWHqRBZZ4uDLVDXF3CTxfkr0pfN5arEsEju024op+v2A7pfo92OY2vUqCiHddic0t/Z+8+B+DFOJvnTWp7g3ifUpD3UppgNf87iWDnQ/cT8l9inG/XytpwUDxTzKMY1C7FNA94u09FPbbyC7ejAseOshaumC3w94kw4pvS3Z2fbN/j5vUrGQf6VRaFp07PGtmPq0PArA/e5+bWkwvWh2jPuxd0pFTHXNNv2ZYNnO/HZ+eclIxN2dZBNkvDCNgvkoBou5/Mh4iXa+SGn7D7/fqTosIrt/Tl1ifj+Wm9Qzx8E7fYrdT83JSUGutU4vY5h6f54C3K9Xz1NMu0f69UeYAne+QKMQtXSGqe14opF+d3wMOfdjPgrgS2cZLx/c+c6O1wZylpphwxzaaOcLuF90kwjufNdjvy0RZFBMid6kr+N+RfWFL13Wf4g36W/3KRFTvE8NaHsZtmRsQd0v8tAyLT05L53nJs3KGTogDSj3ina+aLAtPPoU1ygY90v0pfsjWrps0qU/k+J+ivnSwTwlauncR3HJ5AKnZ6Z9jik+T0V96hWmhucaxXRD1SygUSTvfEUtnfv9WlsNDZq1yRZwPzGLDGgUPNu5jXaP/dSiSfuUu3OvVkyjEHU/UaPgN4mSRvuUVb9jKvImCdnOn6xRqNKrm0TZ+CHepM/oUzCLjOl+G7tI62wudW5xHwXnfsxHwTQKPk+xzEy2nxJ1v2BFMsgp6tMQYCrZQxtxP5jtnPMLxC4i+jNpKaT/Tg6tcJMI56n0Kodsa5r2TLDzFTQK4KMAO1+5cOpj4vuFgKjVBEyJWWSJ3C8k+bTkHpZt/8H9Ii2dYepUOFQCzv2iWw+Y8dKe1SVSXV9bsZ3v+9wPYGouHduBszBK1kP32+71R59iObROabKRPnmeUuXsizwKGbz79K0axd/HVML7U/7qSOvsqaa1kjNegN8v8iaBnW/g1uSA1PuUe0WY4vl+QEuP+pSYQ3uoVgvIHo/oz+SwKmE4T7Ec2sTbeXCTuFVbWYmY67QV435MowB9KtIogI9i3M4VELl69OsXvUlMo+h0xpIE7qeYlg586ft2LU1su9KG3qTK/R06oFFw7gc0img/Nd+en5iK+lTM7yfkJoE3CHYLtU1I41pqgZtEUaP4ZO6nZvKvtPTSD7mf+tvc73Q7BvxdD6D7+Qekof6qN6vFcmhFv5+YmckwdVivZULUQ2dsRvspkJv0wftTbJ7yp+s8IdlLyovpfomZmYD7MUwtcnY2cJ3xqWWCW49EX3rizrdfx3mJ+K5WS/alf6BR8BzaYTUlueYhZZvi7Xyili760peNaT1wF9N5K5bxkpjvJ85Th92hTZzU9taCWjrzpbN56it0PzVbfOWhRT9Fo/ikeUqD89RK398zUjbam9v5iPuJ91OiL/2oHWREmeTUM8X9FL/1YDm0u2M4BvdT4CYxlO08Irfe0ebcj3logS+da+nCux7ARxG6lJs5PflkJut+4H5KzHZm3M+SZnn69Z/o1y9mZoq6X5RDyzHF8tJXxXUqsJuzlBXjfolvusW09FqqHpB8YV6LeWjB/ZTg9wO636zYoH1qpC5qybrfV/jSVUV+5aMw/7jSc/9+b9Jxf0wje3fCOtDSeZ+K5imu+7F5SvSlz/o9SbL96skyRR8F0yimk/IWVW6dgcJ1P5CXzt8eHUgK/ZlSJi0wTwEtHeh+IC99bQ0fmApyJCPZrcpJN4GPIvEmMfENAk/pUExXzpoOuB/X0qOdbzKm2Dy1zLdTyFHQsZXsoWWYimnp0U1iuGvXA9trdGu8T4m5SSKmRO632Q/alDtvezXQp+A89QV5FGo++b3tCFMZKTr1+NbcpL/fpx55FDDfb7XxKHdJLTqqyTQKcD8lvusRaRR8nmJ9KjxVJWKP8p0axJSoUUQ7X6b78T7F56nJXiF2k/59puMh8tF7votOMMfOhLYVoPsd1EKGzhPTo2J6dq//2PlGGgXz0Iq3HsCb1N2tlcDNFNKqGe18gTdJfH8KzFMcU31Tldw0npjmrVzow9t5UaMAb+VE+6ldWa0Tcit1azEfBcBUpKWLuUkbXWkjYvkUU3yeivx+X5bxohZevZOYkX/I/dRnYeoN9/OXJEXsNOooZvRWjuih5X6/SEuHGS82bWvktKTcK1H34/OUoFEA7rdwdjmJqFrK5Jhi3I/rfuKbbsybJPrSV2iYQW7pNLlA7scwxbgfy8xM9lGw96fG+kQh7shKKybT/UAWmfj+VJTvB+5851ukEru/Gatg5wv2UwxTH2RmblZhnbjOyTBNtVU9xPx+HFORh1bE1K65aSO3uFmYDx8F61NDlPpKLb346p3EjPwv1ShE7sffIFimaJ3tzNIXM9pPAR8F8CZFObTARxH2GrfAbVbTOu9T4HY+0ZcOMl4Y9/Oxkgts+xCqHFPMQxvLTUrMoWUe2nC7kwNHr0xC6Pdjtx7gPV/B7wdyaEmqnJNcY0+/foapV7ceooc2WNyKkivvWgrY+Yoe2mSNgs1TrE859SnFlHg7D7xJ77+RzTBF69rNBPspzv2+KjPznpf8Yj+VyfyQNwg+b+fLdT+eR9G50DqL9XRoim/lsJ2v+EY2uElk3G8bKjdC5GCixLhfpFGAPhV7d75TySFbq46V2H6KzVOkVrRQspbOPbSHvEzsjjKJ+yhYn+q3e/TzFd714N4k7vcbm7nAOfTo1x/pfvzWg73rYbdHaVR2N7mQz1PircfxtC0Sks61LjFfeqT7Jd/OM1/6sjKqI5LuPDGV/K5HxP3E2/kwt2xJTm1071PsTbfdvPzFHlpFkjMv9lOZ7A/RKD5tngpAbtLWVlVku/3TkmMK3E+Jfj8xL51pFJtD+oYcrB4v73A/4c43hql5OSuR2ax1ifn93t/5At3vlN9KEqk1Jm98FBH3E9/zBTtfxv284TKHnO4+vQTcL/ndeTEzk+981X4RueZeDZMxJd5PgRxahqlw3niDKfDuPJin2E2imPHC5yliUkwtUc+M7Xwj7vfZfSqjvNhPZXI/JNv58/x+vE8xH8W+es87b99ovf5HO18wT7E+dTiOroE937ZDU283Lu/kUTDuJ+p+3EdRaGUJyTXUMNnvBzIzxXmK96lzTQpcfGt7nPvx/RS/8xW09MhHATQKKxdmJfu6T4/fcr+Et0fZztcZH/OPjBe28z12poWAzE11C3KTxBzamEYR+Si2+vCJKfGtHHHnq9MOHHsjezeRWgEx+iXd1Jq+Drkff8/3KzCVLbzSKJQfolEU/3KfEjMzuZbul4qUz0+mnine+UbcLxlT3O8Xzq/EOWuTrSm+PyXezos7X66le8UsIpttuAS6X+xNt+h+CsxTPOPlZNEf8V6vbZuWXcFwnore9YhlvLD9FM/MrAdZYg87ac8UbxLZfgoLGoWopc+u0wJxhpfQ/8CXzvsUe3u0J2aRlQY1yW4MrnpyDi3oU2JeOuN+J+9GMbUZUUxFGoWYl/7ZmFKSf/Ygpn5IxsunzFPcR+GdUg+N4lh2ChLJ99OW+f6tx0cZL+vcRXKD3tEHO1/uTRKzyERMsT61yJYygT2ajn0+T8VuPYQ33UCfYhrFroVvkt0N2w8fBdD9Et8exbuRBG89bI9kkV0K6dcfZTv/s1sP1qfCvZ2XiGGFY/Pg7HFM9wMaReShBbrfTKWYco/luW5mW6Pzy2xnsPPl70+du63ALpVu+mM/ddfSv9aXrkj5VxkvmfwPedPtSzSKeepSIASl0zVTzHaOcpPE93wB95s5ziVwtirlXon3UyCLDNx6gHmq72eIXSm0vHdykximJjXkJWNqfsI3QrDZriXrfuJbOeBdDzZPTU6NTECWMv36P7ifYtnOYmYm537+IR84VXPsJd/OJ3I/+Eb2vE4xVU35KnzTLXojW9T9xBza1XTeIm62MFfhGwRCbtLnaumKVMi90igKkZRe+Hdh6umhBZgKtGYBuTqemqaYm5TYp4CPgs9Tl9KF2MfV0QZaeqxPJeZRMEwd6n1Zsnc71X5o6ff3fME8JfYp8P4U0yj2nntDbjdIPXwU4jwlvush3s73L7cMxaSfNmOYEjWKKNuZz1OHXaDh3bWXR8S8jS3Qp8Q7X+Ch5X0KZGYWvZpEpgOKKbafEjNePuB+fJ66aC3iFNOGAjQK8dbjs7lfsfDizjdT/CkaxSfvfHnGy/WcD9zZtv3wUXzw7nxixssup1+Q6+opyxTfyhHf9Uj0UexmJzkgk2vYAjtf8KbbB/l+bJ4KOutr4Azbqsp9FGKfYtyPY0p8e5T7KDaNDHKz6vHho0jElHjrAXS/dc9QArtbarU4pj54g4D1qU6pv3poFEz3m022tYA0HYopxv3EzMzEbGfg91sPOy1EqpWuCm7ngZb+JfOUqr7aT6k/5X7q83a+0f1UeNvROttHbcUU73zFfL8IU8CXHmTcc2AP/EmN635ivp+YQyv2qW2nLSO7sRq/401KzEsHPopQz1yJ7V9VGep+wjwVe4OAYYpxv5EzkAN31DkqAFNAS59Gtx6JfWolKcrdgqzWuDcJ9Cn29qjoowDzFL+fGldrgW0dLQVkkQEPLed+gpYOcpP8zKmF7HP22adE7vcFPgpFll9lvGTUH/Km22dnkTHutx2nFMkey+1Lspae/O48u/Plfj9tdCbOJnfUoZae6PeL7nw5plif2tiyJNndJv15YPdToE9FWWT8XY/IR8F3vmyeCm7ti0TmWH2T8TKs1Vqx+6lo58v3U4z7udZVJi46HaGPAvQpUfcT89J3fawgu79S9f91ZibPds71a4EzSlFMvXqDIPEmcX8IW8jRjbmSfOf7FX1KzuReeZO0f2nGC7ufEvMotoedErhZNxXG5inx/ankN7L7xhkRrzhWzWJY2cL9lJibNK0UDZiXzjC1XEgSscmpqHJMgbdygN9P1P1wqbbUN0r7iE9r8xK4w1m4jXG/998gAH6/yVKRJGdXOYbJfYrPU9G7HuJbOZvtOhe41eZBjeUmRRqFmEcBbuc3g3WNOIahxzH1/p2v0XL6zzfdUo2mRNqZufzBfuqz+1Q2/4r76T8kh7b4afl+utQuPnNouy1aZ1F9suTzFH93PrqfSuxTwJsULrRT4KqlsRLrUwBTwjuJ8O1RZUHL/uJ0UECfSs5LF/dTDFPronohzm0eLqGPgvWpRB+FOE95li4FTi88Ls3TooT/vD365t15sPMFfj/G/daLdg7Z1eJBBr50sU9Vc1bXSr712A8rNWKfU7oMbz1ELZ15k9jOd7iZzCTep7rLxj3/fd+U6FjcpZhqEAViSnYLpYdGUcpMVf3zMJUrvuJ+xr854wXsp1heeuhucoGTT0/GvE9tavRvEjNeQJ8Sud9OzpyIbZdacsybBLT09/Mo5sHuJtlXfSQDjeKD/VTsPV+tdUF2sArH8M5X8CY9bueFN7KZ36+brUnILjSOfsyXLt75ijtf1qe2ppyVnNRqdAH3UyCPIvldjwhTu5zzBlPJeRSR30/00J7Ijvap3eSOKeHd+Sjb+bO5X15+pfuVfkgO7WdlvLzxUczVUY6QxWTy8FEATIlauuhL532qNTohtz8fh7E+JWKKcT+g+23qfYRPzuxG7OOiGZrTzf0tz/0xQLGMl8RbD77zzYzOATl2Qy92PxXdeiTnJnEfRTFHMe0vj14MU4l56cCbxPvUnmQJ2ddHIdf9xqV7n0zU0qNbD+BN8jOZGnLTy4vMtfRkv1/kTRLfytm2t83A3tcNGWjpVfqzt4UZL5/cpwrZF7fzGSR92CB+LabEHFrep1JOVnLtUtsGHtryYhleYt6kxNv5Q7l2DMitoC5jt/Piu/Oih5Z5kzZp9yrZO1Tcxrgf309FmZmJ7/kGNXQm7vk8tqDux7hfoTTfcV967A2C6M7XDXK3wK7Xjjafp5Lvp9g8FWkU4CZxnl1kJAfNm0ug+wEtnel+sf1U5KPY2csasou1y6NPgf0UuJ+K9lOih3amKBRTjjW/fLDz/WQfhVzMv/ImoX+pj0LU0jPHmYWPLSMb2KdVu2X+b7PILjby8cnOHomTGbZ8rlEQIduZ+/2EbGdwO78zVtfALh4PcW8S8NBGbxAATLE+dUj3TpKTH41bUKOI+lTyux5RbhJ28A2R8/TY4vNU4p2v+O58PZWXH9xvVb5mAtKfNP3kN7KBlp74nu9GtmmfyoX+BeynYm8QvI+phbZpBu7Rf4MpcD/1JdxPffXufMb8IRrFJ+ZRRNxvkclkkbPSUjUTvJOYeJMY9SmQmblD9pHOI4jOM4z7Te5vZHMfBbifivqUqFHQOn0lbjY1GoP7KZjx8n5mJsPUUt2fAqfaHtc+8KXHbj0i7jdQaZ8kg9qxxvvUdH7uPzJe3n/TrRpxv2BjZYgzsYrjmEbB9lOJWWQAU4csqUq2o9M+lej3E9/IZvMUirT0dXrdJE5K717e2U/dMfXJul9Gll740rPST9EoPgNTYhbZtr+l3KW2vXt7hHcSWbYz1yjIGJtGNE9BTN32YeBefNX+Z5ji3C/Kdt5LxStyx/2ml+xLF98gIAf5+NAoeGameTsRcr+B55jiHlrBR5GcRcYw1ZtMKabT44n+Vkt/5iZh4e1RpvuVWZ9iN4mrQlWWiKUUbY4poFFEvnRxngI3iavMHVPzFu1TkUbB/X7v5yYBv992JlNMtejfDjWKL31/SqFl+QX3y8o/RaP4pJ3vGw9t4AW0zppEVYEvPfnWQ9TSmY9iISshcUYVOs8k7nzFdxJBZibTKJZy4RK4nlK0uEaR+AYB3/mKb+WwPrW95Y8SMYqj+Fs5ifl+YOfLMDVpHSmmV/JY+SDjhXtoo3mqEul+i1taJk5lcbBifSrKeIn1KfAGgVWqSs5qaYXJ+X5A90vmfkWbYspA1zDmTfq6PpV99e58VjajRvVv6lOR3w9gamunZMm+bUM5hqnEdxLF/VQw7oTI7RtqK1lLT+xTII9ica5fCHFvFEXRzjd25yvMUxxTxVr5gOfm9Ri45UlThn2KaRRRn/qA+3m18kVy8XQsJ2NKzKMAPgqGqbXryMgN1FEN+CgqKa26TM5LF9+fCm69amAP7SemkrlfYp/arAoF2helJv10qhRTbOcrZpF9hYc2k3v17nz235pHIb6Vw7jfrluSAzuvjS98nhIzXhI9tCCLbGfZB8l12xRSkY+Cv0EA+hTTKBJvEoNK7Sy51xr9mRS9SeI8FeXQAu6373tH4lj15oVrFGJukqhRsPspoFFMpeWFOIpOv37x/Slwkyj0KeBNCnJjSbLzhZEZy00qO9vyS0wdr91q4KZ0PYQaRaSlA40i8d351WFJ+9TkMN/GMl6+zEObUdQXtx7Z7A/RKD5lnhJ1v8U1IyNSbrW2pmVJk4/6VCKmNlb+QFzFDHUzeiP7A0yBdz2YN2mmnc8B6WRHOscU20+h3GH+yCLjb48e68exlvhG9mKih5Ld3TS38M438lF88AYB99Ba9gU5U2+8BbofeNdDj7xJkY8C9KlgQiRC5yn6+Ufcj+els3kKcD+GKfaeL/Clby53TPUVfQuzyBim2BvZiVo68Pvt+vMmctH5iSnG/Rr7M51/v8zvlylkXnG/3E/JzPy0NwiAN2mXu0iSQ1BrmdyneG4S09IT91P+xD8g5xI2leQ3CF69PXpaT86ImG5Djd16AI2C9SmQQxv1qdCuhgFZB80l5H6RLx30KfF+imHK7qrnwCntxz7wJiXfejBMiX1qpRUkZLfTDYVjajqkH1/Mo4jl+0VZZMvDlXK//JJiivUpvp9KzHgR8ygY9yNdvyE5p5yxBH6/L/bQZoq5F96kLHgiO/OvwxTwpfP9VCOkdfa4bo15nzrmt5uH3y/KoU3OzOTz1K6zl4hXPcix/VTi/ZTooQ0V+SSRXLOgcI2Ce2ijPgU0CnGeYjvf1XRD57mFUhybNVKoPvqUV62ZgPuJ7ySCPjX1gjOxT8PxONanEt/KEeepxcq4Ba6fL8ix23mQQ8v8fuD9qchHcez4VWLb4yemwDwlvpGdmPFyWFsNiVw71+W3ZTsrGfXVTWJW+ZdqFBH3A31qm9El5OZaqhfLoQU7X5H7MS2d5VHMsLwPCMk3Q8D9Yr70REzxO98NOQX2StvLHFMghzbx7VEwTzEP7aw8O0jOZlz0OPfj3iS3UlU/uJ2H+ylSPCPbyY7tl9nO4n6KaxQ170ZsMi9cAKZAtjPoUyAzM/JRnFoaxZThPTEFbhIZ9+O6nzBPgZvEPelQTDkb2qfEd+e/zO+XlV7dJGbz/1KNgnlo+e0889AyTIXpwy0g7kq1knNoE33poE+Fi90euU1/tI1xP/HdeZBFxjDFuN/+WDghezwbhu/40qP9lDhPMUzt9PUhsEO9aEMfBetTsTfdhPspplH0JgeKaWM9tl7e+Sa+P7UaVq+SO+7vQ879mN8vOYtMvJ1neRQMU84hd1nG+hTw0Cbm+zFMLUqUTT/61B9Mie9PfXKfymbkVxpFQf3z69/3ni/Y+TK/31zv3wjpWWor+X6K7Xx5ZmbifipQNjvJNlJFn++nxNt54KFNzKPYjQdH+ufzjWXsTTcx30/Mo+AZL+n0AZFcSP+EOE+J91OJ+6mxvDgRsm+MW7EsssSbRLFPrZada0Cy5/0S3M4n309FmOLcj2Eq2OMqIpvRG0zF8igEH0U52k+tU5NG4Mjrrh+7n/qyO99sNvdKoyj+/yTjhWnps/LiKpF1SjXBna+YQwt96VEWGfNRrK32LrCDzGgMMAV8FENnc3u8kS3ezmcLxT5ed6wjcUZqwecaBchNAhkvLDdJnKdYnwr3x73k5mqHN7lJidyPzVNM9wO3Hv3m8IRIbz82Y32KZTuLObRg58vzKBqTK3L11dCP3c6Leeks32/K8ijYzrfdK1p4s+1UkTtu+ktwP1UeNNq15FsPMdv5tA0bgTvc3zH1rofWXA99/RMxlXv17nz235pHkdinVt7pGtjZYaib4vtTzJuET9oCgT7FcpNAvt92I+2IO+gdPOCjALlJAFNRn4LvTxW0I7KLNv2hFnU/8Z1E8X6K+/1QZh+4FfWgx3a+zJee7E2KuJ/VLh0Dt9Bo6VyjePXuPMhL5/OUOb5IdmUwjOf7ie8kVvfFHvaE/VRYS1NMNapPTCVzv8Q+xf1+RG0E9nZKMSX6/b5Mo8gq6itvkha1qX/ZWzlv38hmut9uOrgie4Dut99//H4gjwJgSryfYtxvfjK2klspNW2u+wHuB/ZTkY8C9CmGqdUmG0rO1Bx6sZ1vtJ/iul/iGwQn0trf/W77R24SuPUQdT/RR8F0vyEaHInrT5sKwJR46wF0P/GtnGUaXQidpxqeuaSzVfK7Hsl56Vyj2B8rkpNDfnyeAm8QRPOUs1htJOBNCi/1BnEzPcOP+Si+7F2PbEF+4UvPav9ajeLPG9nRGwSrHroErrQeyR/4KJLzKLjfb9DfBm7eGbVgHkVixot4k8jzKG6TkLiG3LDMTQ6hZC0deJNAHgXzJu1KKp3n2um9DG8SE7kf0yiYj4JzPzZPOcXdEblluXkB91NASxd96WDny3zpx2bjQmyUo59/hCnep8TcpMDsluD9FN/5licVyQ4l3zdLzdwGb4enAMV2vuz9KZDvx/Io2O089ocN4syO1zHQKPhNYmXXa3xNnyq+uknM6j8l4+WT73xZFtmx3r8Qkjk2Q3g/9Y+8Sex+6jBabom7Nos1jikxL128nQc+Ctan5so4RG4QFFrgzjeWRRblUYC3R9k8tZiEu4B4+/0F+iiY7hftfMVsZzBPTVNWSGf8C/36s/NCNfldj+SdL393flw/S440LsB8P/FNtw/2U9uKWglsTbLGscxMtp+a9kdpgqI33WLvejR3DWLX6vPxB7rfJ/vSs6rySvcz8tGv78TUJ75BEL2TuJUOF0SbQXMb89CKGgXDFJunOKb4WzmlxoZyv9tIj+2nWJ9i7/kmv+nGdL//292XdCeMNEH+IB8sFgk4skjsGK0I3djMIgkkEJt//RRV0JVOlaFn3gftsW996bZfE0RWZGTEvEEwYm/mhVZK9+NZZCmeohpFP6rG+i7okvdcMB4nbOcLeIpmkQEtnfcksvdU3WtvyL9PTtRB+EX+foopnPHSv+T7qYemBHs9gJYex/LRdnpT8vtTTFEfBb5JBBkvON8v9ntk9ps1jYU4hxb4/ejOl85+0EfRG3bUwVExvdTs9zLdLy8VH+18a78lh/Zp3iSAqaVfP/quZ3aD1H4K5NDyO198P7Xtzje+O9kUSiCHtm42kx7IdgYaBfAmUZ5KeqOd7ZS7W03zm3aT8ZT41oN6aMF7ivLUZlGM1cHyNL56k5zP0+R6PyXkKdCTSGc/W2oRTGmn7iKV74fz0oW3HrFcPqru1N3CPl/go8DeJCFPufqkMk35/cCtB8XU2bTWev2CqdrGyxkMU5Nlk2AqnFU9yFO0e5TOfi/BVFZ6NPupv0WjeFr/FMDUpicf1cGwN1nAbOcHuUnA7zev1jfkM22O01lkuNcD33rQ95QvR1vJkdVxhWEK30+B/RTFFL6dn1t25DvK13gh9qXj3nnQk8i8Sf3yzneO0+70u+534yngoRV25Ww/+wffTqK4BLOdJ2oL+tLb7d3KSHWPsg6C+e6GKapRgI5s0D3KdT8w+7Fej12uo7rn8IYp3Of7ivdUPpd95PdTq//8/Ld9vk/LeAG3Hvuv08F2Fq2iBzSKe7lJl/0U8CYtPjtr312ut6d7eem414Pe+VKeWkvu1nY+hu1rvh/bT9nLHPkeb8xGcD+Fbz3YTeKiENn2mzOeQkwhH8VVo+C+dO5NGp6ahCe9Stdjsx/mKez3w5g6VMOD7bpfI/nhfgpnkVFMbRZd8p76VG+YwjeJuCeRaumNY0FpVcqf5Z6+WufaEsMUyKGlWWQ8j+LJ76l8Xn6kpWtlPvz9RUyVIaZW1a+9ZG+PReOO3+9OT+I++Fir9i4Y/5BFBnrnOaaAh3b3lcT+wHWUDOMpsS8dvadAZuZqWotUu/w1dlLvKexN4jtf2EHwtSE8WZ52je+Zmd9uPQCmsO538DMH1bEWowzT/YAvXXjni2e/Ra3YsJ1z84apf+WhhblJH/W25GRKZwe8p8B+6hWZmXm58EBLJy+uv3k/xf1+AFObpLi3neEnmbaAj4LPfvQ9BXa+wEdBNYqgoYa+63e3EdDSYVcOyqHFN4nzuk/eQ82vOLlzO48zXgBPJbvRRnL7644B/X4UU8L3FN75zra5LZnd+t0e6h691+fb5nkUu4y0992y1j6lsp2TtdfWo2PYvs5+wny/aLlt2G5rdfJgtvPPO1+wn6I736ClEUzFi+UVU+F0Xv7mS39Bvl/+oqfdx1Tml2gUT8l2xhrFwZIS39l1i/dyk/B7CuynwukxVO2z31mIfRSg1wNjiuZRhOEo8gfb1SjSElcqw8xMgCl0Ow/upzbd6sYfdEqdFtTSKab4TWLK70d5inmTeu9b27aTrsZ46k5PIsXUTKpWfeCjWJ7VvW1nD+0opaXjjBec7cwx5Wz7BFP8foq9pyhPgbx0fjsPehL9ld/2XdMwnR90vxf40vPFRzeJ+d+SR/G/1tJB7zzvn1o7mUR11rliBebQCmc/Yb7fupoEPiGS7RTeT6HMzMZXfwR96cBDG5InkepG03bw8HaeYorqfiCP4jCtbMjsFXQ0hin8ngI8Be6nwOw3OWxVV6kWkTfpxlO4exTf+a424706OI6UgM1+d3oSQa8H1dKZL/3Na6j2V41gimvp4NZDeJPIdr5U9xvEVtt35hrB1LyTL8Heea77PZunSvkHfr989rf0+T5J97u9p6g3aT4u7FR3XB2XNK9cHMH3FLidp1r6tO/6ep3vpyimok7TJ2/kt4Kj5SeNxQ8d2bwrB+t+q3J2Y7sZVVlAHwXGFL+dxx7aaG6sJXvldSrwPUUxNS3UK4ynsO4Hb+dzYUxm101BTmkUHFPgfop6k1ogh3ZZTXx7Xia//7/CFOAp5kv/bDdUt5BbOOL3FMCUMC89LJ8JpgpJ1UjlUXCN4sm6nywVHnTl5HO/5NbjWTz1rSdxsza2tmPktpl/qfvx/RS78/WLvm0v8lsD7Hzh/RTqHsU8tStu177d2CueWKPAObTgPUV5ym/Ia9tdnhU5NftxjYJhivLU+JzJQh+FM8nG5D1TLJxS7yk6+2FvEvD7sdnv2ErsQZSNvZRGgXNoeZ8vyKOISoSnnNyYYArzFNb9KKbw/VQwNtq2u5qcDXEWmWv6p6djKlN6pFHkf8mtx/86hxbfzlON4vCej337ozk+AZ4Sd+UAD204nV5nv/3gc+U7y16hd6+DgGc7G9XDHN7Ob3tyKNktM3ZSPPWz3w/sfHdKc60OVrqSgbfzTr2ZAe8pkEeBM170zSxWB5l94epNwrfzoCeRe5OYj+Jsr2TdjJs7yY5C8vt/1jtlce88zvcDvvSwKJPZ773/E6bAe0qo+yX1edt2Ol2CKaFG8Yqdr5x71JOYl39Lxsv/nKfatb6MukdX0wX5TPWjzjU3iWkUFFOPej2oRhFldyvVPR/IewZ3jwIPLerKAfl++2IutO1tdWSId77AR4H7fCmmgvw8lJwvVTlBTAnz/fB+imJqqGcifzCqFiIw+wEtHfjSW8PEhu8piim939/Zg6/JyBBr6bjPF3dkz9/lumQ3ajdMsdlP2OkmznjJHNv2oJtf9lLvqddhKp9/4E3KK9LdD/P/t+8pYV562B1FvtuoFaA36U5H9gC9p5bnxdIf1PRt5V6fL+ogALrffjANfNuYtFsg4wXqfnw/hX0UVPfbL9cEk4eREqW09J/7p5iPgmoUuhNE6qAyKSxSfj9w5yv0UbD+qVGylch7atR7eD8lzkv/bNYl9yNnGA95is9+IOPF7/YJpqZq9Yoptp+iO9+X3U/JsvLAm5RXfkuf7/P8fvx+avlx3PjOPCxMU1o6xxTbTwk1isVyspDcWUTeMzg3Cd96UN2PZjuD99Q2N/Ylx3EV7d/tfHEObWi9B5KbV+MglfFCPbTiXg/go/jokr8/PBe8lC8d3CQK/X505xu8T8h7NDtoa2z2E3YQ3G499Bq7SWR3vlSjoJga1NYEU7gncdQ1qilvEr6dn59nbdWNujdMYY3iJZhSig986fm/mkeBfRRsP/W2WvvuorH14OyHbj0YpihP4dv5aDpYqIOBMcqkMl5+9iaB91S0Hq7Ie+ozKjFM4WxncOvBeQrsfOPRLLAHRzv+lkWGeEo8+7FOt9lqLTmtYsHQ3pdfZeijEGaRYZ5a7ePYdwcnuQRmP+ZLF/bO453v3COYcjpjgimQm8Q7snFeOu4g2BqltuoYxWoL5lFQv9/LfBRyMfNoP/Vr8ihe0pVT8kPbkcsd4w5PsdlP3D+V735Kg+IyTlJ5FPzOl/nSqZYObucppsjktvRdpdT6yZv0800iy6PoZHzfOezjb94kS2smqVsPjingSx9L5lq142qhl8IU5ync6wFuPaLze+TbKzKYMZ4S3nqk3lP8JnE9Xtd9J95WegxTe7cYqszvh28ShR7aZanXVq+z3z89iWDnS3W/J+985VLu0X7q7+ZRiLR0O/R9125uWymNQnjrkeogkNYT38mvlAB6k/itB7idp5jCvR7+V24uDd7a8onpfsBHAbKdhX4/ej8V9iYr3968xT04+/HMTOBLp5ii7ynQO2/MDfKea5cLGsMU1v0M5PejPMX2U6x7tFrbqHbxFCUAU1ijEHeP0tlvqeTqvtt8v2HqTm4S5ymgUZgXTLmHgqldeeqCKZjxQr1Jz8WUIimP9lPlX5JD+7/fT7W/vacophaJt1TdoaSUUrMfxZR4P8XfU8lQGZIXVtCesp2vuCtH2D1KeWq5J68c+6hEwb2dL731wH2+9D21bi7J71+ejLSUh1boTcKZmU5xtlLdxSSWAaZAHkXl5/cU6yCwuoHtrCIvEN/5CjMzQVfOflSv+/bnmGCKd48+yvcDmZmH9bgluba1bKWyyPh76sm+dCXzqCcxX/4l3qQn9nrw2W+bz0wlpxHHp5SHlmvp8D3FMcU8tLmaaTvLSDGARgFmP5zvhzG10KeuPajPW1Nwk5ia/YR56Ww/FZVm5DPd9kqpDgLqoQXvKe5NYrMf5Slr48/swf6DzK64e5TOfnQ/Jc52pjy1iZoL1c2qcjrjhe+nQBYZyE2i76lQyhJMdd0bT4FbD6xRCHW/7bxFMNXKfecpdOvxbJ7KSY/2U5Vf0uf7lNt5zFNbd+aobi8Xf7tJRFo6vvVgmLIlf6qv3FNbsivnUSXl98O9HsL+qc1B7dvuNPJ6YPZL8ZSwz5fx1OlroLp1u3W9nZ8N5s3rzpe+p2jvPHhP4dv5kTu0fGctxZ7WOO8vPR8n9aqla/62ym7n72S8HN7mA9VxylGLYQrk0Ap7PXBuUjjQ6raj708tpqWD9xTu88V+P5ZH8SW3fKfbrxJMdWw53Tv/gtwkJf+oJzFf/SW3Hs/2pbPZrxp1bLfeH/Xu9fkKO7IpT61rrarvfm2jKJXxgnmKvqdAbhJ9Ty2VZt1298VhJuVLZz4KkZYO3lPbStiR3GyP8MTP91NXb9IljwL4KGpReNT16q6purJCeM49zzYp3c/gd77cQ8tmv86qcNLt4Tv5TDuEN9h7CmCK634sj4JrFPB+KuPU7cH4jWCK5ibhPArh7Ae6cihPMUxxLf3VmJIf9STm/2oeBb7zpZhKFK+quoV9K0hhit9PiW8S2eyXP+dUAjVZS72ngIdWeDtPMZVUSkXfVIp5A2Aq5U1CmZnsPbXMKxvdb7cr0iDnbWStoh7KkKf47NcYFxK48/32nqqVfKM6865aOuApsPOl7ynso2AaRTd6t009aUCN4k4OrYW8STGZVO3Bpr1oQR8Ff0+BnkTKU3j2W89z33hqt4zffI3nUbxiP6UohUezn/pbdL8n93rQne/iY5P3jdDeRMzvh7PI7nS60dlvZxb2krnO5FsMU0Nr2bXBzpftp7gvHfBUzVrL+vjj7ewbKyl70t6nh7n+ebDmV57C+ymKKdDnSzEVjKsZ1fRaTU07qeZRnyi6qtZ1tRmkOrJ5bhLT/ejsN95lTqq+LTd7jKcoptTy5Qd7k3Bukv/Vj/TxqfmlmpmF42kdbURmyfDUfZxF9qHGVw8tw5TysbjyFJv9cE8ixRTudOOYGkTLZQV6k/B+6sk8VZQe6X7ab/EmPUmj+LbzDTMnSTVrfhiAnsRHPMW0dOZNMqOdajg1LaNJnYZ35SncP8V5CuT7+Ypa1gP3vPeN96zqaNmPPvmMc90P5KXzfD+cRZaU84lv1NRMRlvUlPmVp+h+Cvck4jtfhillH/tG8OVc31PCnS+4n8I732VPSXyzXDwvNCMTH9nsJ86hxXkUdPY7nK26OqhWb5jCObTCm0TgoQ0Lg5btTEc3TP0XObRKKftI99P+bA6tSEvvvJ1to2BZizs+CsZT3JvEMMV46rDcqsbcq2naQWkYqe5R7KEFXTkUU3Njn9jGaX9KtObUGuou7x7F+X4UU/Yus7++pyhPLZ1M7OtOrVbRIrW+uWKK8lTK73fhKTb7cUxNOp21ZIyrSw/wFJ79xHkU9D011O2tb3SGxwrjKdyVgzUKhinKU+zO90Qw5b6Hhqb1u/r8mkPLNYo7Hlr6nvI79Zbtzs+VUspD+7KexIL0qCdRlv5BVFaEij+jUdDZb2PIZ1VfdPUSmP1AHgXOzATZzpSnfG0eS+b5rGe0bdRopXQ/nEUGdr5M99t3d5Lx2TpoKp39rMNiCWc/YR4FwFQcf0W22aroU8ZTbPaj7yl6k0h1P/VQGTup7lGqUXjLdihZH+P3jPp5Hsz/wdRPPgqqpddpHgX1pRvOOfatRaE4VSlPAR+FMC8d81TyZWqSU3szKlqr6/up2Q/3+YLbeXbrMV61VMd6M0pA93txFlkhU3igUcgZUD7657T0i0axeuOYWmVzJ8kyBm9TVfiewr50lkXGd76B/0Z4YqZ8ZFTKU8I8ilSvB/dR7Nqdna+bp2KPYQrMfvgmkWdmAi19dbIiVT8PE0+lPMV0P8pTuM8X73xbzf1cN4vt0Dd3nW7yEFPC95RVPMW2aTWVQFWD9lwfthfNa0c27p+iGoVdeN/Ane/860uT7KNywxTY+f68nwJaelD/aqmMpxim6P0UxRSY/Z7r9ytkSw+8SXKWj37/qUbxv+Yp0OvBMeXnzZNvfi13J3V+VAdXTPH7qTu6H8XUplqKbaujJ1OV8hTW0pnux3e++D21HBKesorT+KQauy8dahT4JpF7aIFGsW+eN5L5/jmOVMpT41m5DDUKcb4fn/2mn61Q1bvtgqYeznVdNytB+YfZTzdtC+586ezndY+xaskNL1Hf1Oy1JxH4/XZbrw6znXFH9npPeGqQzCrfeArPfryDAOelU0wNjsYpzVNMo3jBzreQzz7YT8m5X6JRPOV2PpXtvD+dbH12KlYYT4Hbea5RYA8tuEmkmNJLUjEDMAV65zGmgI+CYuoQtne2VZ20eyp9T4HZ7+c7Xzj7eeeNb+kDRVb1r6V+xRTVKCimwM4X8BTHlNdoBZJhjGKHYepzecwz2Q/ofmA/Be58Kaas7DGSzN1AdhhPUd2P8RTdT1FM4fcUzEvfnzXJLS8JpkCvB8UU1tJxFhm7SZyaBFPtHsHUvL3LpN5Tr8ijKMj5BxqFzNdTuf80h/YZfj9258u0dNbrYZH53JQH4xPDFL7zFfZ6AEyFvUKs6kpnEjFMYd0PZJFhnqKzH8WUMShEJTb7uTwvHXSPov0U9FEUzhvbevuIA9Wr7YfwPYV3vtxDyzBFZ7/hMgok62vpldjsB3iK9yRijQLczhstgild3keayrV0hinKU5Fb11KZmcBHsTmcNN9ZfhBMUY0C8JRw55vSKC6Yct5PCzl1P/W695SiPNIowOn8f5uZ+QxMXbpyViWOqV21R6auWdCJVGEeBfBR8J5EkEO7bk7Ie0KqThYq3vnS7lGgpfPbeXbrQXlqNyWYMifjVoZh6pN3ZAMtXdjnS7V0iikzN4unKtYohH2+tCsH8NRAJjxlGSMv8x1TeiWVm8R5ivkoKKa8+iHyLXPvVVS8n+LeJHHGC8WU369ovh1Vbzx1584Xe2iZlu5XCKa85IYpYU/is2e/QunB7Tz5+UdM/1NdOfzWA+x8Kab02ldhAd9TdzQK7qGlWvpWkyPJ2EVFT103G5Xre4rvfIHfD/dPUZ5aH+KdqldWret7Csx+P+fQAkz5J5NgSv2IPYgppKXf4SmrEgW+mYnJeyh3emve8/thjYLOfgOPYMo0698wJb5JxB0EFFPb1lzzB2FwLIGdL8CUsCsHvKcWjUVTcj4MQ9bK7eYppVG8Io+iUMo8uJ2Xlb/sTUr5/Zbbo2QUrPECvqeohxbvfClPOfNk6YMsssNQiVVzcSKY4vl+oCMb8BTO92O637G1U40wlhOGKVeYQyv0JmWH50tfFsGUXpzFBntPgZ0vf0/hPArmS6c8xTC1WnpRSvcT3k9hTBm1Q2Qb5mxYYhoF9lGA+ynMU/Q9RTHl7L1vmGJaurAjG/f5JtGhKdmbniGD/RTjqZf50otS/oGPQlZ+y63HMzBFO7LBzjdpbI6+flgWpvA9xXmK7qfwe4rNfpSn1olHeMrzJg7U/ShP4YwX7k0Ct/PhrLWVrFw1SgBPgZ0vfk/h2e9wMjYqwxR9TwEPLe3IBlo63k9RTJmLFsGUe/YCdX3+GEKewl053O8HZr/ZYB/Z+q5OMMX3U3dyk7Dut2yWyey3an3nKWFuEr7zZfdT0qwpDfRSJQPeUwxTurXevWT2K2aURxpF4bd05TzDR9FBHdkUU2Yl7ngq9VGwHFqh7sdzkwCmwnM+8nXfIJiisx/OeAEdBEKNIloTTJnNURSpo6LVhJiiup8wMxPwVGIZa0mf7eMewxTmKeCj4LMf4ym687XCC6acGGNKkEVGZz/so/DKF0yZ2aEMeApr6eK8dOr3S7Z9zR6cT3OZaem4z5fNflRLF+cmHWZNf7D1T5mr7sdnv5d5aIvZ4qP9VPG3+CierKVTngo/taNtaMrYE+98MU/h9xTtyLYm+V0PYkqY7cwxxWY/qlFsZ5utb34uCabwewr7KIQ8xTBlzQim6HuK8RTSKFLvKc5Tnx/NwDatJcEU1dKxN+mR7jdyPiLb2s2asng/BXgK385TTO3a798wBXS/n3kKaBSL94+m7za6i0zKQws6CJ678y2S0e8Bpkq/pM/3KR5anEXm93yCqYlR8FKzn7B/Cmc7Lz9z5D1R0IuGyj204twk7vcDd74AU3Q/Nea5SbgnEfMU2081T2vJ2s5GLbifQr50cQ4t5ampvyGYqi29Reo9BWY/fpMIdr4UUwN3H6mm/NbMMI0C3HpgTOH+KYqprf9BMPVW0jOAp8S3HtiXzu6nMt2m79hlgimhN+kV+6minHs0+5X/qEYh9FHEA/Vom3uv46R4ivv9GE+x/imOKbqf2u6zZPYpzQlPUY1C3Ocb75MpyE0CO9/5Z3NrW+6I8ATfT4k1Cno7j28S11Vj7VvBgGAKvKf4/RTmKZBFxnzphWagGrLiTVM+CrDzRZhifj/mSzc/fsIU1dJZ/9TP2c57raSp9sS48RTW0pk3CfUkarwrZ767YKrtG6dUxsvLehKLivxoP1X5JT6K12RmlmuEp7oGwRTV0tl+ivPUSAvnKR8FmP0OjQHB1Fd+0lK5Lx3kUbDeeXSTCN5Te2W9tU2n+g1TqXw/YWYmu0mcXzDFeUqo+4HbedDrQbV0L7lg6t0kPCV8T93pSaQ8NVSSjWSaIcEU9VHg2Q/40oFGwX0Ui/pMUzFPiXe+wt55pxI3bfdtUjn9h++pyyf1Aab+qEYh1NLXcwIlPcwXDIYp8e085yl8PxUfnRtPgfsp4EtHGgWb/WifL8XU9kQwZVVMgimupcM8Cn4/JdQogtMFU0Z2pDGeArMfz/cT9yTS2W+4uWAqdyY8xXe+zJyE/X44j4LNfj2CKT2/b54AT4nz/YR3vlHQI5jyMgRTQEvn7ynGU3z2A7501utxwZT93rxgSpRD+xItvSQ9mv2q/9goCpU/hyl6Ow+8Sdvx50EyZ8OxAWY/sJ961EEwDzNk9mnnihrgqVQeBfJRQL9fL9yqRnQmPEExNUZ56diXjv1+c4Ip21ztRxXoTeI8hW8Ssd9vMGv6kpGJBbMf3fkCLV248zWbPYKpzxnBFNUohJgSz36Up3bVoirZNefGUxhTuCsH33ostnJTtT31xlPUR8HyKCimXtGVU5Ie9c7Ltb+fQ8t5aqXNDpJe1AmmqJZOd771VZCcKuvauybGFMijiDJSpOrztQBTQKMQdroxb5JKMGX51dYC7qc4T2FMgfcU86W7+lo1SwPCU0D3+6g1p6lsZ5yXTjE1bGwIpoLY8xhPCTNeQK8H9iZNst2Nj3kKaBSYpzzU6bZslAimNtMbT/2rDgKwnwrDPMFUZntKrjx1mf1S+6nn6n6ljPxo56v+WY3iuzeJYipqvRGe6rvbHtxPcZ4Cul/dr6l6H81+wfKLvCeSw6SS2vnizMzPRrEKbxJpHoX9UY8l60NpTVW/81Vmtx5g5yvMImPZzq383r/ylD0gPEXfU9ibJJ79OKasTtP3jcWIYOobT33X/X72pQ8au41t7Ur5BPjSxbMf5am+8zZVQbbzfJ2o0iColDOpO19wkyjMduaYGkzGiwT60sFN4gtyaEvZR73z8l/No+C389CXHpP/iWZw6LTEPgrQQSCc/dbF8zdMsdv57vrQE89+WKPwOab47Xzq1kP4nqI8ldQvPKW+eSWoUVCeou8psPPl3aPAm2Trl9mPYkp4k8j6fGluEsYU5Sl3QnjK+swQTHEfBcijwJgCObQMU2Uy+zm7TPmU8vvhHFr6nsK9HttpjmDKfDei/+52vpR7eJP4W/Ionrjz5brf3FIONuMp7qEFmZmp2/nLnS+Y/Rb9M5l95FynBGc/YcaLcD9FMWW02jdMjVG2M5v9ZgTxqVsPtp/y/8EUyHgR5lFw3Q/k0H66a9823LPnAN1P3DvPZz+gUczKBOPmZ49giudRAC39kTcpWHVU3x3YxzSm8O28MNt5PryPqVf0epTk7IPZT5F+S1fOkzSKb96krZQjmKI8xd9TINtZfDvP91Or6EQwdfwolOD9FNL92O086MrhvR7xlxb7xqf5E6ZAXjr3UbBsZ7qfopgi/1GCKeBNojxF91PDD4t8B9B8P7yfYpmZww2Z/ZyYYArzFL2fAjyF89LZe2rXIZjSSvlI5blJwO8H8tK57gdu55PymLyn+osbT7H3FPf7gZ0vf08BjcLfOw3JWXxWIqj7vTaPoqTk5QeYyvyW+6lXaBSbSp5gqlDftlK6H/Ym0dykPt9PsSyyg07eE9rbVr7joW189Ucy0Cjg7XwxiH3rGMle6s6Xv6dY9yi+9aBa+np6DCVjkPVkqPtxjYLufFOY4vup0fvaV41OlWCK3noId77qoSldb+ex329Q2W5UQ3MIpnJ2qMM8isp5d2Y3ial8P+5L301j1R90VMJT4D3F/X7gPYVv5+nO99CSGpLb/DhF4tv5l8x+BeVBp5uS/SUaxbMyXm48RTF1OGQPqpXLjrXU7Tx+T1FMNVFu0vatT76nGx9jmc1+ODMT308BLZ3d+X75sW2NFjdMiXmKahS8zxe8p0LyLJf00ocnQ43i5/cU8PvR2c/LXjDVOHsGm/2ARkFnP2EWGXhPDeMLpswpwRTf+YpvPYSdbuuiovr2eHdMUne+NI/iEaZ2nk94alD9B1N8P/WyzMxS8dFNopL9Ld2jz3hP4dlv4TgH1TgOOhp7T83H3dgX385znmK983m77Omb4LCx9enbOJPKeHnU50t5at9XY9sctgimhDeJNN8Pd2QDTK3qOvmk5usEU+AmEWnp4twkOvtNypf3lBYTTGEtnb+nxL50djtf7GxUPd+78RTFFM6juJOZSTHlLufzJLWfwlq6MONle6x95yk0+73A76dI0qObRCX3WzD1PL8f6J2vfu0lqzodV9TNoWvA3CTc6cYzM8GtR9AiPGVtsp0M86Xf4SmqpeNbD/L6IjxVMiKHael49sOZmQBTTEv3L5hahV5GbX4NmvA9hXe++CaRYmo0bviqXmrfeArvp4BGwXe+9UlnrlXeqquF7snttWR9OpuA7XzB7IczXoTeJL84IrNfbN8wBWY/rKVjbxK7ne+vGr77PjMCkJeu8g6CF2gUipR5dJOo5H+Lj+IVmZn+xthLxtwhmMK6H39PMd0Pd2RPanNHT6bJRjUjrZBJ3U+9jbJVXTd66+t7CuRRgBzauh+ruuXJzg+386JsZ6ZRUJ46vB9CW9/sCabo7Ad2vlSjAPspiimclz5MyOynv5s3TOE7X+xNwrqfvWqvfUvTCKaw7sfvp8SZmVRL96eRajufKsHU/5OWvhmZDd9ZfxBM0f0U6yDgs98Ldr6KlH10k6jIf9RHIcwi23zq5NteKbVLKs9Lx1p6ykNLdT/2nqrtyezznimcxD4KYbYzeE9RTJmKHBlgPwU8tPh+inUQ0J0v209NL5jq12+YAjtf3j8F3lNecxzDne9gtV5J+sH0eqncJIop0OmGMUU1CrdLeMrMlzYLgCmw8wW6H/AmcZ7avHmq7e53egTfU1ij4N4kPPvFiwrhKW904ymcm/SC+ylFyj26SVSUX5JD+5T3FN75MkzZvlICuUkMU1vtzU/l+2Fvkv9BMGVsne0JaOni+ynhTWIkrW6Yone+1EfR6C4W153vZ2fsqMBHAXo96OwXu/1QtY6D1gliqlttOhBTNNtZ6KG1lcY3TGGewrMfxpT1Ed94Ct/5Ui0d5/th3S8YN8nzKTu/YQrcT0GNYvDxQ6ebPy43bDcOTot7s98p7E+fiCk582j2AzQl+uj/Gd2P8tQim+xt8zyJrzzFukf57IdzaHFe+qGwI9/T8+k2zVNAo+A8xd5TfD+10Wtk9su2CKZor8f/xZ0v2/mS2e+KKXA/9cibBDDlXHgqUrxWKo8Cz34cU0D3m0xaa9/Y9QhPCb1JwvcUyCKjmHLebIIpnpkpzk3CN4n01sMz3hv2YDYlmMK3Hnzn+2yNQsk90igKf1yjmK9K1Tfy3jGSXU8Pkt3etj47scw0Cqb7TfxRAnmKahTc7wf3U94FU71eJ2GYAvsp+p4CObRCTK2Wq0himAK9Hj93j4JeD7qfivYXTCkhwdS/0v2w3+/Tq6988lsQTPHbeeajAD2Jwq4cylPjTrS2jU+NYIr70kFPIut04/spjKm5MrxhSqj7AZ7Cuh/z+y0OhKfmrcVC7Pd7ie5XUB7cTynFX9Ln+6yexG+6XzTf7snLtxBnxPdTwl4P4KHddDtrSffsQnTv1oN3j1IPbaNWO14zM7ebaiSZY4PMXlyjYLMfzk2imMI8FbwfAsnqzVoJwxTryP7Zm4QxZdTXBFOe4mlijYJiqu5u8gnAVJNrFM7pgimztJmmsp3xrQe+n2K9HnJOVe0vVYApkJeOvEngPbXvvjVse2dcZj+e74e8Sc/GVLH4aD9V+i0axfP8ftxHQTHFeArPfvx+CvTO4yyyxWdn7TNMCbtyhDwF/H5xYxn55snzeqArp7Fxs1eesrSpL4HZD2jpNNvZ318wZYYEU0JvkjCPgul+1EfBeMo9e1oq4wX7KPh+CvjSp/vNWtVNh2CK7qdwZibOTQK+9NPSVfSpW69J7kYqB6muHLzzFXa6xbleQ2WY4rMf7POlvvTnahQZSXo0+5VBuPOf4ymMqe1Ha6+a8tcok8rMFGrpfdyRbZA3uqFJ20B8O4/7fLGPYr4jmDKGMpm9hJ1uIONF2Oe7zvRD1YzCVgTvp3hPIvAmUS0d909Nv8KVrVvLG0+xO9+fZz+gUbDu0QrBlJXXhlOQmwR8FEItHeSlLwq5muQYNsEU1v1+9tCCjJfDudtQXScxpqncJN6V82SeymQe9c4rlV+iUTzLRzFfvQFf+n6dSIa7HcHZL+X3o+8p3OfLbhK/yOxjHghJpfx+VPfDvR549otHi8hmmOK6H8j3E/Z6MC2dvqcWfj+QzC/yIIN+P6r7CbtycLbztF8nmGopXuWO3w/c+QKNgmLKS5pr1cxPhx7Y+eJsZ6z7gfupdZ7QoOMPv/MUnf2Efj/AU2bQ+dI9v0N4auBdMNWaJ2meovup5+p+maz8yENb+S0axZO1dKpRxGGdYCqpKmlMAR8F8iaB2W/5dnlPnOxxmqcApvD9FPClXzBlWa1WK7WfEuZRUC0dvKcO9Y/AN/tvrYD5KFgeBcUU1v2EvvTR5MJTjTPBlFD3A/spfD/FMWV9Zm6Ywl05wEMLsp2pL5115QzCmmTXVYIp3JUj7J/Cs58fEZ6yz5XKNKVRvI6ncoVHHtrqb9EonqelAx/FIkwkMzrHJ3FmpvDOl2GK+v1Ct0V4aiJ1FqnMzJ873YDfbzmvRLZe9m6z350OAtw7T/dTSXdPMNXOEkyBm0TOUyCLTDj7jSsXnqqMCKbofko/d7pQo7Ar2dIPd7589jO3zjdMYZ5KYQr4KJwLprzmjacwpsQeWrqforPf5i2uS85QI5jCPYkv0ygy8qOMF6X2S3JoX+KhDftq4uv5SElSvR5USwe5SbjTjep+a2VN3uhn8mQQ636Ap+j9FPZRBAnBlFmqtH7A1J3MzGkzXOrb931gm+VQwFM8MxPkUeC8dG8crlTr3WxVmEZx8/t9y6EF+X741mNWaoQSm/1wr4fwdh7vfDduUPPdj9xxIdYohD2J7D1FZ7/xWalL9to/eT9o6a/AlPIo40VRf0lXjvKK9xTFlDk6EUxxbxLmKXDr0Rua+vU9RXlqazXI9/T7djuFXTkcUyzfT9iVw2a/ZB6perfS0oCWDmY/5qFFuh/w+23dj8A2tnWCKbCfQpgC+ylw58s6si+YYjxFZz/MUwBTQt1vol8wZWo3TD3K96M8BTSKKJep+c7sk2DqTsYL6sgGPYmOL98whXnqZR7aTOFRxouiZbjw97d4ql1jvR618np/9VGspWXiW+V2+5TKo+C5SVhLBzzlLy+Yaq8IpnhHtnbSp0nK74d751kHQascqUbfI5jCO1+hjwJgimoUm8wFU+Fba5G6n6LvKXrni3e+AFODqE54SlGapTseWqz7gTvfobkOfUNzhg7AlFj3o5jq14ah31gEuyumDqZKMNUZE0yVes2dvtHd+HrnO+mXTF0/5NVrVw7HFPClb1semf0ifeFd91MXvx/IInuFhzZTfJTxomgqB9VfwxTsSWS9HvZ7Yls7uR2lMIX9fhRTU85TFFOrdUi+pzO18VRd5uoyu/VQRxGZbbgvHfAU0CjYTWLyvpGs+VGugP2U+HYe59BSTIVk9lON5gfBFLj1EL6nhB0EzvyCqVhpymKNwkC5SYCn6HvKzF8wZU6HzkNvEtb96OwX6j6Z/ZLGfJHS0sF76ue89I3TqkuuXja8lDfpZX6/TOlRxktB+iUZL897T0EPrVwiU99HZZSkbudB96hQ96OYSpL6mnwmO98wlcqh5e8p3D26MOc3TPH3lLh/SoipoP4RqPrbW2sKM17QnW/Km8QzMy0lXErWrtosgZtEkEMLPLTYR0FnPycgmNK1ZGiAfL/GvDisgNmvmQ2+KhBT3EcRGReeKh7m03u6H8UU8NByb9IuXtd9xx5WnFRP4qsyXpRs5lHGS+G35FE8LzcJdI8uOu+JatXnSpTypeObRKpR0P4pmO/XUMn3dM7qeGIfBZ79sEYRjd83vjkbEkzd6cpBN4nA70d5St+HBFPYR4H3U9jvx/qnBnWCqblJeIpialx19evOl2e8AG8S3vlO2vXQtrbTpiHuHsU7X8xTsbmq2W7Y16cpjUJ4k4jvp3aVet23zZ3hiDNeXuH3y2bzuQeYyv4SH4Xy5Dtfup8KN5OEjFo6wdTP+ynsowA734Puh5JR7XzH1L/qnaeZmVaLYMoa6JtSClPCnS/V0oFGsepeMJXP3jDFfBR8P4U7svHOd/amLX1rpDQz371Jt9t5Yf9Ug3toB8cLpj4dgilhBwGe/WqbswczMxOrVrPt0yfhKadTnMA7XzD7/Xw/tQguPKVMLjyF7qfAe+qpeRRKNqc88CYVcr9Eo/jfY0qQ70cxZTjDdsB86fh+CvR6CDG12PvUbV1wUpj6+daD3U9RTE0Kbxtb9zb5UqrPF89+mKfY7fx+70v61/6SZXZ5TwHdD3tot/ULz/D3FMDUpHp7T2Fv0qyaO0vsPUW1dJCXvov9sr6jPKVpBFPcmwR2vthHkbqdNwhP2V33hil/vFz+kEMr1NINiqnD+8m4zn7C3KTnvqey+dKj2S/3S/p8n8FTqdv5ZW+0kwzlOArE/VPCHFrwnlovaqFvfZhbR+z3wzzF/H6014Nq6fPyZfaLy9946lG+H8DUYZoQTDlvLQ++p37mKZxFpq9DgqlBTHhK2Odb5RkvNDNzsvqqXG89qO5nnsNQNfOlZg/ofuw9RTMzwXsKaOn0PUXz0jdnq2YP9rVvs1/qJlGYl05zkzZbp2677mFhQI0C5SY9e/ZTMg90v0L+l/gonsJTHTT77ZryTrK++kqQuvV4pFGwXo8jwZSpL8eGWKNg+ymhL51lvASEp0w7v5FTHdnYR4Hz/Simdu8J+SSO6jeNAs9+2JeOez2mdkAwZY5usx/2+1VQB4Fw9jO1KcGU8M4X7HwxpihPrfbnmmqXtrp3734K7adg/5Thf8PUf5Hxki3kHul+8h/Nof1n5wsxlZzdnW/1cvFCfOsBdr7Um0QzXkAWWTJehrYemARTeOdLtXSKKZbxItQo9ofpRjXejjdMPbpJFGOqPCM8BTSKdqXZE3eP0owXwFOTo3bDFPbQCrtyjIyel7SjU7lqFNNhEKrGtvcNU+B+Cvv9cLZzeDAJpoYrgik6+9Gdb8pHgXe+4HZ+U6vbg3LHMK4e2v9i9isqD+6nCsov0SieraWz2/noO6aYlo4yM8FNIt75rj6q5D1xbHcM8J4CHlrx7Tzf+a4ml/dUoBNM4Q4C+p5i91No9gNa+rbe830r25O9VB6FsHce+CgApujs9y2P4t96kyaqRmY/ylNUowD9U5ynGKZ4Vw7odDt8VAimtM8bT+E8CtA9Ksz3OyQXTIV94zb7cY3iVV05SrZUfOBLLxR+iUbxxJtEzlPrJLfzzfXnaAHz/fjsh3U/4E1i+X6bCpl9zl6hB3mK384LMzMBpuJKaaNacnko38l2Fs9+zEfhXzC1zsgO9NBynnp06zEsBkvbKpvNE9Qo6H5K2D2KO93sihZI+jZotsQaBdDSQcbLhxpfb+fXu1NNHaw7ZQ9kvGhOMr7upz6Hk3dbRfl+jKdYHsW6Wlft2qrSA/sp5qOg3aOv2PnmMtIDv1/ht+RR/K/fU9SXTr1JTKMITuqM8ZRZyipTOPtRnqLeJDPcL/2WPdW1KtMoLh0EgKeW1iJUram8baV656eZcHXtyKYdBPgmkWoUYZ5gSu83BbMfvkmknW6Ap6iWHnXJ7GdNAoIpoKXT/VShtoxTeek4h3YUagRTzfMNU9hDS289GE+t94YP91O0Izvc/4OpYaDkUx0ELI+CahR0P9VCPLXqEp4a2A2CKbzzBd2jwl4PiqlxcqqrTuZAMIVvEkEW2XO19Fw290j3+y15FE/RKCimgI9i3ZJ2tjHeE0xxb5K4gwDfJLJ8v+WcvCeaLcJTwk43MPsJez3mYemSuzQfZv7d/RT1UQC/ny/3fNvq9b5j6uf3FPZRDD60pWoqSjP5npdOMMX3U8BHgT205iYgmDIdgim+n8KZmbh7FGS8bGK9KjmTQtkR76fwewrPfuH5fOMpYW7SK2a/XE5+pPuVyryE4I/OfuB2vvy1s3X9beSJ73xxBwH2Jq37n4Fkbk6Ep7BGIfTQAt2P7qfG8mQtGbPmDVN45wuynTmmwE3iqpb4qtXUbphi7ymKKa6li/PS6eznRAHBlLQkmPqWl/4NU3cyMz1DDXwrr+bTmKI8RTUKmEdBPbScp+L2vCq5b+HRSWWRCe+nqI9C4/1TW1UnmJq1T72Ulv4yb1IuX3g0+5X/aMYLyKOg7yk6+22+zJ1qnOqjKezzRblJQEsH2c7M71f8JLNfJ+poqV4PuvMFtx64K4e9p+ziWtLP+eFJnEUGdr5Yo+CYMuVENlI+CmHGC9bSzYK2kBimHr2ncAcBzUsf+BdMaX5eAx5akEWGMYU7CChPDT4+CKbwfmrUNaopngJ56XT2M7/mmuTuY6PF3lNYS39Fxssl3fkBpip/VqNo1/oy9fuN67urjyKeHHfkVeAoHvD7sQ4CnO8Hej34eyqpvAUSw9S/yk3CvR5+tbj2LW9I3jM8jwLwlBBTQKNYnC+Y8ns3TAGNgmIK8JRz8lcwL72TNwkvfgYEU7HSjNh+6nN5zKsVrqX3+e08zqOgPDWK/BumftbSxd4kiqllRDBlt89HA2oU0mYUfNMovuf7AV96PDto0qCuLFrwJhF1jz5555srZB/tp6rS3Q/z/7eYwjzFMWXOMiMH6H549sPvKYYp2kEQRTOCqWyzoKU6CPh7imkUwu7RgzNe+0Z8JDwBfOlgP8XfUziLjPkodAIx08nIPbGWLpz9QBaZObhgat/+iafKqH8qle1cUAPbzE8IprgvHdxPCXe+gKcYpo7KDVNg54t7EoUe2mXrnWBq93bB1D8ZLy/2peeKj24SC1X+U/tLmML3U7vd5Y3c728lvZgQTP3c64Fzk4CPItQvPFUpFzRx96iwgwDeT10wxXhKeOcLeIrqflijYJjqBDdMAY0C+/2EN4lG9vvsJ+7IRhoFwNSnvCKYmnVvsx/uSQzrXyrc+dL3FNAodpv+jafw7AfufPlNIuApiqn1/lOTnMLsMvvxnkTgTXqBLz1XenSTWKj9Et3v2bMf3U8dSr0t+Ux1FSfV6Ub3U8xDi2Y/mJlZKgW+4R4LlZSH9udbD9BBEG8La9us5Mlnms5+j/ZTYPajfb7JuLuSGKbATSLC1J3MzNlKXfimvySzH+jIFvIUuJ3nPgo3uwpUY+bnK6n+KSGmgI+C+tIP2lvVdyRzbog7su/4KNh+qp9ovnOqVuB7SsM89dz9VF4qPdIoVIX//CUtHecmsU634wVTdPbD+ynu9xP3T1FMbbvFb5iiuh+78wVZZMI8Coqp9YxgSn+bE0zduZ/6efZjmKo4N54SZryAnS/zJgFfOsXUpEow9XO+n1j3o5iiPMUwJdQovt1Pyen7qXnYJ5hafBBMAS0d5yZRTOFeD+pLH4ZdzbcDpaKx2W9Xt4u+OsuWWmznyzSKJ2Mqm32kUWi8Kif75zEVeNutb0STkQH3U4+8SdTvx7T044RgSt6MSilM4VsPzFN09luexmvbsDcCnmL3U/Q9JfT70dkv1ncryTiV5JZ49rvT68E6CHyVzH72shmkdr7C/VRKo1hdeGq7u/EUzqMA7ymcl858FP6+6g8ag/l19gN+P/qeYr0eKN8P6H6z9u7GU1ijoPdTr3hP5XP5B/dTRemP6n5Yo+CY0hs2wRTmqZ97EsHst5qOyfe0Ov+GqTs5tFj3ixVlrVrhez5iPCXOocW387zTbUN4yjeGDsEU0P2a5aYGtHTmo6CY0uOJBPMopm8+4SlzRDDlnmcb2JHNtXScmwR96bNaoOpb9YYpwFPY7weynfmtx37dq9ruKav3AKbu9CTizMzlpKP57oez0FJ56YynXqD75fPKg9mPPEF/R8bLs3hq7rP3FMXUohptbWtRUHriO1926yHUKACmjuV2Ce6n/pWWzrxJvdFaNXvke5fpfgxT2JuEs5357BcQnvKNZknWoO5HMcV56pqZeblJBL50hqnRZfbTTYIpOvsJPbRY9wOYcloXntLs2+x3p3de2JE9b8wIpjr7G6bEfb5o9gMaRbL4B1PgJvG1O9+8XHpwO1/M/JI+3+fdzoNs581uvbUZTwl1P3A/hTFFZ7+5WrhhSng7fwdTzJeuXjC1WhNM0dlPnEXGc5NA9yjAlNUjPMUzM9Xum5sRZ2bim8Th1F/YJnl/Ban7KZBFhm49wM53fK76klmKXJn1emCNAtx6CPunknqpajvJiGCKauls9hPeT2G/H91PUZ4abIwLppDu9zqeKmQe7KeK2V+S8fIUTOGd73LTIJiabglP4f0UvkkUdroF7yMy+9SPbVl8Ow80CuyjoLMf5Smj07jNfneynamWjvMoKKZ0OfjOUz/fzmNMjQ4XTLWV5kJ864Hz0qkvHWgURpPMftax5ZbEPIVnP6xRbEIy+znjwQ1TuH/q+p667Hwppsab2VwCmZmDU6TZdlb7h6fQne8r/H754qPe+WLuL99P4T7f+SjcqoY3jtOzH8/MFL+n6E3ibjcKbHP8qcjszpdpFIVlO+1NEt5PLVZKKFmTz02g+p2v8kO/H579lu3uytbnpUuWGc92prMfzyLDHQRAS3e+1IVq1mOCKc5TTEvHPgrdtC1468G09N3Sl4yj7GbudBCk+qfaJTlgWvpu3iWzX6la7qXyKACm+OyHbz2skqfZDvnrKlD34++p6X4XCnW/92C5S0T/8H8A1EGhaA==</prop>
			<obj name="TemperatureLog" class="TemperatureLog" version="2">
				<prop name="Times">TEFSWgAAjJEAAICMjCwBAADGAgAAagQAAAQGAACeBwAAQgkAANwKAAB2DAAAEA4AALQPAABOEQAA6BIAAIIUAAAmFgAAwBcAAFoZAAD0GgAAmBwAADIeAADMHwAAcCEAAAojAACkJAAAPiYAAOInAAB8KQAAFisAALAsAABKLgAA7i8AAIgxAAAiMwAAvDQAAGA2AAD6NwAAlDkAAC47AADIPAAAbD4AAAZAAACgQQAAREMAAN5EAAB4RgAAEkgAALZJAABQSwAA6kwAAIROAAAoUAAAwlEAAFxTAAD2VAAAmlYAADRYAADOWQAAclsAAAxdAACmXgAAQGAAAORhAAB+YwAAGGUAALJmAABWaAAA8GkAAIprAAAkbQAAvm4AAGJwAAD8cQAAlnMAADB1AADUdgAAbngAAAh6AACiewAARn0AAOB+AAB6gAAAFIIAALiDAABShQAA7IYAAIaIAAAqigAAxIsAAF6NAAACjwAAnJAAADaSAADQkwAAdJUAAA6XAAComAAAQpoAAOabAACAnQAAGp8AALSgAABOogAA8qMAAIylAAAmpwAAwKgAAGSqAAD+qwAAmK0AADKvAADMsAAAcLIAAAq0AACktQAASLcAAOK4AAB8ugAAFrwAALq9AABUvwAA7sAAAIjCAAAsxAAAxsUAAGDHAAAEyQAAnsoAADjMAADSzQAAds8AABDRAACq0gAARNQAAOjVAACC1wAAHNkAALbaAABQ3AAA9N0AAI7fAAAo4QAAwuIAAGbkAAAA5gAAmucAADTpAADO6gAAcuwAAAzuAACm7wAASvEAAOTyAAB+9AAAGPYAALz3AABW+QAA8PoAAIr8AAAu/gAAyP8AAGIBAQD8AgEAoAQBADoGAQDUBwEAeAkBABILAQCsDAEARg4BAOoPAQCEEQEAHhMBALgUAQBcFgEA9hcBAJAZAQAqGwEAxBwBAGgeAQACIAEAnCEBADYjAQDaJAEAdCYBAA4oAQCoKQEATCsBAOYsAQCALgEAGjABAL4xAQBYMwEA8jQBAIw2AQAwOAEAyjkBAGQ7AQD+PAEAoj4BADxAAQDWQQEAekMBABRFAQCuRgEASEgBAOxJAQCGSwEAIE0BALpOAQBeUAEA+FEBAJJTAQAsVQEAxlYBAGpYAQAEWgEAnlsBADhdAQDcXgEAdmABABBiAQCqYwEARGUBAOhmAQCCaAEAHGoBAMBrAQBabQEA9G4BAI5wAQAycgEAzHMBAGZ1AQAAdwEApHgBAD56AQDYewEAfH0BABZ/AQCwgAEASoIBAO6DAQCIhQEAIocBALyIAQBgigEA+osBAJSNAQAujwEAyJABAGySAQAGlAEAoJUBADqXAQDemAEAeJoBABKcAQCsnQEAUJ8BAOqgAQCEogEAHqQBAMKlAQBcpwEA9qgBAJCqAQA0rAEAzq0BAGivAQACsQEAprIBAEC0AQDatQEAfrcBABi5AQCyugEATLwBAPC9AQCKvwEAJMEBAL7CAQBixAEA/MUBAJbHAQAwyQEAysoBAG7MAQAIzgEAos8BADzRAQDg0gEAetQBABTWAQCu1wEAUtkBAOzaAQCG3AEAIN4BAMTfAQBe4QEA+OIBAJLkAQA25gEA0OcBAGrpAQAE6wEAqOwBAELuAQDc7wEAgPEBABrzAQC09AEATvYBAPL3AQCM+QEAJvsBAMD8AQBk/gEA/v8BAJgBAgAyAwIA1gQCAHAGAgAKCAIApAkCAD4LAgDiDAIAfA4CABYQAgCwEQIAVBMCAO4UAgCIFgIAIhgCAMYZAgBgGwIA+hwCAJQeAgA4IAIA0iECAGwjAgAGJQIAqiYCAEQoAgDeKQIAeCsCABwtAgC2LgIAUDACAPQxAgCOMwIAKDUCAMI2AgBmOAIAADoCAJo7AgA0PQIA2D4CAHJAAgAMQgIApkMCAEpFAgDkRgIAfkgCABhKAgCySwIAVk0CAPBOAgCKUAIAJFICAMhTAgBiVQIA/FYCAJZYAgA6WgIA1FsCAG5dAgAIXwIArGACAEZiAgDgYwIAemUCAB5nAgC4aAIAUmoCAPZrAgCQbQIAKm8CAMRwAgBocgIAAnQCAJx1AgA2dwIA2ngCAHR6AgAOfAIAqH0CAEx/AgDmgAIAgIICABqEAgC+hQIAWIcCAPKIAgCMigIAJowCAMqNAgBkjwIA/pACAJiSAgA8lAIA1pUCAHCXAgAKmQIArpoCAEicAgDinQIAfJ8CACChAgC6ogIAVKQCAPilAgCSpwIALKkCAMaqAgBqrAIABK4CAJ6vAgA4sQIA3LICAHa0AgAQtgIAqrcCAE65AgDougIAgrwCABy+AgC2vwIAWsECAPTCAgCOxAIAKMYCAMzHAgBmyQIAAMsCAJrMAgA+zgIA2M8CAHLRAgAM0wIAsNQCAErWAgDk1wIAftkCACLbAgC83AIAVt4CAPrfAgCU4QIALuMCAMjkAgBs5gIABugCAKDpAgA66wIA3uwCAHjuAgAS8AIArPECAFDzAgDq9AIAhPYCAB74AgDC+QIAXPsCAPb8AgCQ/gIAKgADAM4BAwBoAwMAAgUDAJwGAwBACAMA2gkDAHQLAwAODQMAsg4DAEwQAwDmEQMAgBMDACQVAwC+FgMAWBgDAPIZAwCWGwMAMB0DAMoeAwBuIAMACCIDAKIjAwA8JQMA4CYDAHooAwAUKgMArisDAFItAwDsLgMAhjADACAyAwDEMwMAXjUDAPg2AwCSOAMALDoDANA7AwBqPQMABD8DAJ5AAwBCQgMA3EMDAHZFAwAQRwMAtEgDAE5KAwDoSwMAgk0DACZPAwDAUAMAWlIDAPRTAwCYVQMAMlcDAMxYAwBwWgMAClwDAKRdAwA+XwMA4mADAHxiAwAWZAMAsGUDAFRnAwDuaAMAiGoDACJsAwDGbQMAYG8DAPpwAwCUcgMAOHQDANJ1AwBsdwMABnkDAKB6AwBEfAMA3n0DAHh/AwASgQMAtoIDAFCEAwDqhQMAhIcDACiJAwDCigMAXIwDAACOAwCajwMANJEDAM6SAwBylAMADJYDAKaXAwBAmQMA5JoDAH6cAwAYngMAsp8DAFahAwDwogMAiqQDACSmAwDIpwMAYqkDAPyqAwCWrAMAOq4DANSvAwBusQMACLMDAKK0AwBGtgMA4LcDAHq5AwAUuwMAuLwDAFK+AwDsvwMAhsEDACrDAwDExAMAXsYDAPjHAwCcyQMANssDANDMAwB0zgMADtADAKjRAwBC0wMA5tQDAIDWAwAa2AMAtNkDAFjbAwDy3AMAjN4DACbgAwDK4QMAZOMDAP7kAwCY5gMAPOgDANbpAwBw6wMACu0DAKTuAwBI8AMA4vEDAHzzAwAW9QMAuvYDAFT4AwDu+QMAiPsDACz9AwDG/gMAYAAEAPoBBACeAwQAOAUEANIGBAB2CAQAEAoEAKoLBABEDQQA6A4EAIIQBAAcEgQAthMEAFoVBAD0FgQAjhgEACgaBADMGwQAZh0EAAAfBACaIAQAPiIEANgjBAByJQQADCcEAKYoBABKKgQA5CsEAH4tBAAYLwQAvDAEAFYyBADwMwQAijUEAC43BADIOAQAYjoEAAY8BACgPQQAOj8EANRABAB4QgQAEkQEAKxFBABGRwQA6kgEAIRKBAAeTAQAuE0EAFxPBAD2UAQAkFIEACpUBADOVQQAaFcEAAJZBACcWgQANlwEANpdBAB0XwQADmEEAKhiBABMZAQA5mUEAIBnBAAaaQQAvmoEAFhsBADybQQAjG8EADBxBADKcgQAZHQEAAh2BACidwQAPHkEANZ6BAB6fAQAFH4EAK5/BABIgQQA7IIEAIaEBAAghgQAuocEAF6JBAD4igQAkowEACyOBADQjwQAapEEAASTBACelAQAQpYEANyXBAB2mQQAEJsEAKqcBABOngQA6J8EAIKhBAAcowQAwKQEAFqmBAD0pwQAjqkEADKrBADMrAQAZq4EAACwBACksQQAPrMEANi0BAB8tgQAFrgEALC5BABKuwQA7rwEAIi+BAAiwAQAvMEEAGDDBAD6xAQAlMYEAC7IBADSyQQAbMsEAAbNBACgzgQARNAEAN7RBAB40wQAEtUEAKzWBABQ2AQA6tkEAITbBAAe3QQAwt4EAFzgBAD24QQAkOMEADTlBADO5gQAaOgEAALqBACm6wQAQO0EANruBAB08AQAGPIEALLzBABM9QQA5vYEAIr4BAAk+gQAvvsEAGL9BAD8/gQAlgAFADACBQDUAwUAbgUFAAgHBQCiCAUARgoFAOALBQB6DQUAFA8FALgQBQBSEgUA7BMFAIYVBQAqFwUAxBgFAF4aBQD4GwUAnB0FADYfBQDQIAUAaiIFAA4kBQCoJQUAQicFANwoBQB2KgUAGiwFALQtBQBOLwUA6DAFAIwyBQAmNAUAwDUFAFo3BQD+OAUAmDoFADI8BQDMPQUAcD8FAApBBQCkQgUASEQFAOJFBQB8RwUAFkkFALpKBQBUTAUA7k0FAIhPBQAsUQUAxlIFAGBUBQD6VQUAnlcFADhZBQDSWgUAbFwFABBeBQCqXwUARGEFAN5iBQB4ZAUAHGYFALZnBQBQaQUA6moFAI5sBQAobgUAwm8FAFxxBQAAcwUAmnQFADR2BQDYdwUAcnkFABZ7BQC6fAUAVH4FAO5/BQCIgQUALIMFAMaEBQBghgUA+ocFAJ6JBQA4iwUA0owFAGyOBQAQkAUAqpEFAESTBQDelAUAgpYFAByYBQC2mQUAUJsFAOqcBQCOngUAKKAFAMKhBQBcowUAAKUFAJqmBQA0qAUAzqkFAHKrBQAMrQUApq4FAECwBQDksQUAfrMFABi1BQC8tgUAVrgFAPC5BQCKuwUALr0FAMi+BQBiwAUA/MEFAJbDBQA6xQUA1MYFAG7IBQAIygUArMsFAEbNBQDgzgUAetAFAB7SBQC40wUAUtUFAPbWBQCQ2AUAKtoFAMTbBQBo3QUAAt8FAJzgBQA24gUA2uMFAHTlBQAO5wUAqOgFAELqBQDm6wUAgO0FABrvBQC08AUAWPIFAPLzBQCM9QUAJvcFAMr4BQBk+gUA/vsFAKL9BQA8/wUA1gAGAHACBgAUBAYArgUGAEgHBgDiCAYAhgoGACAMBgC6DQYAVA8GAPgQBgCSEgYALBQGANAVBgBqFwYABBkGAJ4aBgA4HAYA3B0GAHYfBgAQIQYAtCIGAE4kBgDoJQYAgicGABwpBgDAKgYAWiwGAPQtBgCOLwYAMjEGAMwyBgBmNAYAADYGAJo3BgA+OQYA2DoGAHI8BgAMPgYAsD8GAEpBBgDkQgYAfkQGACJGBgC8RwYAVkkGAPpKBgCUTAYALk4GAMhPBgBsUQYABlMGAKBUBgA6VgYA3lcGAHhZBgASWwYArFwGAFBeBgDqXwYAhGEGAB5jBgDCZAYAXGYGAPZnBgCQaQYANGsGAM5sBgBobgYAAnAGAJxxBgBAcwYA2nQGAHR2BgAOeAYAsnkGAEx7BgDmfAYAgH4GACSABgC+gQYAWIMGAPyEBgCWhgYAMIgGAMqJBgBuiwYACI0GAKKOBgA8kAYA4JEGAHqTBgAUlQYArpYGAFKYBgDsmQYAhpsGACCdBgDEngYAXqAGAPihBgCcowYANqUGANCmBgBqqAYABKoGAKirBgBCrQYA3K4GAHawBgAQsgYAtLMGAE61BgDotgYAgrgGACa6BgDAuwYAWr0GAPS+BgCYwAYAMsIGAMzDBgBwxQYACscGAKTIBgA+ygYA4ssGAHzNBgAWzwYAsNAGAFTSBgDu0wYAiNUGACzXBgDG2AYAYNoGAPrbBgCU3QYAON8GANLgBgBs4gYABuQGAKrlBgBE5wYA3ugGAHjqBgAc7AYAtu0GAFDvBgDq8AYAjvIGACj0BgDC9QYAZvcGAAD5BgCa+gYANPwGAM79BgBy/wYADAEHAKYCBwBABAcA5AUHAH4HBwAYCQcAsgoHAEwMBwDwDQcAig8HACQRBwC+EgcAYhQHAPwVBwCWFwcAOhkHANQaBwBuHAcACB4HAKwfBwBGIQcA4CIHAHokBwAeJgcAuCcHAFIpBwDsKgcAkCwHACouBwDELwcAXjEHAAIzBwCcNAcANjYHANA3BwB0OQcADjsHAKg8BwBMPgcA5j8HAIBBBwAaQwcAtEQHAFhGBwDyRwcAjEkHACZLBwDKTAcAZE4HAP5PBwCYUQcAMlMHANZUBwBwVgcAClgHAKRZBwBIWwcA4lwHAHxeBwAgYAcAumEHAFRjBwDuZAcAkmYHACxoBwDGaQcAYGsHAARtBwCebgcAOHAHANJxBwB2cwcAEHUHAKp2BwBOeAcA6HkHAIJ7BwAcfQcAtn4HAFqABwD0gQcAjoMHACiFBwDMhgcAZogHAACKBwCaiwcANI0HANiOBwBykAcADJIHAKaTBwBKlQcA5JYHAH6YBwAimgcAvJsHAFadBwDwngcAiqAHAC6iBwDIowcAYqUHAAanBwCgqAcAOqoHANSrBwB4rQcAEq8HAKywBwBGsgcA6rMHAIS1BwAetwcAwrgHAFy6BwD2uwcAkL0HACq/BwDOwAcAaMIHAALEBwCcxQcAQMcHANrIBwB0ygcADswHAKjNBwBMzwcA5tAHAIDSBwAa1AcAvtUHAFjXBwDy2AcAltoHADDcBwDK3QcAZN8HAAjhBwCi4gcAPOQHANblBwBw5wcAFOkHAK7qBwBI7AcA4u0HAIbvBwAg8QcAuvIHAF70BwD49QcAkvcHACz5BwDQ+gcAavwHAAT+BwCe/wcAQgEIANwCCAB2BAgAEAYIALQHCABOCQgA6AoIAIwMCAAmDggAwA8IAFoRCAD0EggAmBQIADIWCADMFwgAZhkIAAobCACkHAgAPh4IANgfCAByIQgAFiMIALAkCABKJggA5CcIAIgpCAAiKwgAvCwIAGAuCAD6LwgAnjEIAEIzCADcNAgAdjYIABA4CAC0OQgATjsIAOg8CACCPggAJkAIAMBBCABaQwgA/kQIAJhGCAAySAgAzEkIAHBLCAAKTQgApE4IAD5QCADYUQgAfFMIABZVCACwVggASlgIAO5ZCACIWwgAIl0IALxeCABWYAgA+mEIAJRjCAAuZQgA0mYIAGxoCAAGaggAoGsIAERtCADebggAeHAIABJyCAC2cwgAUHUIAOp2CACEeAgAKHoIAMJ7CABcfQgAAH8IAJqACAA0gggAzoMIAGiFCAAMhwgApogIAECKCADaiwgAfo0IABiPCACykAgATJIIAOaTCACKlQgAJJcIAL6YCABYmggA/JsIAJadCAAwnwgA1KAIAG6iCAAIpAgAoqUIAEanCADgqAgAeqoIABSsCAC4rQgAUq8IAOywCACGsggAKrQIAMS1CABetwgA+LgIAJy6CAA2vAgA0L0IAHS/CAAOwQgAqMIIAELECADcxQgAgMcIABrJCAC0yggATswIAPLNCACMzwgAJtEIAMDSCABa1AgA/tUIAJjXCAAy2QgAzNoIAHDcCAAK3ggApN8IAEjhCADi4ggAfOQIABbmCAC65wgAVOkIAO7qCACI7AgALO4IAMbvCABg8QgA+vIIAJT0CAA49ggA0vcIAGz5CAAQ+wgAqvwIAET+CADe/wgAggEJABwDCQC2BAkAUAYJAPQHCQCOCQkAKAsJAMwMCQBmDgkAABAJAJoRCQA+EwkA2BQJAHIWCQAMGAkAsBkJAEobCQDkHAkAfh4JABggCQC8IQkAViMJAPAkCQCKJgkAJCgJAMgpCQBiKwkA/CwJAJYuCQA6MAkA1DEJAG4zCQASNQkArDYJAEY4CQDgOQkAhDsJAB49CQC4PgkAUkAJAPZBCQCQQwkAKkUJAMRGCQBoSAkAAkoJAJxLCQA2TQkA2k4JAHRQCQAOUgkAslMJAExVCQDmVgkAgFgJACRaCQC+WwkAWF0JAPJeCQCWYAkAMGIJAMpjCQBkZQkA/mYJAKJoCQA8agkA1msJAHBtCQAUbwkArnAJAEhyCQDicwkAfHUJACB3CQC6eAkAVHoJAPh7CQCSfQkALH8JAMaACQBqggkABIQJAJ6FCQA4hwkA3IgJAHaKCQAQjAkAqo0JAE6PCQDokAkAgpIJACaUCQDAlQkAWpcJAPSYCQCYmgkAMpwJAMydCQBmnwkAAKEJAKSiCQA+pAkA2KUJAHKnCQAWqQkAsKoJAEqsCQDkrQkAiK8JACKxCQC8sgkAVrQJAPq1CQCUtwkALrkJAMi6CQBivAkABr4JAKC/CQA6wQkA3sIJAHjECQASxgkArMcJAFDJCQDqygkAhMwJAB7OCQDCzwkAXNEJAPbSCQCa1AkANNYJAM7XCQBo2QkADNsJAKbcCQBA3gkA2t8JAHThCQAY4wkAsuQJAEzmCQDm5wkAiukJACTrCQC+7AkAWO4JAPzvCQCW8QkAMPMJAMr0CQBu9gkAEvgJALb5CQBQ+wkA6vwJAIT+CQAeAAoAwgEKAFwDCgD2BAoAkAYKACoICgDOCQoAaAsKAAINCgCmDgoAQBAKANoRCgB0EwoAGBUKALIWCgBMGAoA5hkKAIobCgAkHQoAvh4KAGIgCgD8IQoAliMKADAlCgDUJgoAbigKAAgqCgCiKwoARi0KAOAuCgB6MAoAFDIKAK4zCgBSNQoA7DYKAIY4CgAgOgoAxDsKAF49CgD4PgoAkkAKADZCCgDQQwoAakUKAARHCgCoSAoAQkoKANxLCgB2TQoAEE8KALRQCgBOUgoA6FMKAIxVCgAmVwoAwFgKAFpaCgD+WwoAmF0KADJfCgDMYAoAcGIKAApkCgCkZQoASGcKAOJoCgB8agoAFmwKALptCgBUbwoA7nAKAIhyCgAsdAoAxnUKAGB3CgD6eAoAlHoKADh8CgDSfQoAbH8KAAaBCgCqggoARIQKAN6FCgB4hwoAHIkKALaKCgBQjAoA6o0KAI6PCgAokQoAwpIKAFyUCgAAlgoAmpcKADSZCgDOmgoAcpwKAAyeCgCmnwoASqEKAOSiCgB+pAoAGKYKALynCgBWqQoA8KoKAIqsCgAurgoAyK8KAGKxCgD8sgoAoLQKADq2CgDUtwoAbrkKABK7CgCsvAoARr4KAOC/CgCEwQoAHsMKALjECgBSxgoA7McKAJDJCgAqywoAxMwKAF7OCgD4zwoAnNEKADbTCgDQ1AoAdNYKAA7YCgCo2QoAQtsKAObcCgCA3goAGuAKALThCgBY4woA8uQKAIzmCgAw6AoAyukKAGTrCgD+7AoAou4KADzwCgDW8QoAcPMKABT1CgCu9goASPgKAOL5CgCG+woAIP0KALr+CgBUAAsA7gELAJIDCwAsBQsAxgYLAGoICwAECgsAngsLADgNCwDcDgsAdhALABASCwCqEwsAThULAOgWCwCCGAsAHBoLAMAbCwBaHQsA9B4LAI4gCwAoIgsAzCMLAGYlCwAAJwsAmigLAD4qCwDYKwsAci0LAAwvCwCwMAsASjILAOQzCwB+NQsAIjcLALw4CwBWOgsA+jsLAJQ9CwAuPwsAyEALAGxCCwAGRAsAoEULADpHCwDeSAsAeEoLABJMCwCsTQsAUE8LAOpQCwCEUgsAHlQLAMJVCwBcVwsA9lgLAJBaCwAqXAsAzl0LAGhfCwACYQsAnGILAEBkCwDaZQsAdGcLAA5pCwCyagsATGwLAOZtCwCAbwsAJHELAL5yCwBYdAsA8nULAJZ3CwAweQsAynoLAGR8CwAIfgsAon8LADyBCwDgggsAeoQLABSGCwCuhwsAUokLAOyKCwCGjAsAII4LAMSPCwBekQsA+JILAJKUCwAslgsA0JcLAGqZCwAEmwsAnpwLAEKeCwDcnwsAdqELABCjCwC0pAsATqYLAOinCwCCqQsAJqsLAMCsCwBargsA/q8LAJixCwAyswsAzLQLAHC2CwAKuAsApLkLAD67CwDivAsAfL4LABbACwCwwQsAVMMLAO7ECwCIxgsAIsgLAMbJCwBgywsA+swLAJTOCwAu0AsA0tELAGzTCwAG1QsAoNYLAETYCwDe2QsAeNsLABLdCwC23gsAUOALAOrhCwCE4wsAKOULAMLmCwBc6AsA9ukLAJrrCwA07QsAzu4LAHLwCwAM8gsApvMLAED1CwDk9gsAfvgLABj6CwCy+wsAVv0LAPD+CwCKAAwAJAIMAMgDDABiBQwA/AYMAJYIDAAwCgwA1AsMAG4NDAAIDwwAohAMAEYSDADgEwwAehUMAB4XDAC4GAwAUhoMAOwbDACQHQwAKh8MAMQgDABeIgwAAiQMAJwlDAA2JwwA0CgMAHQqDAAOLAwAqC0MAEIvDADcMAwAgDIMABo0DAC0NQwATjcMAPI4DACMOgwAJjwMAMA9DABkPwwA/kAMAJhCDAAyRAwA1kUMAHBHDAAKSQwApEoMAEhMDADiTQwAfE8MACBRDAC6UgwAVFQMAO5VDACIVwwALFkMAMZaDABgXAwABF4MAJ5fDAA4YQwA0mIMAHZkDAAQZgwAqmcMAERpDADoagwAgmwMABxuDAC2bwwAWnEMAPRyDACOdAwAKHYMAMJ3DABmeQwAAHsMAJp8DAA0fgwA2H8MAHKBDAAMgwwApoQMAEqGDADkhwwAfokMABiLDAC8jAwAVo4MAPCPDACKkQwALpMMAMiUDABilgwABpgMAKCZDAA6mwwA1JwMAHieDAASoAwArKEMAEajDADqpAwAhKYMAB6oDAC4qQwAXKsMAPasDACQrgwAKrAMAMSxDABoswwAArUMAJy2DAA2uAwA2rkMAHS7DAAOvQwAqL4MAEzADADmwQwAgMMMABrFDAC+xgwAWMgMAPLJDACMywwAMM0MAMrODABk0AwA/tEMAKLTDAA81QwA1tYMAHrYDAAU2gwArtsMAEjdDADs3gwAhuAMACDiDAC64wwAXuUMAPjmDACS6AwALOoMANDrDABq7QwABO8MAJ7wDAA48gwA3PMMAHb1DAAQ9wwAqvgMAE76DADo+wwAgv0MABz/DADAAA0AWgINAPQDDQCOBQ0AMgcNANYIDQBwCg0AFAwNAK4NDQBIDw0A4hANAIYSDQAgFA0AuhUNAFQXDQD4GA0AkhoNACwcDQDGHQ0Aah8NAAQhDQCeIg0AQiQNANwlDQB2Jw0AECkNALQqDQBOLA0A6C0NAIIvDQAmMQ0AwDINAFo0DQD0NQ0AmDcNADI5DQDMOg0AZjwNAAA+DQCkPw0APkENANhCDQByRA0AFkYNALBHDQBKSQ0A5EoNAIhMDQAiTg0AvE8NAFZRDQD6Ug0AlFQNAC5WDQDSVw0AbFkNAAZbDQCgXA0AOl4NAN5fDQB4YQ0AEmMNAKxkDQBQZg0A6mcNAIRpDQAoaw0AwmwNAFxuDQD2bw0AmnENADRzDQDOdA0AaHYNAAx4DQCmeQ0AQHsNANp8DQB+fg0AGIANALKBDQBMgw0A8IQNAIqGDQAkiA0AvokNAFiLDQD8jA0Alo4NADCQDQDKkQ0AbpMNAAiVDQCilg0APJgNAOCZDQB6mw0AFJ0NAK6eDQBSoA0A7KENAIajDQAqpQ0AxKYNAF6oDQD4qQ0AnKsNADatDQDQrg0AarANAA6yDQCosw0AQrUNANy2DQCAuA0AGroNALS7DQBOvQ0A8r4NAIzADQAmwg0AwMMNAFrFDQD+xg0AmMgNADLKDQDMyw0AcM0NAArPDQCk0A0APtINAOLTDQB81Q0AFtcNALDYDQBU2g0A7tsNAIjdDQAi3w0AxuANAGDiDQD64w0AlOUNADjnDQDS6A0AbOoNABDsDQCq7Q0ARO8NAN7wDQCC8g0AHPQNALb1DQBQ9w0A9PgNAI76DQAo/A0Awv0NAGb/DQAAAQ4AmgIOADQEDgDOBQ4AcgcOAAwJDgCmCg4AQAwOAOQNDgB+Dw4AGBEOALISDgBWFA4A8BUOAIoXDgAuGQ4AyBoOAGIcDgD8HQ4AoB8OADohDgDUIg4AbiQOABImDgCsJw4ARikOAOAqDgB6LA4AHi4OALgvDgBSMQ4A7DIOAJA0DgAqNg4AxDcOAF45DgACOw4AnDwOADY+DgDQPw4AdEEOAA5DDgCoRA4ATEYOAOZHDgCASQ4AGksOAL5MDgBYTg4A8k8OAIxRDgAwUw4AylQOAGRWDgD+Vw4AolkOADxbDgDWXA4AcF4OABRgDgCuYQ4ASGMOAOJkDgCGZg4AIGgOALppDgBUaw4A+GwOAJJuDgAscA4AxnEOAGBzDgAEdQ4AnnYOADh4DgDSeQ4AdnsOABB9DgCqfg4ARIAOAOiBDgCCgw4AHIUOALaGDgBaiA4A9IkOAI6LDgAyjQ4AzI4OAGaQDgAAkg4ApJMOAD6VDgDYlg4AcpgOABaaDgCwmw4ASp0OAOSeDgCIoA4AIqIOALyjDgBWpQ4A+qYOAJSoDgAuqg4AyKsOAGKtDgAGrw4AoLAOADqyDgDUsw4AeLUOABK3DgCsuA4ARroOAOq7DgCEvQ4AHr8OALjADgBcwg4A9sMOAJDFDgA0xw4AzsgOAGjKDgACzA4Aps0OAEDPDgDa0A4AdNIOABjUDgCy1Q4ATNcOAObYDgCK2g4AJNwOAL7dDgBY3w4A/OAOAJbiDgAw5A4AyuUOAG7nDgAI6Q4AouoOADzsDgDg7Q4Aeu8OABTxDgCu8g4ASPQOAOz1DgCG9w4AIPkOALr6DgBe/A4A+P0OAJL/DgAsAQ8A0AIPAGoEDwAEBg8AqAcPAEIJDwDcCg8AdgwPABoODwC0Dw8AThEPAOgSDwCMFA8AJhYPAMAXDwBaGQ8A/hoPAJgcDwAyHg8AzB8PAGYhDwAKIw8ApCQPAD4mDwDiJw8AfCkPABYrDwCwLA8AVC4PAO4vDwCIMQ8AIjMPAMY0DwBgNg8A+jcPAJQ5DwA4Ow8A0jwPAGw+DwAGQA8AqkEPAERDDwDeRA8AeEYPABxIDwC2SQ8AUEsPAOpMDwCETg8AKFAPAMJRDwBcUw8A9lQPAJpWDwA0WA8AzlkPAGhbDwAMXQ8Apl4PAEBgDwDkYQ8AfmMPABhlDwCyZg8AVmgPAPBpDwCKaw8AJG0PAMhuDwBicA8A/HEPAJZzDwA6dQ8A1HYPAG54DwAIeg8ArHsPAEZ9DwDgfg8AhIAPAB6CDwC4gw8AUoUPAOyGDwCQiA8AKooPAMSLDwBejQ8AAo8PAJyQDwA2kg8A0JMPAGqVDwAOlw8AqJgPAEKaDwDcmw8AgJ0PABqfDwC0oA8AWKIPAPKjDwCMpQ8AJqcPAMqoDwBkqg8A/qsPAJitDwA8rw8A1rAPAHCyDwAKtA8ArrUPAEi3DwDiuA8AfLoPACC8DwC6vQ8AVL8PAO7ADwCSwg8ALMQPAMbFDwBgxw8ABMkPAJ7KDwA4zA8A0s0PAGzPDwAQ0Q8AqtIPAETUDwDe1Q8AgtcPABzZDwC22g8AWtwPAPTdDwCO3w8AKOEPAMLiDwBm5A8AAOYPAJrnDwA+6Q8A2OoPAHLsDwAM7g8AsO8PAErxDwDk8g8AfvQPACL2DwC89w8AVvkPAPD6DwCU/A8ALv4PAMj/DwBiARAABgMQAKAEEAA6BhAA1AcQAHgJEAASCxAArAwQAEYOEADgDxAAhBEQAB4TEAC4FBAAUhYQAPYXEACQGRAAKhsQAMQcEABoHhAAAiAQAJwhEAA2IxAA2iQQAHQmEAAOKBAAsikQAEwrEADmLBAAgC4QACQwEAC+MRAAWDMQAPI0EACMNhAAMDgQAMo5EABkOxAA/jwQAKI+EAA8QBAA1kEQAHBDEAAURRAArkYQAEhIEADsSRAAhksQACBNEAC6ThAAXlAQAPhREACSUxAALFUQANBWEABqWBAABFoQAKhbEABCXRAA3F4QAHZgEAAQYhAAtGMQAE5lEADoZhAAgmgQACZqEADAaxAAWm0QAPRuEACYcBAAMnIQAMxzEABmdRAACncQAKR4EAA+ehAA2HsQAHx9EAAWfxAAsIAQAEqCEADkgxAAiIUQACKHEAC8iBAAVooQAPqLEACUjRAALo8QANKQEABskhAABpQQAKCVEABElxAA3pgQAHiaEAASnBAAtp0QAFCfEADqoBAAjqIQACikEADCpRAAXKcQAPaoEACaqhAANKwQAM6tEABorxAADLEQAKayEABAtBAA2rUQAHS3EAAYuRAAsroQAEy8EADmvRAAir8QACTBEAC+whAAWMQQAPzFEACWxxAAMMkQANTKEABuzBAACM4QAKLPEABG0RAA4NIQAHrUEAAU1hAAuNcQAFLZEADs2hAAkNwQACreEADE3xAAXuEQAALjEACc5BAANuYQANDnEABq6RAADusQAKjsEABC7hAA3O8QAIDxEAAa8xAAtPQQAE72EADy9xAAjPkQACb7EADA/BAAWv4QAP7/EACYAREAMgMRAMwEEQBwBhEACggRAKQJEQBICxEA4gwRAHwOEQAWEBEAuhERAFQTEQDuFBEAiBYRACwYEQDGGREAYBsRAPocEQCeHhEAOCARANIhEQB2IxEAECURAKomEQBEKBEA3ikRAIIrEQAcLREAti4RAFAwEQD0MREAjjMRACg1EQDCNhEAZjgRAAA6EQCaOxEAPj0RANg+EQByQBEADEIRALBDEQBKRREA5EYRAH5IEQAYShEAvEsRAFZNEQDwThEAilARAC5SEQDIUxEAYlURAPxWEQCWWBEAOloRANRbEQBuXREACF8RAKxgEQBGYhEA4GMRAIRlEQAeZxEAuGgRAFJqEQD2axEAkG0RACpvEQDEcBEAaHIRAAJ0EQCcdREANncRANp4EQB0ehEADnwRAKh9EQBMfxEA5oARAICCEQAahBEAvoURAFiHEQDyiBEAlooRADCMEQDKjREAZI8RAP6QEQCikhEAPJQRANaVEQBwlxEAFJkRAK6aEQBInBEA4p0RAHyfEQAgoREAuqIRAFSkEQDupREAkqcRACypEQDGqhEAaqwRAASuEQCerxEAOLERANyyEQB2tBEAELYRAKq3EQBOuREA6LoRAIK8EQAmvhEAwL8RAFrBEQD0whEAmMQRADLGEQDMxxEAZskRAADLEQCkzBEAPs4RANjPEQBy0REAFtMRALDUEQBK1hEA5NcRAH7ZEQAi2xEAvNwRAFbeEQDw3xEAlOERAC7jEQDI5BEAbOYRAAboEQCg6REAOusRAN7sEQB47hEAEvARAKzxEQBQ8xEA6vQRAIT2EQAe+BEAwvkRAFz7EQD2/BEAkP4RADQAEgDOARIAaAMSAAIFEgCmBhIAQAgSANoJEgB+CxIAGA0SALIOEgBMEBIA8BESAIoTEgAkFRIAvhYSAFgYEgD8GRIAlhsSADAdEgDKHhIAZCASAAgiEgCiIxIAPCUSANYmEgB6KBIAFCoSAK4rEgBSLRIA7C4SAIYwEgAgMhIAujMSAF41EgACNxIAnDgSAEA6EgDaOxIAdD0SAA4/EgCyQBIATEISAOZDEgCKRRIAJEcSAL5IEgBYShIA/EsSAJZNEgAwTxIAylASAG5SEgAIVBIAolUSAEZXEgDgWBIAeloSABRcEgC4XRIAUl8SAOxgEgCGYhIAIGQSAMRlEgBeZxIA+GgSAJJqEgA2bBIA0G0SAGpvEgAEcRIAnnISAEJ0EgDcdRIAdncSABp5EgC0ehIATnwSAOh9EgCMfxIAJoESAMCCEgBahBIA/oUSAJiHEgAyiRIAzIoSAHCMEgAKjhIApI8SAD6REgDikhIAfJQSABaWEgCwlxIAVJkSAO6aEgCInBIALJ4SAMafEgBgoRIA+qISAJ6kEgA4phIA0qcSAGypEgAGqxIAqqwSAESuEgDerxIAeLESAByzEgC2tBIAULYSAOq3EgCEuRIAKLsSAMK8EgBcvhIAAMASAJrBEgA0wxIAzsQSAHLGEgAMyBIApskSAEDLEgDkzBIAfs4SABjQEgCy0RIAVtMSAPDUEgCK1hIALtgSAMjZEgBi2xIA/NwSAKDeEgA64BIA1OESAG7jEgAI5RIArOYSAEboEgDg6RIAeusSAB7tEgC47hIAUvASAOzxEgCG8xIAKvUSAMT2EgBe+BIAAvoSAJz7EgA2/RIA0P4SAGoAEwAOAhMAqAMTAEIFEwDmBhMAgAgTABoKEwC0CxMAWA0TAPIOEwCMEBMAJhITAMoTEwBkFRMA/hYTAKIYEwA8GhMA1hsTAHAdEwAUHxMAriATAEgiEwDiIxMAhiUTACAnEwC6KBMAVCoTAO4rEwCSLRMALC8TAMYwEwBgMhMA+jMTAJ41EwA4NxMA0jgTAGw6EwAQPBMAqj0TAE4/EwDoQBMAgkITABxEEwC2RRMAWkcTAPRIEwCOShMAKEwTAMxNEwBmTxMAAFETAJpSEwA0VBMA2FUTAHJXEwAMWRMAsFoTAEpcEwDkXRMAfl8TACJhEwC8YhMAVmQTAPBlEwCUZxMALmkTAMhqEwBibBMABm4TAKBvEwA6cRMA3nITAHh0EwASdhMArHcTAFB5EwDqehMAhHwTAB5+EwC4fxMAXIETAPaCEwCQhBMAKoYTAM6HEwBoiRMAAosTAJyMEwBAjhMA2o8TAHSREwAOkxMAspQTAEyWEwDmlxMAgJkTABqbEwC+nBMAWJ4TAPKfEwCWoRMAMKMTAMqkEwBkphMACKgTAKKpEwA8qxMA1qwTAHquEwAUsBMArrETAEizEwDstBMAhrYTACC4EwDEuRMAXrsTAPi8EwCSvhMANsATANDBEwBqwxMABMUTAJ7GEwBCyBMA3MkTAHbLEwAQzRMAtM4TAE7QEwDo0RMAgtMTABzVEwDA1hMAWtgTAPTZEwCY2xMAMt0TAMzeEwBm4BMACuITAKTjEwA+5RMA2OYTAHzoEwAW6hMAsOsTAFTtEwDu7hMAiPATACLyEwDG8xMAYPUTAPr2EwCU+BMALvoTANL7EwBs/RMABv8TAKoAFABEAhQA3gMUAHgFFAASBxQAtggUAFAKFADqCxQAhA0UACgPFADCEBQAXBIUAPYTFACQFRQANBcUAM4YFABoGhQADBwUAKYdFABAHxQA2iAUAH4iFAAYJBQAsiUUAEwnFADwKBQAiioUACQsFADILRQAYi8UAPwwFACWMhQAOjQUANQ1FABuNxQACDkUAKw6FABGPBQA4D0UAHo/FAAoQRQAwkIUAFxEFAD2RRQAmkcUADRJFADOShQAckwUAAxOFACmTxQAQFEUAORSFAB+VBQAGFYUALJXFABMWRQA8FoUAIpcFAAkXhQAvl8UAFhhFAD8YhQAlmQUADBmFADUZxQAbmkUAAhrFACibBQARm4UAOBvFAB6cRQAFHMUALh0FABSdhQA7HcUAJB5FAAqexQAxHwUAF5+FAACgBQAnIEUADaDFADQhBQAdIYUAA6IFACoiRQAQosUANyMFACAjhQAGpAUALSRFABYkxQA8pQUAIyWFAAmmBQAwJkUAGSbFAD+nBQAmJ4UADKgFADWoRQAcKMUAAqlFACkphQASKgUAOKpFAB8qxQAFq0UALquFABUsBQA7rEUAIizFAAstRQAxrYUAGC4FAAEuhQAnrsUADi9FADSvhQAdsAUABDCFACqwxQARMUUAOjGFACCyBQAHMoUALbLFABQzRQA9M4UAI7QFAAo0hQAwtMUAGbVFAAA1xQAmtgUADTaFADY2xQAct0UAAzfFACm4BQASuIUAOTjFAB+5RQAGOcUALzoFABW6hQA8OsUAIrtFAAu7xQAyPAUAGLyFAAG9BQAoPUUADr3FADU+BQAePoUABL8FACs/RQARv8UAOoAFQCEAhUAHgQVALgFFQBcBxUA9ggVAJAKFQAqDBUAzg0VAGgPFQACERUAnBIVADYUFQDaFRUAdBcVAA4ZFQCoGhUATBwVAOYdFQCAHxUAGiEVAL4iFQBYJBUA8iUVAIwnFQAwKRUAyioVAGQsFQD+LRUAoi8VADwxFQDWMhUAejQVABQ2FQCuNxUASDkVAOw6FQCGPBUAID4VALo/FQBeQRUA+EIVAJJEFQAsRhUA0EcVAGpJFQAESxUAnkwVADhOFQDcTxUAdlEVABBTFQC0VBUATlYVAOhXFQCCWRUAJlsVAMBcFQBaXhUA9F8VAJhhFQAyYxUAzGQVAGZmFQAKaBUApGkVAD5rFQDYbBUAcm4VABZwFQCwcRUASnMVAOR0FQCIdhUAIngVALx5FQBWexUA+nwVAJR+FQAugBUAyIEVAGyDFQAGhRUAoIYVADqIFQDeiRUAeIsVABKNFQC2jhUAUJAVAOqRFQCEkxUAKJUVAMKWFQBcmBUA9pkVAJqbFQA0nRUAzp4VAGigFQAMohUApqMVAEClFQDaphUAfqgVABiqFQCyqxUATK0VAOauFQCKsBUAJLIVAL6zFQBYtRUA/LYVAJa4FQAwuhUAyrsVAG69FQAIvxUAosAVADzCFQDgwxUAesUVABTHFQCuyBUAUsoVAOzLFQCGzRUAKs8VAMTQFQBe0hUA+NMVAJzVFQA21xUA0NgVAGraFQAO3BUAqN0VAELfFQDc4BUAgOIVABrkFQC05RUATucVAOjoFQCM6hUAJuwVAMDtFQBa7xUA/vAVAJjyFQAy9BUAzPUVAHD3FQAK+RUApPoVAD78FQDi/RUAfP8VABYBFgC6AhYAVAQWAO4FFgCIBxYALAkWAMYKFgBgDBYA+g0WAJ4PFgA4ERYA0hIWAGwUFgAQFhYAqhcWAEQZFgDeGhYAghwWABweFgC2HxYAUCEWAPQiFgCOJBYAKCYWAMInFgBcKRYAACsWAJosFgA0LhYAzi8WAHIxFgAMMxYApjQWAEA2FgDkNxYAfjkWABg7FgCyPBYAVj4WAPA/FgCKQRYAJEMWAMhEFgBiRhYA/EcWAKBJFgA6SxYA1EwWAG5OFgAIUBYArFEWAEZTFgDgVBYAelYWAB5YFgC4WRYAUlsWAOxcFgCQXhYAKmAWAMRhFgBeYxYAAmUWAJxmFgA2aBYA0GkWAHRrFgAObRYAqG4WAExwFgDmcRYAgHMWABp1FgC+dhYAWHgWAPJ5FgCMexYAMH0WAMp+FgBkgBYA/oEWAKKDFgA8hRYA1oYWAHCIFgAKihYArosWAEiNFgDijhYAfJAWACCSFgC6kxYAVJUWAO6WFgCSmBYALJoWAMabFgBgnRYABJ8WAJ6gFgA4ohYA0qMWAHalFgAQpxYAqqgWAESqFgDoqxYAgq0WAByvFgC2sBYAWrIWAPSzFgCOtRYAMrcWAMy4FgBmuhYAALwWAKS9FgA+vxYA2MAWAHLCFgAWxBYAsMUWAErHFgDkyBYAiMoWACLMFgC8zRYAVs8WAPDQFgCU0hYALtQWAMjVFgBi1xYABtkWAKDaFgA63BYA1N0WAHjfFgAS4RYArOIWAEbkFgDq5RYAhOcWAB7pFgDC6hYAXOwWAPbtFgCQ7xYANPEWAM7yFgBo9BYAAvYWAKb3FgBA+RYA2voWAHT8FgAY/hYAsv8WAEwBFwDmAhcAigQXACQGFwC+BxcAWAkXAPIKFwCWDBcAMA4XAMoPFwBkERcACBMXAKIUFwA8FhcA1hcXAHoZFwAUGxcArhwXAEgeFwDsHxcAhiEXACAjFwC6JBcAXiYXAPgnFwCSKRcALCsXANAsFwBqLhcABDAXAKgxFwBCMxcA3DQXAHY2FwAaOBcAtDkXAE47FwDoPBcAjD4XACZAFwDAQRcAWkMXAP5EFwCYRhcAMkgXAMxJFwBwSxcACk0XAKROFwA+UBcA2FEXAHxTFwAWVRcAsFYXAFRYFwDuWRcAiFsXACJdFwDGXhcAYGAXAPphFwCUYxcAOGUXANJmFwBsaBcABmoXAKprFwBEbRcA3m4XAHhwFwAcchcAtnMXAFB1FwDqdhcAjngXACh6FwDCexcAXH0XAPZ+FwCagBcANIIXAM6DFwBohRcADIcXAKaIFwBAihcA2osXAH6NFwAYjxcAspAXAEySFwDwkxcAipUXACSXFwDImBcAYpoXAPybFwCWnRcAOp8XANSgFwBuohcACKQXAKylFwBGpxcA4KgXAHqqFwAerBcAuK0XAFKvFwDssBcAkLIXACq0FwDEtRcAXrcXAAK5FwCcuhcANrwXANC9FwB0vxcADsEXAKjCFwBCxBcA3MUXAIDHFwAayRcAtMoXAE7MFwDyzRcAjM8XACbRFwDA0hcAZNQXAP7VFwCY1xcAMtkXANbaFwBw3BcACt4XAK7fFwBI4RcA4uIXAHzkFwAg5hcAuucXAFTpFwDu6hcAkuwXACzuFwDG7xcAYPEXAATzFwCe9BcAOPYXANL3FwB2+RcAEPsXAKr8FwBE/hcA3v8XAIIBGAAcAxgAtgQYAFAGGAD0BxgAjgkYACgLGADCDBgAZg4YAAAQGACaERgANBMYANgUGAByFhgADBgYALAZGABKGxgA5BwYAH4eGAAYIBgAvCEYAFYjGADwJBgAlCYYAC4oGADIKRgAYisYAAYtGACgLhgAOjAYANQxGAB4MxgAEjUYAKw2GABGOBgA6jkYAIQ7GAAePRgAuD4YAFxAGAD2QRgAkEMYACpFGADERhgAaEgYAAJKGACcSxgANk0YANpOGAB0UBgADlIYAKhTGABMVRgA5lYYAIBYGAAaWhgAvlsYAFhdGADyXhgAjGAYADBiGADKYxgAZGUYAAhnGACiaBgAPGoYANZrGABwbRgAFG8YAK5wGABIchgA4nMYAIZ1GAAgdxgAungYAFR6GAD4exgAkn0YACx/GADGgBgAaoIYAASEGACehRgAQocYANyIGAB2ihgAEIwYALSNGABOjxgA6JAYAIKSGAAmlBgAwJUYAFqXGAD0mBgAmJoYADKcGADMnRgAZp8YAAqhGACkohgAPqQYANilGABypxgAFqkYALCqGABKrBgA5K0YAIivGAAisRgAvLIYAFa0GAD6tRgAlLcYAC65GADIuhgAbLwYAAa+GACgvxgAOsEYAN7CGAB4xBgAEsYYALbHGABQyRgA6soYAITMGAAozhgAws8YAFzRGAD20hgAmtQYADTWGADO1xgAaNkYAAzbGACm3BgAQN4YANrfGAB+4RgAGOMYALLkGABM5hgA8OcYAIrpGAAk6xgAvuwYAFjuGAD87xgAlvEYADDzGADK9BgAbvYYAAj4GACi+RgAPPsYAOD8GAB6/hgAFAAZALgBGQBSAxkA7AQZAIYGGQAqCBkAxAkZAF4LGQD4DBkAnA4ZADYQGQDQERkAahMZAA4VGQCoFhkAQhgZANwZGQCAGxkAGh0ZALQeGQBOIBkA8iEZAIwjGQAmJRkAwCYZAGQoGQD+KRkAmCsZADItGQDWLhkAcDAZAAoyGQCkMxkASDUZAOI2GQB8OBkAFjoZALA7GQBUPRkA7j4ZAIhAGQAiQhkAxkMZAGBFGQD6RhkAnkgZADhKGQDSSxkAbE0ZABBPGQCqUBkARFIZAN5TGQCCVRkAHFcZALZYGQBQWhkA9FsZAI5dGQAoXxkAwmAZAGZiGQAAZBkAmmUZADRnGQDYaBkAcmoZAAxsGQCmbRkASm8ZAORwGQB+chkAInQZALx1GQBWdxkA8HgZAIp6GQAufBkAyH0ZAGJ/GQD8gBkAloIZADqEGQDUhRkAbocZAAiJGQCsihkARowZAOCNGQB6jxkAHpEZALiSGQBSlBkA9pUZAJCXGQAqmRkAxJoZAGicGQACnhkAnJ8ZADahGQDaohkAdKQZAA6mGQCypxkATKkZAOaqGQCArBkAGq4ZAL6vGQBYsRkA8rIZAJa0GQAwthkAyrcZAGS5GQD+uhkAorwZADy+GQDWvxkAcMEZABTDGQCuxBkASMYZAOLHGQB8yRkAIMsZALrMGQBUzhkA7s8ZAJLRGQAs0xkAxtQZAGrWGQAE2BkAntkZADjbGQDc3BkAdt4ZABDgGQCq4RkATuMZAOjkGQCC5hkAHOgZAMDpGQBa6xkA9OwZAI7uGQAy8BkAzPEZAGbzGQAA9RkApPYZAD74GQDY+RkAcvsZABb9GQCw/hkASgAaAOQBGgB+AxoAIgUaALwGGgBWCBoA8AkaAJQLGgAuDRoAyA4aAGwQGgAGEhoAoBMaADoVGgDeFhoAeBgaABIaGgCsGxoAUB0aAOoeGgCEIBoAKCIaAMIjGgBcJRoA9iYaAJAoGgA0KhoAzisaAGgtGgAMLxoApjAaAEAyGgDaMxoAdDUaABg3GgCyOBoATDoaAOY7GgCKPRoAJD8aAL5AGgBYQhoA8kMaAJZFGgAwRxoAykgaAGRKGgAITBoAok0aADxPGgDgUBoAelIaABRUGgCuVRoAUlcaAOxYGgCGWhoAIFwaAMRdGgBeXxoA+GAaAJxiGgA2ZBoA0GUaAGpnGgAEaRoAqGoaAEJsGgDcbRoAgG8aABpxGgC0choATnQaAOh1GgCMdxoAJnkaAMB6GgBafBoA/n0aAJh/GgAygRoA1oIaAHCEGgAKhhoApIcaAD6JGgDiihoAfIwaABaOGgCwjxoAVJEaAO6SGgCIlBoAIpYaALyXGgBgmRoA+poaAJScGgAunhoA0p8aAGyhGgAGoxoAqqQaAESmGgDepxoAeKkaAByrGgC2rBoAUK4aAOqvGgCOsRoAKLMaAMK0GgBmthoAALgaAJq5GgA0uxoAzrwaAHK+GgAMwBoApsEaAErDGgDkxBoAfsYaABjIGgCyyRoAVssaAPDMGgCKzhoAJNAaAMjRGgBi0xoA/NQaAJbWGgAw2BoA1NkaAG7bGgAI3RoAot4aAEbgGgDg4RoAeuMaAB7lGgC45hoAUugaAOzpGgCQ6xoAKu0aAMTuGgBe8BoAAvIaAJzzGgA29RoA2vYaAHT4GgAO+hoAqPsaAEz9GgDm/hoAgAAbABoCGwC0AxsAWAUbAPIGGwCMCBsAJgobAMoLGwBkDRsA/g4bAJgQGwAyEhsA1hMbAHAVGwAKFxsArhgbAEgaGwDiGxsAfB0bACAfGwC6IBsAVCIbAO4jGwCSJRsALCcbAMYoGwBgKhsABCwbAJ4tGwA4LxsA0jAbAHYyGwAQNBsAqjUbAE43GwDoOBsAgjobABw8GwDAPRsAWj8bAPRAGwCOQhsAKEQbAMxFGwBmRxsAAEkbAJpKGwA+TBsA2E0bAHJPGwAMURsAplIbAEpUGwDkVRsAflcbACJZGwC8WhsAVlwbAPBdGwCUXxsALmEbAMhiGwBiZBsABmYbAKBnGwA6aRsA1GobAHhsGwASbhsArG8bAEZxGwDqchsAhHQbAB52GwC4dxsAUnkbAPZ6GwCQfBsAKn4bAM5/GwBogRsAAoMbAJyEGwBAhhsA2ocbAHSJGwAOixsAsowbAEyOGwDmjxsAgJEbACSTGwC+lBsAWJYbAPyXGwCWmRsAMJsbAMqcGwBknhsACKAbAKKhGwA8oxsA1qQbAHqmGwAUqBsArqkbAEirGwDsrBsAhq4bACCwGwC6sRsAVLMbAPi0GwCSthsALLgbANC5GwBquxsABL0bAJ6+GwBCwBsA3MEbAHbDGwAQxRsAtMYbAE7IGwDoyRsAgssbACbNGwDAzhsAWtAbAPTRGwCY0xsAMtUbAMzWGwBm2BsACtobAKTbGwA+3RsA4t4bAHzgGwAW4hsAsOMbAErlGwDu5hsAiOgbACLqGwC86xsAYO0bAPruGwCU8BsALvIbANLzGwBs9RsABvcbAKD4GwA6+hsA3vsbAHj9GwAS/xsAtgAcAFACHADqAxwAhAUcACgHHADCCBwAXAocAPYLHACaDRwANA8cAM4QHAByEhwADBQcAKYVHABAFxwA5BgcAH4aHAAYHBwAsh0cAEwfHADwIBwAiiIcACQkHAC+JRwAYiccAPwoHACWKhwAMCwcAMotHABuLxwACDEcAKIyHABGNBwA4DUcAHo3HAAUORwArjocAFI8HADsPRwAhj8cACpBHADEQhwAXkQcAPhFHACcRxwANkkcANBKHABqTBwADk4cAKhPHABCURwA5lIcAIBUHAAaVhwAtFccAFhZHADyWhwAjFwcACZeHADAXxwAZGEcAP5iHACYZBwAMmYcANZnHABwaRwACmscAKRsHAA+bhwA4m8cAHxxHAAWcxwAunQcAFR2HADudxwAknkcACx7HADGfBwAYH4cAPp/HACegRwAOIMcANKEHABshhwABogcAKqJHABEixwA3owcAIKOHAAckBwAtpEcAFCTHAD0lBwAjpYcACiYHADCmRwAZpscAACdHACanhwANKAcANihHAByoxwADKUcALCmHABKqBwA5KkcAH6rHAAirRwAvK4cAFawHADwsRwAirMcAC61HADIthwAYrgcAPy5HACguxwAOr0cANS+HABuwBwACMIcAKzDHABGxRwA4MYcAITIHAAeyhwAuMscAFLNHADszhwAkNAcACrSHADE0xwAaNUcAALXHACc2BwANtocANrbHAB03RwADt8cAKjgHABM4hwA5uMcAIDlHAAk5xwAvugcAFjqHADy6xwAlu0cADDvHADK8BwAZPIcAAj0HACi9RwAPPccANb4HABw+hwAFPwcAK79HABI/xwA4gAdAIYCHQAgBB0AugUdAFQHHQDuCB0AkgodACwMHQDGDR0Aag8dAAQRHQCeEh0AOBQdANwVHQB2Fx0AEBkdAKoaHQBOHB0A6B0dAIIfHQAmIR0AwCIdAFokHQD0JR0AmCcdADIpHQDMKh0AZiwdAAAuHQCkLx0APjEdANgyHQByNB0AFjYdALA3HQBKOR0A5DodAH48HQAiPh0AvD8dAFZBHQD6Qh0AlEQdAC5GHQDIRx0AYkkdAAZLHQCgTB0AOk4dAN5PHQB4UR0AElMdAKxUHQBQVh0A6lcdAIRZHQAeWx0AwlwdAFxeHQD2Xx0AkGEdADRjHQDOZB0AaGYdAAxoHQCmaR0AQGsdANpsHQB+bh0AGHAdALJxHQBMcx0A8HQdAIp2HQAkeB0AvnkdAFh7HQD8fB0Aln4dADCAHQDKgR0AboMdAAiFHQCihh0APIgdAOCJHQB6ix0AFI0dALiOHQBSkB0A7JEdAIaTHQAqlR0AxJYdAF6YHQD4mR0AnJsdADadHQDQnh0AaqAdAASiHQCoox0AQqUdANymHQB2qB0AEKodALSrHQBOrR0A6K4dAIywHQAmsh0AwLMdAFq1HQD+th0AmLgdADK6HQDMux0AcL0dAAq/HQCkwB0ASMIdAOLDHQB8xR0AFscdALrIHQBUyh0A7ssdAIjNHQAszx0AxtAdAGDSHQD60x0AntUdADjXHQDS2B0AbNodABDcHQCq3R0ARN8dAN7gHQB44h0AHOQdALblHQBQ5x0A6ugdAI7qHQAo7B0Awu0dAFzvHQAA8R0AmvIdADT0HQDO9R0AcvcdAAz5HQCm+h0AQPwdAOT9HQB+/x0AGAEeALICHgBWBB4A8AUeAIoHHgAuCR4AyAoeAGIMHgD8DR4AoA8eADoRHgDUEh4AbhQeABIWHgCsFx4ARhkeAOAaHgB6HB4AHh4eALgfHgBSIR4A7CIeAJAkHgAqJh4AxCceAF4pHgACKx4AnCweADYuHgDQLx4AdDEeAA4zHgCoNB4AQjYeAOY3HgCAOR4AGjseAL48HgBYPh4A8j8eAIxBHgAwQx4AykQeAGRGHgD+Rx4AokkeADxLHgDWTB4AcE4eABRQHgCuUR4ASFMeAOJUHgCGVh4AIFgeALpZHgBUWx4A7lweAJJeHgAsYB4AxmEeAGBjHgAEZR4AnmYeADhoHgDSaR4AdmseABBtHgCqbh4ARHAeAOhxHgCCcx4AHHUeALZ2HgBaeB4A9HkeAI57HgAyfR4AzH4eAGaAHgAAgh4ApIMeAD6FHgDYhh4AcogeABaKHgCwix4ASo0eAOSOHgB+kB4AIpIeALyTHgBWlR4A8JYeAJSYHgAumh4AyJseAGydHgAGnx4AoKAeADqiHgDeox4AeKUeABKnHgCsqB4AUKoeAOqrHgCErR4AHq8eAMKwHgBcsh4A9rMeAJC1HgAqtx4AzrgeAGi6HgACvB4AnL0eAEC/HgDawB4AdMIeAA7EHgCyxR4ATMceAObIHgCAyh4AJMweAL7NHgBYzx4A8tAeAJbSHgAw1B4AytUeAG7XHgAI2R4AotoeADzcHgDg3R4Aet8eABThHgCu4h4AUuQeAOzlHgCG5x4AIOkeAMTqHgBe7B4A+O0eAJLvHgA28R4A0PIeAGr0HgAE9h4AnvceAEL5HgDc+h4AdvweABD+HgC0/x4ATgEfAOgCHwCCBB8AJgYfAMAHHwBaCR8A9AofAJgMHwAyDh8AzA8fAGYRHwAKEx8ApBQfAD4WHwDiFx8AfBkfABYbHwCwHB8AVB4fAO4fHwCIIR8AIiMfAMYkHwBgJh8A+icfAJQpHwAuKx8A0iwfAGwuHwAGMB8AoDEfAEQzHwDeNB8AeDYfABI4HwC2OR8AUDsfAOo8HwCEPh8AKEAfAMJBHwBcQx8AAEUfAJpGHwA0SB8AzkkfAHJLHwAMTR8Apk4fAEBQHwDkUR8AflMfABhVHwCyVh8AVlgfAPBZHwCKWx8AJF0fAMheHwBiYB8A/GEfAJZjHwA6ZR8A1GYfAG5oHwAIah8AomsfAEZtHwDgbh8AenAfABRyHwC4cx8AUnUfAOx2HwCGeB8AKnofAMR7HwBefR8A+H4fAJyAHwA2gh8A0IMfAGqFHwAOhx8AqIgfAEKKHwDmix8AgI0fABqPHwC0kB8AWJIfAPKTHwCMlR8AJpcfAMCYHwBkmh8A/psfAJidHwAynx8A1qAfAHCiHwAKpB8ArqUfAEinHwDiqB8AfKofACCsHwC6rR8AVK8fAO6wHwCSsh8ALLQfAMa1HwBgtx8ABLkfAJ66HwA4vB8A0r0fAGy/HwAQwR8AqsIfAETEHwDexR8AgscfABzJHwC2yh8AUMwfAPTNHwCOzx8AKNEfAMLSHwBm1B8AANYfAJrXHwA02R8A2NofAHLcHwAM3h8AsN8fAErhHwDu4h8AkuQfACzmHwDG5x8AYOkfAATrHwCe7B8AOO4fANLvHwB28R8AEPMfAKr0HwBE9h8A6PcfAIL5HwAc+x8AtvwfAFD+HwD0/x8AjgEgACgDIADCBCAAZgYgAAAIIACaCSAANAsgANgMIAByDiAADBAgAKYRIABKEyAA5BQgAH4WIAAiGCAAvBkgAFYbIADwHCAAlB4gAC4gIADIISAAYiMgAAYlIACgJiAAOiggANQpIAB4KyAAEi0gAKwuIABGMCAA4DEgAIQzIAAeNSAAuDYgAFI4IAD2OSAAkDsgACo9IADEPiAAaEAgAAJCIACcQyAANkUgANpGIAB0SCAADkogAKhLIABMTSAA5k4gAIBQIAAkUiAAvlMgAFhVIADyViAAjFggADBaIADKWyAAZF0gAAhfIACiYCAAPGIgANZjIAB6ZSAAFGcgAK5oIABIaiAA7GsgAIZtIAAgbyAAunAgAF5yIAD4cyAAknUgACx3IADQeCAAanogAAR8IACefSAAOH8gANyAIAB2giAAEIQgAKqFIABOhyAA6IggAIKKIAAcjCAAwI0gAFqPIAD0kCAAjpIgADKUIADMlSAAZpcgAACZIACkmiAAPpwgANidIAB8nyAAFqEgALCiIABKpCAA7qUgAIinIAAiqSAAvKogAFasIAD6rSAAlK8gAC6xIADIsiAAbLQgAAa2IACgtyAAOrkgAN66IAB4vCAAEr4gAKy/IABQwSAA6sIgAITEIAAoxiAAwscgAFzJIAD2yiAAmswgADTOIADOzyAAaNEgAAzTIACm1CAAQNYgANrXIAB+2SAAGNsgALLcIABM3iAA8N8gAIrhIAAk4yAAvuQgAFjmIAD85yAAlukgADDrIADU7CAAbu4gAAjwIACi8SAAPPMgAOD0IAB69iAAFPggAK75IABS+yAA7PwgAIb+IAAgACEAxAEhAF4DIQD4BCEAkgYhADYIIQDQCSEAagshAA4NIQCoDiEAQhAhANwRIQCAEyEAGhUhALQWIQBOGCEA8hkhAIwbIQAmHSEAwB4hAGQgIQD+ISEAmCMhADIlIQDWJiEAcCghAAoqIQCkKyEAPi0hAOIuIQB8MCEAFjIhALAzIQBUNSEA7jYhAIg4IQAiOiEAxjshAGA9IQD6PiEAlEAhADhCIQDSQyEAbEUhABBHIQCqSCEAREohAN5LIQCCTSEAHE8hALZQIQBQUiEA9FMhAI5VIQAoVyEAwlghAGZaIQAAXCEAml0hADRfIQDYYCEAcmIhAAxkIQCmZSEASmchAORoIQB+aiEAGGwhALxtIQBWbyEA8HAhAIpyIQAudCEAyHUhAGJ3IQD8eCEAlnohADp8IQDUfSEAbn8hAAiBIQCsgiEARoQhAOCFIQB6hyEAHokhALiKIQBSjCEA7I0hAJCPIQAqkSEAxJIhAGiUIQACliEAnJchADaZIQDamiEAdJwhAA6eIQConyEATKEhAOaiIQCApCEAGqYhALSnIQBYqSEA8qohAIysIQAmriEAyq8hAGSxIQD+siEAorQhADy2IQDWtyEAcLkhABS7IQCuvCEASL4hAOK/IQCGwSEAIMMhALrEIQBUxiEA+MchAJLJIQAsyyEAxswhAGrOIQAE0CEAntEhADjTIQDS1CEAdtYhABDYIQCq2SEARNshAOjcIQCC3iEAHOAhALbhIQBa4yEA9OQhAI7mIQAo6CEAzOkhAGbrIQAA7SEApO4hAD7wIQDY8SEAcvMhAAz1IQCw9iEASvghAOT5IQCI+yEAIv0hALz+IQBWACIA+gEiAJQDIgAuBSIAyAYiAGwIIgAGCiIAoAsiADoNIgDeDiIAeBAiABISIgCsEyIAUBUiAOoWIgCEGCIAHhoiALgbIgBcHSIA9h4iAJAgIgAqIiIAziMiAGglIgACJyIAnCgiAEAqIgDaKyIAdC0iAA4vIgCyMCIATDIiAOYzIgCKNSIAJDciAL44IgBYOiIA/DsiAJY9IgAwPyIAykAiAG5CIgAIRCIAokUiADxHIgDgSCIAekoiABRMIgCuTSIAUk8iAOxQIgCGUiIAIFQiALpVIgBeVyIA+FgiAJJaIgAsXCIA0F0iAGpfIgAEYSIAnmIiAEJkIgDmZSIAgGciACRpIgC+aiIAWGwiAPxtIgCWbyIAMHEiAMpyIgBudCIACHYiAKJ3IgA8eSIA4HoiAHp8IgAUfiIArn8iAFKBIgDsgiIAhoQiACCGIgDEhyIAXokiAPiKIgCSjCIANo4iANCPIgBqkSIABJMiAJ6UIgBCliIA3JciAHaZIgAQmyIAtJwiAE6eIgDonyIAgqEiACajIgDApCIAWqYiAPSnIgCYqSIAMqsiAMysIgBwriIACrAiAKSxIgA+syIA4rQiAHy2IgAWuCIAsLkiAEq7IgDuvCIAiL4iACLAIgC8wSIAYMMiAPrEIgCUxiIAOMgiANLJIgBsyyIABs0iAKrOIgBE0CIA3tEiAHjTIgAc1SIAttYiAFDYIgDq2SIAjtsiACjdIgDC3iIAXOAiAADiIgCa4yIANOUiAM7mIgBy6CIADOoiAKbrIgBA7SIA2u4iAH7wIgAY8iIAsvMiAEz1IgDw9iIAivgiACT6IgC++yIAYv0iAPz+IgCWACMAMAIjANQDIwBuBSMACAcjAKIIIwBGCiMA4AsjAHoNIwAeDyMAuBAjAFISIwDsEyMAkBUjACoXIwDEGCMAXhojAAIcIwCcHSMANh8jANogIwB0IiMADiQjAKglIwBCJyMA5igjAIAqIwAaLCMAtC0jAFgvIwDyMCMAjDIjACY0IwDANSMAZDcjAP44IwCYOiMAMjwjANY9IwBwPyMACkEjAKRCIwBIRCMA4kUjAHxHIwAgSSMAukojAFRMIwDuTSMAkk8jACxRIwDGUiMAYFQjAARWIwCeVyMAOFkjANxaIwB2XCMAEF4jAKpfIwBEYSMA6GIjAIJkIwAcZiMAtmcjAFppIwD0aiMAjmwjAChuIwDMbyMAZnEjAABzIwCadCMAPnYjANh3IwByeSMADHsjAKZ8IwBKfiMA5H8jAH6BIwAYgyMAvIQjAFaGIwDwhyMAiokjAC6LIwDIjCMAYo4jAAaQIwCgkSMAOpMjANSUIwB4liMAEpgjAKyZIwBGmyMA6pwjAISeIwAeoCMAwqEjAFyjIwD2pCMAkKYjACqoIwDOqSMAaKsjAAKtIwCmriMASrAjAOSxIwB+syMAGLUjALy2IwBWuCMA8LkjAIq7IwAuvSMAyL4jAGLAIwAGwiMAoMMjADrFIwDUxiMAeMgjABLKIwCsyyMARs0jAOrOIwCE0CMAHtIjAMLTIwBc1SMA9tYjAJDYIwAq2iMAztsjAGjdIwAC3yMAnOAjAEDiIwDa4yMAdOUjAA7nIwCo6CMATOojAObrIwCA7SMAGu8jAL7wIwBY8iMA8vMjAIz1IwAw9yMAyvgjAGT6IwAI/CMAov0jADz/IwDWACQAegIkABQEJACuBSQASAckAOwIJACGCiQAIAwkALoNJABeDyQA+BAkAJISJAAsFCQA0BUkAGoXJAAEGSQAqBokAEIcJADcHSQAdh8kABAhJAC0IiQATiQkAOglJACCJyQAJikkAMAqJABaLCQA9C0kAI4vJAAyMSQAzDIkAGY0JAAANiQApDckAD45JADYOiQAfDwkABY+JACwPyQASkEkAO5CJACIRCQAIkYkALxHJABgSSQA+kokAJRMJAAuTiQA0k8kAGxRJAAGUyQAqlQkAERWJADeVyQAeFkkABJbJAC2XCQAUF4kAOpfJACEYSQAKGMkAMJkJABcZiQA9mckAJBpJAA0ayQAzmwkAGhuJAACcCQApnEkAEBzJADadCQAdHYkABh4JACyeSQATHskAOZ8JACKfiQAJIAkAL6BJABigyQA/IQkAJaGJAAwiCQA1IkkAG6LJAAIjSQAoo4kAEaQJADgkSQAepMkAB6VJAC4liQAUpgkAOyZJACGmyQAKp0kAMSeJABeoCQA+KEkAJyjJAA2pSQA0KYkAGqoJAAEqiQAqKskAEKtJADcriQAdrAkABqyJAC0syQATrUkAOi2JACMuCQAJrokAMq7JABkvSQA/r4kAJjAJAAywiQA1sMkAHDFJAAKxyQApMgkAEjKJADiyyQAfM0kABbPJACw0CQAVNIkAO7TJACI1SQAItckAMbYJABg2iQA+tskAJ7dJAA43yQA0uAkAGziJAAQ5CQAquUkAETnJADe6CQAguokABzsJAC27SQAWu8kAPTwJACO8iQAKPQkAML1JABm9yQAAPkkAJr6JAA0/CQA2P0kAHL/JAAMASUApgIlAEoEJQDkBSUAfgclABgJJQC8CiUAVgwlAPANJQCKDyUALhElAMgSJQBiFCUA/BUlAJYXJQA6GSUA1BolAG4cJQASHiUArB8lAEYhJQDgIiUAhCQlAB4mJQC4JyUAUiklAPYqJQCQLCUAKi4lAMQvJQBoMSUAAjMlAJw0JQBANiUA2jclAHQ5JQAOOyUAqDwlAEw+JQDmPyUAgEElABpDJQC+RCUAWEYlAPJHJQCMSSUAJkslAMpMJQBkTiUA/k8lAKJRJQA8UyUA1lQlAHBWJQAUWCUArlklAEhbJQDiXCUAhl4lACBgJQC6YSUAXmMlAPhkJQCSZiUALGglANBpJQBqayUABG0lAJ5uJQA4cCUA3HElAHZzJQAQdSUAqnYlAE54JQDoeSUAgnslACZ9JQDAfiUAWoAlAPSBJQCOgyUAMoUlAMyGJQBmiCUAAIolAKSLJQA+jSUA2I4lAHKQJQAMkiUAsJMlAEqVJQDkliUAiJglACKaJQC8myUAVp0lAPqeJQCUoCUALqIlAMijJQBspSUABqclAKCoJQBEqiUA3qslAHitJQASryUAtrAlAFCyJQDqsyUAhLUlAB63JQDCuCUAXLolAPa7JQCQvSUANL8lAM7AJQBowiUAAsQlAKbFJQBAxyUA2sglAH7KJQAYzCUAss0lAEzPJQDw0CUAitIlACTUJQC+1SUAWNclAPzYJQCW2iUAMNwlAMrdJQBu3yUACOElAKLiJQA85CUA1uUlAHrnJQAU6SUAruolAFLsJQDs7SUAhu8lACDxJQDE8iUAXvQlAPj1JQCS9yUANvklAND6JQBq/CUABP4lAKj/JQBCASYA3AImAIAEJgAaBiYAtAcmAE4JJgDyCiYAjAwmACYOJgDADyYAZBEmAP4SJgCYFCYAMhYmANYXJgBwGSYAChsmAKQcJgA+HiYA4h8mAHwhJgAWIyYAsCQmAFQmJgDuJyYAiCkmACIrJgC8LCYAYC4mAPovJgCUMSYAODMmANI0JgBsNiYABjgmAKo5JgBEOyYA3jwmAHg+JgAcQCYAtkEmAFBDJgDqRCYAjkYmAChIJgDCSSYAZksmAABNJgCaTiYANFAmANhRJgByUyYADFUmAKZWJgBAWCYA5FkmAH5bJgAYXSYAsl4mAFZgJgDwYSYAimMmACRlJgDIZiYAYmgmAPxpJgCWayYAOm0mANRuJgBucCYACHImAKxzJgBGdSYA4HYmAHp4JgAeeiYAuHsmAFJ9JgDsfiYAkIAmACqCJgDEgyYAXoUmAAKHJgCciCYANoomANCLJgB0jSYADo8mAKiQJgBMkiYA5pMmAICVJgAalyYAvpgmAFiaJgDymyYAjJ0mADCfJgDKoCYAZKImAP6jJgCYpSYAPKcmANaoJgBwqiYACqwmAK6tJgBIryYA4rAmAHyyJgAWtCYAurUmAFS3JgDuuCYAkromACy8JgDGvSYAYL8mAATBJgCewiYAOMQmANLFJgB2xyYAEMkmAKrKJgBEzCYA6M0mAILPJgAc0SYAttImAFrUJgD01SYAjtcmACjZJgDC2iYAZtwmAADeJgCa3yYAPuEmANjiJgBy5CYADOYmALDnJgBK6SYA5OomAH7sJgAi7iYAvO8mAFbxJgDw8iYAlPQmAC72JgDI9yYAbPkmAAb7JgCg/CYAOv4mAN7/JgB4AScAEgMnAKwEJwBQBicA6gcnAIQJJwAeCycAuAwnAFwOJwD2DycAkBEnACoTJwDOFCcAaBYnAAIYJwCcGScAQBsnANocJwB0HicADiAnALIhJwBMIycA5iQnAIAmJwAkKCcAviknAFgrJwDyLCcAli4nADAwJwDKMScAZDMnAAg1JwCiNicAPDgnANY5JwB6OycAFD0nAK4+JwBSQCcA7EEnAIZDJwAgRScAxEYnAF5IJwD4SScAkksnADZNJwDQTicAalAnAARSJwCeUycAQlUnANxWJwB2WCcAEFonALRbJwBOXScA6F4nAIJgJwAmYicAwGMnAFplJwD0ZicAmGgnADJqJwDMaycAZm0nAApvJwCkcCcAPnInAOJzJwB8dScAFncnALB4JwBUeicA7nsnAIh9JwAifycAxoAnAGCCJwD6gycAlIUnADiHJwDSiCcAbIonAAaMJwCqjScARI8nAN6QJwB4kicAHJQnALaVJwBQlycA6pgnAISaJwAonCcAwp0nAFyfJwD2oCcAmqInADSkJwDOpScAaKcnAAypJwCmqicAQKwnANqtJwB+rycAGLEnALKyJwBMtCcA8LUnAIq3JwAkuScAyLonAGK8JwD8vScAlr8nADrBJwDUwicAbsQnAAjGJwCsxycARsknAODKJwB6zCcAHs4nALjPJwBS0ScA7NInAIbUJwAq1icAxNcnAF7ZJwAC2ycAnNwnADbeJwDQ3ycAdOEnAA7jJwCo5CcAQuYnAObnJwCA6ScAGusnALTsJwBO7icA8u8nAIzxJwAm8ycAwPQnAGT2JwD+9ycAmPknADL7JwDW/CcAcP4nAAoAKACkASgASAMoAOIEKAB8BigAFggoALoJKABUCygA7gwoAJIOKAAsECgAxhEoAGATKAAEFSgAnhYoADgYKADSGSgAdhsoABAdKACqHigARCAoAOghKACCIygAHCUoALYmKABaKCgA9CkoAI4rKAAoLSgAzC4oAGYwKAAAMigAmjMoADQ1KADYNigAcjgoAAw6KACmOygASj0oAOQ+KAB+QCgAGEIoALxDKABWRSgA8EYoAIpIKAAuSigAyEsoAGJNKAD8TigAoFAoADpSKADUUygAeFUoABJXKACsWCgARlooAOpbKACEXSgAHl8oALhgKABcYigA9mMoAJBlKAAqZygAxGgoAGhqKAACbCgAnG0oADZvKADacCgAdHIoAA50KACodSgATHcoAOZ4KACAeigAGnwoAL59KABYfygA8oAoAIyCKAAwhCgAyoUoAGSHKAAIiSgAooooADyMKADWjSgAeo8oABSRKACukigASJQoAOyVKACGlygAIJkoALqaKABenCgA+J0oAJKfKAAsoSgA0KIoAGqkKAAEpigAnqcoAEKpKADcqigAdqwoABCuKACqrygATrEoAOiyKACCtCgAHLYoAMC3KABauSgA9LooAI68KAAyvigAzL8oAGbBKAAAwygApMQoAD7GKADYxygAfMkoABbLKACwzCgASs4oAO7PKACI0SgALNMoANDUKAB01igADtgoALLZKABM2ygA5twoAIDeKAAk4CgAvuEoAFjjKADy5CgAluYoADDoKADK6SgAZOsoAP7sKACi7igAPPAoANbxKABw8ygAFPUoAK72KABI+CgA4vkoAIb7KAAg/SgAuv4oAFQAKQD4ASkAkgMpACwFKQDGBikAaggpAAQKKQCeCykAQg0pANwOKQB2ECkAEBIpALQTKQBOFSkA6BYpAIIYKQAmGikAwBspAFodKQD0HikAmCApADIiKQDMIykAZiUpAAonKQCkKCkAPiopANgrKQB8LSkAFi8pALAwKQBKMikA5DMpAIg1KQAiNykAvDgpAFY6KQD6OykAlD0pAC4/KQDIQCkAbEIpAAZEKQCgRSkAOkcpAN5IKQB4SikAEkwpALZNKQBQTykA6lApAIRSKQAoVCkAwlUpAFxXKQD2WCkAmlopADRcKQDOXSkAaF8pAAxhKQCmYikAQGQpANplKQB0ZykAGGkpALJqKQBMbCkA5m0pAIpvKQAkcSkAvnIpAFh0KQD8dSkAlncpADB5KQDKeikAbnwpAAh+KQCifykAPIEpAOCCKQB6hCkAFIYpALiHKQBSiSkA7IopAIaMKQAqjikAxI8pAF6RKQD4kikAnJQpADaWKQDQlykAapkpAA6bKQConCkAQp4pANyfKQCAoSkAGqMpALSkKQBOpikA8qcpAIypKQAmqykAwKwpAFquKQD+rykAmLEpADKzKQDMtCkAcLYpAAq4KQCkuSkAPrspAOK8KQB8vikAFsApALDBKQBUwykA7sQpAIjGKQAiyCkAxskpAGDLKQD6zCkAns4pADjQKQDS0SkAbNMpABDVKQCq1ikARNgpAN7ZKQCC2ykAHN0pALbeKQBQ4CkA6uEpAI7jKQAo5SkAwuYpAFzoKQAA6ikAmuspADTtKQDO7ikAcvApAAzyKQCm8ykASvUpAOT2KQB++CkAGPopALz7KQBW/SkA8P4pAIoAKgAuAioAyAMqAGIFKgD8BioAoAgqADoKKgDUCyoAbg0qABIPKgCsECoARhIqAOATKgB6FSoAHhcqALgYKgBSGioA7BsqAJAdKgAqHyoAxCAqAF4iKgACJCoAnCUqADYnKgDQKCoAdCoqAA4sKgCoLSoAQi8qAOYwKgCAMioAGjQqALQ1KgBYNyoA8jgqAIw6KgAwPCoAyj0qAGQ/KgD+QCoAokIqADxEKgDWRSoAcEcqABRJKgCuSioASEwqAOJNKgCGTyoAIFEqALpSKgBUVCoA7lUqAJJXKgAsWSoAxloqAGBcKgAEXioAnl8qADhhKgDSYioAdmQqABBmKgCqZyoARGkqAOhqKgCCbCoAHG4qAMBvKgBacSoA9HIqAI50KgAydioAzHcqAGZ5KgAAeyoApHwqAD5+KgDYfyoAcoEqABaDKgCwhCoASoYqAOSHKgCIiSoAIosqALyMKgBWjioA8I8qAJSRKgAukyoAyJQqAGKWKgAGmCoAoJkqADqbKgDUnCoAeJ4qABKgKgCsoSoARqMqAOqkKgCEpioAHqgqALipKgBcqyoA9qwqAJCuKgAqsCoAzrEqAGizKgACtSoAprYqAEC4KgDauSoAdLsqABi9KgCyvioATMAqAObBKgCKwyoAJMUqAL7GKgBYyCoA/MkqAJbLKgAwzSoAys4qAG7QKgAI0ioAotMqADzVKgDW1ioAetgqABTaKgCu2yoASN0qAOzeKgCG4CoAIOIqALrjKgBe5SoA+OYqAJLoKgA26ioA0OsqAGrtKgAE7yoAqPAqAELyKgDc8yoAdvUqABD3KgC0+CoATvoqAOj7KgCC/SoAJv8qAMAAKwBaAisA9AMrAJgFKwAyBysAzAgrAGYKKwAKDCsApA0rAD4PKwDiECsAfBIrABYUKwCwFSsAVBcrAO4YKwCIGisAIhwrAMYdKwBgHysA+iArAJQiKwA4JCsA0iUrAGwnKwAGKSsAqiorAEQsKwDeLSsAeC8rABwxKwC2MisAUDQrAOo1KwCONysAKDkrAMI6KwBcPCsA9j0rAJo/KwA0QSsAzkIrAGhEKwAMRisApkcrAEBJKwDaSisAfkwrABhOKwCyTysAVlErAPBSKwCKVCsAJFYrAMhXKwBiWSsA/ForAJZcKwA6XisA1F8rAG5hKwAIYysArGQrAEZmKwDgZysAemkrAB5rKwC4bCsAUm4rAOxvKwCQcSsAKnMrAMR0KwBedisA+HcrAJx5KwA2eysA0HwrAGp+KwAOgCsAqIErAEKDKwDchCsAgIYrABqIKwC0iSsAWIsrAPKMKwCMjisAJpArAMqRKwBkkysA/pQrAJiWKwA8mCsA1pkrAHCbKwAKnSsArp4rAEigKwDioSsAfKMrACClKwC6pisAVKgrAO6pKwCSqysALK0rAMauKwBgsCsABLIrAJ6zKwA4tSsA0rYrAGy4KwAQuisAqrsrAES9KwDevisAgsArABzCKwC2wysAUMUrAPTGKwCOyCsAKMorAMLLKwBmzSsAAM8rAJrQKwA+0isA2NMrAHLVKwAM1ysAsNgrAEraKwDk2ysAft0rACLfKwC84CsAVuIrAPrjKwCU5SsALucrAMjoKwBi6isABuwrAKDtKwA67ysA1PArAHjyKwAS9CsArPUrAEb3KwDq+CsAhPorAB78KwC4/SsAXP8rAPYALACQAiwAKgQsAM4FLABoBywAAgksAJwKLABADCwA2g0sAHQPLAAOESwAqBIsAEwULADmFSwAgBcsABoZLAC+GiwAWBwsAPIdLACMHywAMCEsAMoiLABkJCwACCYsAKInLAA8KSwA1iosAHosLAAULiwAri8sAEgxLADsMiwAhjQsACA2LAC6NywAXjksAPg6LACSPCwALD4sANA/LABqQSwABEMsAJ5ELABCRiwA3EcsAHZJLAAaSywAtEwsAE5OLADoTywAglEsACZTLADAVCwAWlYsAPRXLACYWSwAMlssAMxcLABmXiwAAGAsAKRhLAA+YywA2GQsAHJmLAAWaCwAsGksAEprLADkbCwAiG4sACJwLAC8cSwAYHMsAPp0LACUdiwALngsANJ5LABseywABn0sAKB+LABEgCwA3oEsAHiDLAAShSwAtoYsAFCILADqiSwAjossACiNLADCjiwAXJAsAPaRLACakywANJUsAM6WLABomCwADJosAKabLABAnSwA2p4sAHSgLAAYoiwAsqMsAEylLADmpiwAiqgsACSqLAC+qywAWK0sAPyuLACWsCwAMLIsAMqzLAButSwACLcsAKK4LAA8uiwA4LssAHq9LAAUvywAuMAsAFLCLADswywAhsUsACrHLADEyCwAXsosAPjLLACczSwANs8sANDQLABq0iwADtQsAKjVLABC1ywA5tgsAIDaLAAa3CwAtN0sAE7fLADy4CwAjOIsACbkLADA5SwAWucsAP7oLACY6iwAMuwsAMztLABw7ywACvEsAKTyLABI9CwA4vUsAHz3LAAg+SwAuvosAFT8LADu/SwAiP8sACwBLQDGAi0AYAQtAPoFLQCeBy0AOAktANIKLQBsDC0ABg4tAKoPLQBEES0A3hItAHgULQAcFi0AthctAFAZLQDqGi0AjhwtACgeLQDCHy0AZiEtAAAjLQCaJC0ANCYtANgnLQByKS0ADCstAKYsLQBKLi0A5C8tAH4xLQAiMy0AvDQtAFY2LQDwNy0AijktAC47LQDIPC0AYj4tABBALQCqQS0AREMtAN5ELQB4Ri0AHEgtALZJLQBQSy0A6kwtAI5OLQAoUC0AwlEtAFxTLQAAVS0AmlYtADRYLQDYWS0AclstAAxdLQCmXi0ASmAtAORhLQB+Yy0AGGUtALxmLQBWaC0A8GktAJRrLQAubS0AyG4tAGJwLQD8cS0AoHMtADp1LQDUdi0AbngtABJ6LQCsey0ARn0tAOB+LQB6gC0AHoItALiDLQBShS0A7IYtAJCILQAqii0AxIstAGiNLQACjy0AnJAtADaSLQDaky0AdJUtAA6XLQComC0ATJotAOabLQCAnS0AJJ8tAL6gLQBYoi0A8qMtAJalLQAwpy0AyqgtAGSqLQD+qy0Aoq0tADyvLQDWsC0AcLItABS0LQCutS0ASLctAOK4LQCGui0AILwtALq9LQBUvy0A+MAtAJLCLQAsxC0AxsUtAGDHLQAEyS0AnsotADjMLQDczS0Ads8tABDRLQCq0i0ATtQtAOjVLQCC1y0AHNktAMDaLQBa3C0A9N0tAI7fLQAy4S0AzOItAGbkLQAK5i0ApOctAD7pLQDY6i0AfOwtABbuLQCw7y0ASvEtAOTyLQCI9C0AIvYtALz3LQBg+S0A+votAJT8LQAu/i0AyP8tAGwBLgAGAy4AoAQuAEQGLgDeBy4AeAkuABILLgC2DC4AUA4uAOoPLgCEES4AHhMuAMIULgBcFi4A9hcuAJAZLgA0Gy4AzhwuAGgeLgACIC4AnCEuAEAjLgDaJC4AdCYuAA4oLgCyKS4ATCsuAOYsLgCKLi4AJDAuAL4xLgBYMy4A/DQuAJY2LgAwOC4AyjkuAG47LgAIPS4Aoj4uAEZALgDgQS4AekMuABRFLgCuRi4AUkguAOxJLgCGSy4AKk0uAMROLgBeUC4A+FEuAJxTLgA2VS4A0FYuAGpYLgAEWi4AqFsuAEJdLgDcXi4AdmAuABpiLgC0Yy4ATmUuAOhmLgCCaC4AJmouAMBrLgBabS4A/m4uAJhwLgAyci4AzHMuAHB1LgAKdy4ApHguAD56LgDiey4AfH0uABZ/LgCwgC4AVIIuAO6DLgCIhS4ALIcuAMaILgBgii4A+osuAJ6NLgA4jy4A0pAuAGySLgAGlC4AqpUuAESXLgDemC4AeJouABKcLgC2nS4AUJ8uAOqgLgCOoi4AKKQuAMKlLgBcpy4AAKkuAJqqLgA0rC4Azq0uAHKvLgAMsS4AprIuAEq0LgDktS4AfrcuABi5LgCyui4AVrwuAPC9LgCKvy4ALsEuAMjCLgBixC4A/MUuAKDHLgA6yS4A1MouAG7MLgASzi4ArM8uAEbRLgDg0i4AetQuAB7WLgC41y4AUtkuAOzaLgCQ3C4AKt4uAMTfLgBe4S4A+OIuAJzkLgA25i4A0OcuAHTpLgAO6y4AqOwuAELuLgDm7y4AgPEuABrzLgC09C4AWPYuAPL3LgCM+S4AJvsuAMr8LgBk/i4A/v8uAJgBLwA8Ay8A1gQvAHAGLwAKCC8ArgkvAEgLLwDiDC8AfA4vACAQLwC6ES8AVBMvAO4ULwCSFi8ALBgvAMYZLwBqGy8ABB0vAJ4eLwA4IC8A3CEvAHYjLwAQJS8AqiYvAE4oLwDoKS8AgisvABwtLwC2Li8AWjAvAPQxLwCOMy8AKDUvAMw2LwBmOC8AADovAJo7LwA0PS8A2D4vAHJALwAMQi8AsEMvAEpFLwDkRi8AfkgvACJKLwC8Sy8AVk0vAPBOLwCUUC8ALlIvAMhTLwBiVS8ABlcvAKBYLwA6Wi8A1FsvAHhdLwASXy8ArGAvAFBiLwDqYy8AhGUvAB5nLwDCaC8AXGovAPZrLwCQbS8AKm8vAM5wLwBoci8AAnQvAJx1LwBAdy8A2ngvAHR6LwAOfC8AqH0vAEx/LwDmgC8AgIIvACSELwC+hS8AWIcvAPKILwCWii8AMIwvAMqNLwBkjy8ACJEvAKKSLwA8lC8A4JUvAHqXLwAUmS8ArpovAFKcLwDsnS8Ahp8vACChLwDEoi8AXqQvAPilLwCSpy8ALKkvANCqLwBqrC8ABK4vAJ6vLwBCsS8A3LIvAHa0LwAQti8AqrcvAE65LwDoui8AgrwvACa+LwDAvy8AZMEvAAjDLwCixC8APMYvANbHLwB6yS8AFMsvAK7MLwBSzi8A7M8vAIbRLwAg0y8AxNQvAF7WLwD41y8AktkvADbbLwDQ3C8Aat4vAATgLwCe4S8AQuMvANzkLwB25i8AEOgvALTpLwBO6y8A6OwvAILuLwAc8C8AwPEvAFrzLwD09C8AmPYvADL4LwDM+S8AZvsvAAr9LwCk/i8APgAwANgBMAB8AzAAFgUwALAGMABUCDAA7gkwAIgLMAAiDTAAvA4wAGAQMAD6ETAAlBMwADgVMADSFjAAbBgwAAYaMACqGzAARB0wAN4eMAB4IDAAEiIwALYjMABQJTAA6iYwAIQoMAAoKjAAwiswAFwtMAD2LjAAkDAwADQyMADOMzAAaDUwAAw3MACmODAAQDowANo7MAB+PTAAGD8wALJAMABMQjAA8EMwAIpFMAAkRzAAyEgwAGJKMAD8SzAAlk0wADpPMADUUDAAblIwAAhUMACsVTAARlcwAOBYMAB6WjAAHlwwALhdMABSXzAA7GAwAJBiMAAqZDAAxGUwAF5nMAD4aDAAnGowADZsMADQbTAAam8wAA5xMACocjAAQnQwANx1MACAdzAAGnkwALR6MABOfDAA8n0wAIx/MAAmgTAAwIIwAGSEMAD+hTAAmIcwADKJMADWijAAcIwwAAqOMACujzAASJEwAOKSMAB8lDAAIJYwALqXMABUmTAA7powAJKcMAAsnjAAxp8wAGChMAD6ojAAnqQwADimMADSpzAAbKkwABCrMACqrDAARK4wAN6vMAB4sTAAHLMwALa0MABQtjAA9LcwAI65MAAouzAAwrwwAGa+MAAAwDAAmsEwAD7DMADYxDAAcsYwAAzIMACmyTAASsswAOTMMAB+zjAAItAwALzRMABW0zAA8NQwAJTWMAAu2DAAyNkwAGLbMAAG3TAAoN4wADrgMADU4TAAbuMwABLlMACs5jAARugwAODpMACE6zAAHu0wALjuMABS8DAA9vEwAJDzMAAq9TAAxPYwAGj4MAAC+jAAnPswADb9MADa/jAAdAAxAA4CMQCoAzEATAUxAOYGMQCACDEAGgoxAL4LMQBYDTEA8g4xAJYQMQAwEjEAyhMxAGQVMQAIFzEAohgxADwaMQDWGzEAeh0xABQfMQCuIDEASCIxAOwjMQCGJTEAICcxALooMQBUKjEA+CsxAJItMQAsLzEAxjAxAGoyMQAENDEAnjUxADg3MQDcODEAdjoxABA8MQCqPTEATj8xAOhAMQCCQjEAHEQxAMBFMQBaRzEA9EgxAI5KMQAyTDEAzE0xAGZPMQAKUTEApFIxAD5UMQDYVTEAfFcxABZZMQCwWjEASlwxAO5dMQCIXzEAImExALxiMQBgZDEA+mUxAJRnMQAuaTEA0moxAGxsMQAGbjEAoG8xADpxMQDecjEAeHQxABJ2MQCsdzEAUHkxAOp6MQCEfDEAHn4xAMJ/MQBcgTEA9oIxAJCEMQA0hjEAzocxAGiJMQACizEApowxAECOMQDajzEAdJExABiTMQCylDEATJYxAPCXMQCKmTEAJJsxAL6cMQBinjEA/J8xAJahMQAwozEA1KQxAG6mMQAIqDEAoqkxAEarMQDgrDEAeq4xABSwMQCusTEAUrMxAOy0MQCGtjEAILgxAMS5MQBeuzEA+LwxAJK+MQA2wDEA0MExAGrDMQAExTEAqMYxAELIMQDcyTEAdssxABrNMQC0zjEATtAxAOjRMQCM0zEAJtUxAMDWMQBa2DEA/tkxAJjbMQAy3TEA1t4xAHDgMQAK4jEApOMxAEjlMQDi5jEAfOgxABbqMQC66zEAVO0xAO7uMQCI8DEALPIxAMbzMQBg9TEA+vYxAJT4MQA4+jEA0vsxAGz9MQAG/zEAqgAyAEQCMgDeAzIAeAUyABwHMgC2CDIAUAoyAOoLMgCODTIAKA8yAMIQMgBcEjIAABQyAJoVMgA0FzIAzhgyAHIaMgAMHDIAph0yAEAfMgDkIDIAfiIyABgkMgCyJTIAVicyAPAoMgCKKjIAJCwyAMgtMgBiLzIA/DAyAKAyMgA6NDIA1DUyAG43MgASOTIArDoyAEY8MgDgPTIAhD8yAB5BMgC4QjIAUkQyAPZFMgCQRzIAKkkyAMRKMgBeTDIAAk4yAJxPMgA2UTIA0FIyAHRUMgAOVjIAqFcyAEJZMgDmWjIAgFwyABpeMgC0XzIAWGEyAPJiMgCMZDIAJmYyAMpnMgBkaTIA/moyAJhsMgA8bjIA1m8yAHBxMgAKczIArnQyAEh2MgDidzIAhnkyACB7MgC6fDIAVH4yAPh/MgCSgTIALIMyAMaEMgBqhjIABIgyAJ6JMgA4izIA3IwyAHaOMgAQkDIAqpEyAE6TMgDolDIAgpYyAByYMgC2mTIAWpsyAPScMgCOnjIAKKAyAMyhMgBmozIAAKUyAJqmMgA+qDIA2KkyAHKrMgAMrTIAsK4yAEqwMgDksTIAiLMyACK1MgC8tjIAVrgyAPq5MgCUuzIALr0yAMi+MgBswDIABsIyAKDDMgA6xTIA3sYyAHjIMgASyjIArMsyAEbNMgDqzjIAhNAyAB7SMgC40zIAXNUyAPbWMgCQ2DIAKtoyAM7bMgBo3TIAAt8yAJzgMgBA4jIA2uMyAHTlMgAO5zIAsugyAEzqMgDm6zIAgO0yACTvMgC+8DIAWPIyAPLzMgCW9TIAMPcyAMr4MgBu+jIACPwyAKL9MgA8/zIA4AAzAHoCMwAUBDMArgUzAFIHMwDsCDMAhgozACAMMwDEDTMAXg8zAPgQMwCSEjMALBQzANAVMwBqFzMABBkzAKgaMwBCHDMA3B0zAHYfMwAaITMAtCIzAE4kMwDoJTMAjCczACYpMwDAKjMAWiwzAP4tMwCYLzMAMjEzAMwyMwBwNDMACjYzAKQ3MwA+OTMA2DozAHw8MwAWPjMAsD8zAEpBMwDuQjMAiEQzACJGMwC8RzMAYEkzAPpKMwCUTDMALk4zANJPMwBsUTMABlMzAKBUMwBEVjMA3lczAHhZMwASWzMAtlwzAFBeMwDqXzMAhGEzAChjMwDCZDMAXGYzAABoMwCaaTMANGszAM5sMwBybjMADHAzAKZxMwBAczMA5HQzAH52MwAYeDMAsnkzAFZ7MwDwfDMAin4zACSAMwC+gTMAYoMzAPyEMwCWhjMAMIgzANSJMwBuizMACI0zAKKOMwBGkDMA4JEzAHqTMwAUlTMAuJYzAFKYMwDsmTMAhpszACqdMwDEnjMAXqAzAAKiMwCcozMANqUzANCmMwB0qDMADqozAKirMwBCrTMA5q4zAICwMwAasjMAtLMzAFi1MwDytjMAjLgzACa6MwDKuzMAZL0zAP6+MwCYwDMAMsIzANbDMwBwxTMACsczAKTIMwBIyjMA4sszAHzNMwAWzzMAutAzAFTSMwDu0zMAiNUzACzXMwDG2DMAYNozAATcMwCe3TMAON8zANLgMwB24jMAEOQzAKrlMwBE5zMA6OgzAILqMwAc7DMAtu0zAFrvMwD08DMAjvIzACj0MwDM9TMAZvczAAD5MwCa+jMANPwzANj9MwBy/zMADAE0AKYCNABKBDQA5AU0AH4HNAAYCTQAvAo0AFYMNADwDTQAig80AC4RNADIEjQAYhQ0AAYWNACgFzQAOhk0ANQaNAB4HDQAEh40AKwfNABGITQA6iI0AIQkNAAeJjQAuCc0AFwpNAD2KjQAkCw0ACouNADOLzQAaDE0AAIzNACcNDQANjY0ANo3NAB0OTQADjs0AKg8NABMPjQA5j80AIBBNAAaQzQAvkQ0AFhGNADyRzQAlkk0ADBLNADKTDQAZE40AAhQNACiUTQAPFM0ANZUNAB6VjQAFFg0AK5ZNABIWzQA7Fw0AIZeNAAgYDQAumE0AF5jNAD4ZDQAkmY0ACxoNADQaTQAams0AARtNACebjQAOHA0ANxxNAB2czQAEHU0AKp2NABOeDQA6Hk0AIJ7NAAcfTQAwH40AFqANAD0gTQAmIM0ADKFNADMhjQAZog0AAqKNACkizQAPo00ANiONAB8kDQAFpI0ALCTNABKlTQA5JY0AIiYNAAimjQAvJs0AFadNAAEnzQAnqA0ADiiNADcozQAdqU0ABCnNACqqDQATqo0AOirNACCrTQAJq80AMCwNABasjQA9LM0AJi1NAAytzQAzLg0AGa6NAAKvDQApL00AD6/NADYwDQAfMI0ACDENAC6xTQAVMc0APjINACSyjQALMw0AMbNNABqzzQABNE0AJ7SNAA41DQA3NU0AHbXNAAQ2TQAqto0AE7cNADo3TQAgt80ABzhNADA4jQAWuQ0APTlNACO5zQAMuk0AMzqNABm7DQACu40AKTvNAA+8TQA2PI0AHz0NAAW9jQAsPc0AEr5NADu+jQAiPw0ACL+NAC8/zQAYAE1APoCNQCUBDUALgY1ANIHNQBsCTUABgs1AKAMNQBEDjUA3g81AHgRNQASEzUAthQ1AFAWNQDqFzUAhBk1ACgbNQDCHDUAXB41APYfNQCaITUANCM1AM4kNQBoJjUADCg1AKYpNQBAKzUA2iw1AHQuNQAYMDUAsjE1AEwzNQDmNDUAijY1ACQ4NQC+OTUAWDs1APw8NQCWPjUAMEA1AMpBNQBuQzUACEU1AKJGNQA8SDUA4Ek1AHpLNQAUTTUArk41AFJQNQDsUTUAhlM1ACpVNQDEVjUAXlg1APhZNQCSWzUANl01ANBeNQBqYDUADmI1AKhjNQBCZTUA3GY1AIBoNQAaajUAtGs1AE5tNQDybjUAjHA1ACZyNQDAczUAZHU1AP52NQCYeDUAMno1ANZ7NQBwfTUACn81AKSANQBIgjUA4oM1AHyFNQAghzUAuog1AFSKNQDuizUAiI01ACyPNQDGkDUAYJI1APqTNQCelTUAOJc1ANKYNQBsmjUAEJw1AKqdNQBEnzUA3qA1AHiiNQAcpDUAtqU1AFCnNQDqqDUAjqo1ACisNQDCrTUAXK81AACxNQCasjUANLQ1ANi1NQBytzUADLk1AKa6NQBKvDUA5L01AH6/NQAYwTUAvMI1AFbENQDwxTUAisc1AC7JNQDIyjUAYsw1APzNNQCgzzUAOtE1ANTSNQBu1DUAEtY1AKzXNQBG2TUA4No1AITcNQAe3jUAuN81AFLhNQD24jUAkOQ1ACrmNQDE5zUAaOk1AALrNQCc7DUANu41ANrvNQB08TUADvM1AKj0NQBM9jUA5vc1AID5NQAa+zUAvvw1AFj+NQDy/zUAjAE2ACYDNgDKBDYAZAY2AP4HNgCYCTYAPAs2ANYMNgBwDjYAChA2AK4RNgBIEzYA4hQ2AIYWNgAgGDYAuhk2AFQbNgD4HDYAkh42ACwgNgDGITYAaiM2AAQlNgCeJjYAOCg2ANwpNgB2KzYAEC02AKouNgBOMDYA6DE2AIIzNgAcNTYAwDY2AFo4NgD0OTYAjjs2ADI9NgDMPjYAZkA2AABCNgCkQzYAPkU2ANhGNgB8SDYAFko2ALBLNgBKTTYA5E42AIhQNgAiUjYAvFM2AFZVNgD6VjYAlFg2AC5aNgDIWzYAbF02AAZfNgCgYDYAOmI2ANRjNgB4ZTYAEmc2AKxoNgBQajYA6ms2AIRtNgAebzYAwnA2AFxyNgD2czYAkHU2ACp3NgDOeDYAaHo2AAJ8NgCcfTYAQH82ANqANgB0gjYADoQ2ALKFNgBMhzYA5og2AIqKNgAkjDYAvo02AFiPNgD8kDYAlpI2ADCUNgDKlTYAbpc2AAiZNgCimjYAPJw2AOCdNgB6nzYAFKE2ALiiNgBSpDYA7KU2AIanNgAqqTYAxKo2AF6sNgD4rTYAkq82ADaxNgDQsjYAarQ2AAS2NgCotzYAQrk2ANy6NgB2vDYAGr42ALS/NgBOwTYA6MI2AILENgAmxjYAwMc2AFrJNgD+yjYAmMw2ADLONgDMzzYAZtE2AArTNgCk1DYAPtY2AOLXNgB82TYAFts2ALDcNgBU3jYA7t82AIjhNgAi4zYAxuQ2AGDmNgD65zYAlOk2ADjrNgDS7DYAbO42AAbwNgCq8TYARPM2AN70NgB49jYAHPg2ALb5NgBQ+zYA6vw2AI7+NgAoADcAwgE3AGYDNwAABTcAmgY3ADQINwDYCTcAcgs3AAwNNwCmDjcAQBA3AOQRNwB+EzcAGBU3ALIWNwBWGDcA8Bk3AIobNwAkHTcAyB43AGIgNwD8ITcAliM3ADAlNwDUJjcAbig3AAgqNwCiKzcARi03AOAuNwB6MDcAFDI3ALgzNwBSNTcA7DY3AJA4NwAqOjcAxDs3AF49NwACPzcAnEA3ADZCNwDQQzcAdEU3AA5HNwCoSDcAQko3AOZLNwCATTcAGk83AL5QNwBYUjcA8lM3AIxVNwAmVzcAylg3AGRaNwD+WzcAol03ADxfNwDWYDcAcGI3AApkNwCuZTcASGc3AOJoNwCGajcAIGw3ALptNwBUbzcA7nA3AJJyNwAsdDcAxnU3AGB3NwAEeTcAnno3ADh8NwDSfTcAdn83ABCBNwCqgjcARIQ3AN6FNwCChzcAHIk3ALaKNwBajDcA9I03AI6PNwAokTcAwpI3AGaUNwAAljcAmpc3AD6ZNwDYmjcAcpw3AAyeNwCmnzcASqE3AOSiNwB+pDcAIqY3ALynNwBWqTcA8Ko3AJSsNwAurjcAyK83AGKxNwAGszcAoLQ3ADq2NwDUtzcAbrk3ABK7NwCsvDcARr43AOC/NwCEwTcAHsM3ALjENwBcxjcA9sc3AJDJNwAqyzcAzsw3AGjONwAC0DcAnNE3AEDTNwDa1DcAdNY3ABjYNwCy2TcATNs3AObcNwCA3jcAJOA3AL7hNwBY4zcA8uQ3AJbmNwAw6DcAyuk3AGTrNwAI7TcAou43ADzwNwDW8TcAcPM3ABT1NwCu9jcASPg3AOz5NwCG+zcAIP03ALr+NwBeADgA+AE4AJIDOAAsBTgA0AY4AGoIOAAECjgAqAs4AEINOADcDjgAdhA4ABoSOAC0EzgAThU4AOgWOACCGDgAJho4AMAbOABaHTgA9B44AJggOAAyIjgAzCM4AGYlOAAAJzgApCg4AD4qOADYKzgAfC04ABYvOACwMDgASjI4AO4zOACINTgAIjc4ALw4OABgOjgA+js4AJQ9OAA4PzgA0kA4AGxCOAAGRDgAqkU4AERHOADeSDgAeEo4ABJMOAC2TTgAUE84AOpQOACEUjgAKFQ4AMJVOABcVzgA9lg4AJBaOAA0XDgAzl04AGhfOAAMYTgApmI4AEBkOADaZTgAfmc4ABhpOACyajgATGw4APBtOACKbzgAJHE4AMhyOABidDgA/HU4AJZ3OAA6eTgA1Ho4AG58OAAIfjgAon84AEaBOADggjgAeoQ4ABSGOAC4hzgAUok4AOyKOACGjDgAII44AMSPOABekTgA+JI4AJKUOAA2ljgA0Jc4AGqZOAAOmzgAqJw4AEKeOAAA</prop>
				<prop name="Temps">REFSWgAASH8CAIBIev/hehSuR6E9QPuuR+7wbj5A16N/cD0KF0BAZgYB7wZBQDMOAkJAXP+PwvUoHENASP7u8QdEQFK4HoXf6/FEQKQAANfjt0VAKRYByEYNA7NvR0D2KBYAlUhFA/e1SUAwAKNwnUr2BQOGSzUDaExAza3MbwBMTQ0ETv30T75VA/1PQOxRJwCL3VD18/5QQBcBXG93UUBxVgHgUUDu8ttRUi0Dw1IFAzZTvUAnAVGoU0Dw8OF3ejRURQOlVEDIAG+4HhVV/fOHVR0Db/dVQHvOAWpWVQPb3VaNA0tX/fPXV3ZFA0VYzQO0WEBXAfc9GlnNA1RZQJq9mTcQSVlAH94CWbtAw6AAj+JYnQOPtiQUSljdAwVYNQPYXVcFA8ZXQOnywHQXBiYCwVe1BIwfnh+oE4YdQIYVhhV2HeYfeBP28r4ELwQWLY4CuywnJi8wL0IvbC8Qfi+QL1IhNhK5rC+mL9AvgOIv9C8GPxg/Kj88Nx4CtwA8Pz4/UD9yOXY9jj+AP6o/ALw/Xj/gP8I/BE8eTwBPSk8ANE9mT3hPik+cT1ZPsE+6TwDUT/5P2E/yTyRfDl9YX0JfAGxffl+oX5JfxF/OX7Bf6l8ABG/2XyBvMm9cbz5veG9ybwCUb7ZvyG+ib+xv5m8Afxp/ADR/Rn9Yf2p/fH8uf6B/kn8ANF+uf9h/4n/8fx6PAI8SjwDMf0aPeI+Kj2yPno+Qj9KPAOSPto/4jwqfLJ9ejyCfQp8AXJ92n4ifap+sny6fsJ/SnwD0n+afEK8KrzyvTq9gr3KvAISvlq8or6KvzK+2r/CvCr8A3K8mv/ivQr9Uv2a/eL+SvwCkv4a/sL/Sv+y/7r+4vwLPADTPNs/Yv+K/fM9mz6DPqs8AxM/Wz+DP8s8M3y7fGN+KzwBE347PmM9636Tfrt+Y36LfAOTf5t/A3wrvFO8+71DvYu8AfO+G75jvqu+078bv8O/a7wAE/xb/KP8a70T/fu9g/2r/AJz/jv/I/9r/7P+u//j/Cg8ANA8eDzAPUg90D2YPoA9yDwC0D74P0A/6D9wPHh/oD0IfAFQfDh84H3oflB+uH4gfqh8A5B/WHxgfAi8MLyYvUC9iLwA0L3YviC+aL6wvvi/QL9ovAPwv7i8QPzI/TD9GPxAvaj8AhD+GP3g/sj/cP6Y/6D/6PwAkTw5PoD9STzxPfk+QT0JPAKxPpk/IT8I/5E8OX/BPAl8ARF9WXyhfMl+MX4ZfcF+6TwCsX+Zf0F8Cbxxv9l8Yb7pfAFRvTm94b5pvXG9eb6Bv4m8ArG/ubwB/Gn8kfzZ/SH9afwCEfw5/cH+af8x/tn/gf/J/AIx//n8QjyqPPI9ej3CP2n/whI+mj1CPinHD9Shc/4+iV0B7FK5H/+FqV0AK16Nw3z0qV0D26IDC5e9WQHE99oCgVkD2B5FwTQyUDVZAH7+F61G4zlXlg5JvVUC4Hh+QWFUdk+8eVUBmPpHmVEDbj8LngK9U7YRUQH7vgXo0VEDNzF+Qe/xTPZPGU0AAbpG7kFMVg1dTQBeBR+8hU0DsOZCF61K2PZOmUg2TbVIVgzftUn2TAVL1g8pRQO1SLpGRUe2DWlFA26RwB5AjUW2T4FC2LZOoUAWTcFD1gzrdUKWUUEAz9pGTT7Y9kyZP7YO6TkWTL21O5YPCTYVzWU1dk9vsTOWDgkz9gxVM9h2T3kstk/hLQCluAJD1aEyFc9lMBZNbUE0dk75NPZRNRZPb7031g+pN5YPiTRb9g9VNtZPRlK+mrY6lAFajxKc+o9Sv5q2GpYalbqW4Dr12pQ6SXU5AV5EU2y5PfZMRUDWzrlBWFYMnUV2TnLSUEYyU7YaMlPZShZMbU0Bu94EKB1P1k9NSHZOtnoyUZlLFkzOslAqtUm2T8FGFpFE9pFGyBZPgtLdWkuRRPZRRxi2T6FF9pOy3T6Eo7AT8vzay7hTHrrUmz7CztpIR8UTPTsXGkvNkz27F/oIh9YTPls+oyxaC97zPzs12TqL4UQ2THVJAN5JrdVL1k+OclHdTbcStUx2TblTltFS1k2HWLJTYVUWTTwSUwFa2tZNRV7WTwVdVlFja5YRYRZP/WMWTE1lqbbRYbZPAXNRyWDW0tViFlFc1s75XHZOukuyEqqzXXpKspNcGkrAszNd+krFXxZOz5N/23wQA4/6CtRTvJu8470rpztUqN5KF1IRH/IQFzNRD0LZekmxW7YMqVv20VbZtk7BV9ZNzVYVzOVlVpZQslMhU/YOFXJRrTFQVgxdElN9T1ZRlU92UU63kDNQDUw2T2b1ktzayTlKFcxlSTMW29oKqUaXk7MQ93LRt9uyUwVCFc4lQxZOzU1B1tOSUyk8ttE9adaROFYNnTu2D+iSkW4xNbZMgTfWTs1ylTUz1k/NLPab2g0y1lBVMpbRNTaOIjKd2pXalAG6l5qWOr7irvq/Ir+qv/K9Q/q8Qv3KhhpNNLZMYFKXVTi30T0XUUO2D6lDUJdTUxNcExEystMBSKlWTFGSUFuTk+JSUC/AIxuMU9zaTUl2U7LfGtb6/ANC/4r/0vw7PGM8yz1TPVs/YcM/qH3wUDFJ9s1dSak3UUi2TOAzUs1M1tNVULfRU5YMirOS5VTYFkzBWVZOkVtXkHIRtieyE+lf9s2xYfbPb11h9kzFZ/YMlWbJFpFgF9JTUe1hNozgiXNTyTNeu1X6yp8wntt8AyN/a2d7fAOMOPzA/EukO75BQP2o+a+g+kgZ85x6SflqM5DqU5PxVBfRV9cQ1VYWTO6TkA1WtlDwkW5JU/bNcVPXDJVyUUezk7/btXpLM9MSVFPQNXgwkJ1K1ti7/QPN249ZEFNBQTaOY7JRhULTtxES0zjy0YU99s/fFTmW0TqUGRrOc9EBNtv2zvExVk1RMtTRLaoWkS+0ETH2zd0z1wwXl9ERl5P+28/T/PgUmDQA+XzALTg9YD3IPjA+mX3CjTKYNhpKrT132HpNQVZNrRFGFk7u0lDFSRZORv+wP/gWGcsksR16SXAKslCokH0YVVm1OHWYVZh8AeB+KH5wfrh/IH9of7G8OfRTWM0REQpyUp3S3JiVOI1lU1VRUlCRV/bOcnOQrEFZ9s4e0NVZlL3csavaDWR2TLnTUBln9s0HMpC+2LeYlzi1OoqjkLwDuLQY9Jj0mP1CPQj90j14/CmCIk8yEWdSEYyAWo6Q3ol6SPLQ3BmOk5IOs5ElCtOQR3Df2k+w/5lLudJRbt1NFk39TTaNIHE8QLkXmUjtATqIorLdGI7S0SYI89zZyB2xPxpJjZPQtK+SU6k/9s3ycT65Nyh8SRSy03exHDkIQTIhdFORHzvJx9Ed+Qyy0vQCEp36lbqWGpT4NLg9AD3JfAIxXfl+YX5IJNqU2pZ4F5jJrAk4FlE5dc3RPRVMzVVBtRkfSSFEFZBR0rKOwRiKpUq0zCgT0HYVTPWP6RGQrQHZDJPRgFVL9sywM9AYU9LtgVhUAXm9wb4JvlG+mb8Bv4r/kbwgGfxjPKs9RteQsfz51NnJtlwzUE1QNQ5BUXROJJmR3zvIRdHc+s8SEbhVXvUPgfORQnH9es7R3tI5DnCSNpHRKWPVDBQB81eR/9n3GJe4vII8yj1zfgG7fcD9634zfrtqrj/VD1a1W9YORVl1DTezUDdFW3Y/vjG6jVL1DoFRKNZNoPCQyHJ/2goE0l1bmMhJTvXPcDGSkBBRRbVyfbpVecoTcBVH1Q5UV7LTgDLSonJeeIi1srJ8ukg9P5VOeTr2TBTe0BMrcn+5F5kXeRb5CSQDMRx8SxRyn5lK+pKcAngXeqpuoVq9wr4KvpP+mr8BAq7avyKver/CjvwJ4T6pdEzbMBLHM5CpExKFoHLc2dTaSCBREGVMl9CoUZNZERKIkZGk8Z2a/AHi/irFWH6i/ur/Mv9a/8L8gAs8MzzYfQBNGUvVUF45zYNQEY7AmtTa1RiKZU0VT0RXkN/bTBOz5HOSJVqbVk/5WDUS8JOG8hFIsnCfmUg5ZbcRZrcT0xKulWJ2UWC2THwQk4wCsxAPQLtXGJR7d5i842z7dgJbfgC+i36zfni/IKw5CoLYk1GpXxVMoVxVT06jk3/bV5lNV5TRVNXNXZVXlUx4c5w6ioVQ9Y7FqNOdGYxRkxlPVk46SJJRXXOc+Ytps7zZyN1YEZP9RNZPI/FSR7ASJTqTn1pLetOcOQ8zkOhVQJXRQvZOX3OduA+zvGB6ljnMMpJFMPWT8lz6TDCz/vnI8TSUE5PcWX0CvAHr/nE+O/7D/il/U//ZPuFNY/vW+k0z0Yk5FUzUcB2KWErIsD7aDXLSMUh1mVDa1DqIBHGTYhASmdOcabpI5hOQQUj3GtgV+vwCQs7YFtg/ID9oPBG8GHyAfADpvRB9eb2hjZh1eVb4TVMS1d4wU9Ux0cFRtkwktVdUzgFVVFFXlJPzUS99WDaNR3HdecjT8xTakdBpZbUMzWfWE3MRr3ljdJFhFk1xYzZQCJHTMZCf+dRbfQC9SL2QvAI4voH+yf8R/xi/QL+Iv7HRT5VZtBMSEXtRkHxQ/Wg6yWLxkIFXVVFQtkxOvVJ1kBJRDVD9mPU6DKlQE6WwEskS0fJQ3RsVUpj0uslpEZCF8ZOqclGGz1D/mPX4D5OS+Tg0jEU/05Dug/uJlHE8uRf7zNUttREstszpMVcRUTwDeRW5FbkVe/3D7tp+4T9qfgORP5k8AX8qvHF8uVY4TUET9JMTkDZTnVlV+AopkXxQutf7i5YQ0tKyHZpOcVwA+ZZYPoA+yD+xf9l8IbxpvQCRvVr9Qb3q/jLdWwveM5EsZUm1Dc5RnjuJ5pGdalhJyRDTqVL3kVX00EVXt1tZtbsLD7Gf+FQ6CKwhZTaRZBdMcFH8mfQC+w+x3XnVOf2B/cn+Ef8Z/AMDP0s/Uf9Z/CNt2xWaDdMSROBSPJo2u41U9NBzkaYVVvRMuVI++s2yHfgIKtty001OFw5xTPaNnokzkIZyProU+QkOMBA6VUlXEUQ0jn9SHPkIjrVGFw+xQBdRQvRN+ZrTkSFDd5ASUs09t1KAcl95jLJfW4zykF1T0qy1MTQNITHVES2VUZJdWPkKjTJ1TIMSUmcSXAHZFlp+on8Kf5O/en/CfGv9QHK8OXU79ZpNOBQRPVVSlUE1DlWSvTgL47NRvFpxU4FIVUxuUr6atRgIBR0QEW1BmFd5Vtl/IU+6vAOBT/q8YvzK/VA9Ov2i/irGgbr9IH1oZprWuwnHEpOEKdBRZbDTXrGfWvX5T7LcG9oLAVgV0bMcOzyDPMsFa3hLt9GSwWL0Tbix3Ai7S2FzPbsVuxX7PkM+izwDkz94f8B8C3xQv9s0e3zDTKvai9jzUshQUcEzfjuO0ZNeeUjB01PZUHZRUEj2jh2yHPgIMnN82k4SEUS58VGtQLoK/tKR61N9U5tWOUp0kBGh8BDEkBGH4DO8e7zDjvjJFT42jhd0klG9M717vcOM+AvyJS3Xm9qImbJeW5ZZClQJcRNFE/35Nzu/w7wL/DP8AJv84/1JPFFcupa7lZvWuEqv+TkUET82jdIT07aFQjf6OVab9DnNTrRPuAOQv1vWmteb/+P8KDyQPLg8AQA9KD3xfdg+YD7JfrA++BZC2I6y31gVe8lvkBy5SVFacJM5UHSNF7LS9DB9YHh0udTZShliVVFgFdmhOH2AbnuIpLHToV73jAbuEH5YfqBuuH8gf+h8Ef0D+H/jLHn/wf+phHiKFTC+oLuNkJ9ZiLlTU8HwkswVVPaN3bNybICZjpCf2gltQVHXDGFQtRFN1xCjML94tTsKIvIRRzEXE9KAzUO7VFjWOI0RU+gSUw1VQveOLLDRVhPQdTD9A/jNkN27zTKTDMF7yKzSUjcWM5ENMfeZWlc6yIlZUlItMbfRN7WOBxDdAru2u5VZF7j8AQx4i1QRPgDafIE86T2yfJq3OPU7DTqAFVJRPpkVGo6S02WxUTkLERMD8RdRPBo2uslPE1AUi5ET/NFfWr+ivOl9UXwBeX3Bfgl+cX55fwF/SWc5dtN7V9tNSHSPFUmWDParkdLjEtFXMdNCE1ElsJGfOsjJWVaOmVsUEWpxki6RkGli9Y4pcZ2wuxdaiA1lNg9NYrTNNlzQUVViNRMRkzER3AL5ldsV2z6gf6mn+vTZ/QH9A+s8kzyYvIMPmZe5Sg0QkrUdMZAhXzZPCNGSAokTUPpR/pnUes1U1EwW1VXUzzIzUk1SFo15o1H/mdZ5DU73jO1ONtIqk1Mzk1JcUj06lfqKstVE1E3UshD9RrTMHoiRU0lSPbiM0NM5UNGW1T+XT92w0ik51MxxslIduIi9N1bPITA3DrWFs5AhMVaRLHVMQhUxlFEyNRMTU44BWosYAXJfWPQafAE9Kn0zvLk9gnwB6n3RHbjVe9e6FppX+02Q0ra909FdQNbRQZaNKzVGdk9tRLdbWosNSGlWjFvx0GFNFhMz0I9DSTiKYFKdOoiTMBAFSAHWmJlUWXyhTFg9gr3KvjK8Anq+wr9L/jA/Wr9BbPvXOkplCFL8mujVUDcS0JCw2jCSgVR0jFVbVtFy/ogZTV2UWBjNUZBZsZAwBWTW0nL/+I3QXnmXWZc69AOa15r/gbwrPLB8+H1jPYh8sVB92GpNXhSNZnBRjsFiWz6jDhqL+VSUTwczEK4VV3bNKzBQR1M/mxYoGMiecJO4kt96D5HRIKBTfJtUGEl4k9Cj0VNvwwJ5jTKSzQFbd3uXesppQigUDY6RELTQ0u5AGEn5RT62WntW2M04dM7G81DVIpITl7NR+TGUE1N9aHjJxxNThTGWDXSzkAblU54bt5j8w70I5Tu9g74B675Q/ju+o6w7ljoV+0o+1Tp1ETwUDU1AVZFCqffNI9OTBBAQz9ESnRgRUClPtlv513rLKJNcU5sNERC4MhAjERLvwTqUAHl9Qr0JflP+m/7j/wv/kT4D2/whf6q8cDxZFZoMEZJdaLLQV9MSSVH3zKFwPasZzVkWEVv0DbFetw2XgFBRQlAeeQipZjXQtWYVDBlmF1FjdNIS0DUy8BAVY/eTcD65l1r8AABMOHeZvSB9KYT5vUB96H2CEb5ZvmB9isU7S1VZdY1uRVn3TT1Zlgw3cZMu/VX3EVT22ftIPVaa1A9dUdVTsxGj0xDK1VP0D7Cy0tVN903+lU4VDRvSXDvLYHKSiSjTUayTUJ1xHtgK3dETVgqRETEzUFbRE3lDSVbRQxdRs1Cvk5OpP1lUDfE+dkwukJJ5Oyk2DM5zUyswnDjLdTNLds3rkL65C/NzUUEwS5ZRMnRQklLVEN6Y/IOsAVj9oP4KPhD+OP7iPmpkO5Wim7dY19hNOffN4T4VDVTbMlLLk5Cr05KEMR0KeEqkcR05VLiWeQtoUR1peYnHklDBSnUMKXE8AVv94T4pPnE+uT8BP8p/0T0j+TyivOq9RrSTMlCw0l6ROVZ4SmVxX3tKQPLQJ2VWdxHxU9VUNY4hWhBWEpMRunF8mg4S3RgNZEI3EzF/eVQZiB4S0u7A2ZQD+XxBvAh80b15vWG9qb6RvUH4fqL9qEd7SoDS0aoTESRfMbw4yTeRn9jNVZVRCDHRXBH8WfyhzriNT9RMLw1NVA4xEf1Z/aHNGA1ZEJP5RJbPHlJSAjHeiJgISnH+2o/w0OKx0ASlQxX5ec04lszfkd47TiU2tJPwkkQSPFo3WkryVTN10Td2TrqSHLvLzAGTXzjo7P0U/h4+Rj6OPrY8grz+p6p7lZtUmAmLkNw6fVCCTJsKfFAQVRPSMdJQsG/DeghtTDaMBdMemcyo0BG00RDpslBAsBBsAAIafYP+yka6fyJ/an+Sf/p8AEK8ar0T/Vv9Qr2KhVuXGExo0lHlkxPZTZVaOrbYCs/dVlVTkZN1WHfNQxVct88HEr9atXvITWRKdVFjVtNxUXAS/Fr8ovwA6v0y/Xr+Qv5oPrA+Wv2gfMOIJ1r22U+S051ZddAzE0V4EzxbNZgIe1BTlVJblY61UzeN2RM+mksRUXMfeAlU8dB9UVOdklMmxhM9eAvycxx7ykFGUvWQ09CF09Oqkd/YicKTUz/6DT7VUrCS63DRPqATfFt22U0zdhEslw++xS/3ERN8uIqVNLfPRAOzfLj9gj6LfvN/WL+Df+i9o/N/GPUYC9wQ0Zk69YxM5T+W0BCVQ5WQkl07v0GDjRpUeRU4TUqWTtFICJcNvjOduw5znzuWu76CfANLv5O/u7wj/Mk80/z7/aE9UGl98dPccRC6M9I5slKsAU92De3TE+HQUdFVUHURUVVNn/GT5xPcWTkLhVn1DU8wE81D+w6lYRVTsVAPcpBUMBPC1WE0DuKxUd1hNQzEKPFTxTATIhAdWBU4PYAsAZg84b8IPtF+eX6C/0g/sV6BuVZbzBB8WH0iRVp10VYpNQ6GcpGVEH1YdJsI/JVTlpFR9JLREm4Qflh00/nN8xEJ0NAxS7bTEH6LOMiDcF7ZT5MVQ5TNEQFw1BC8WLf4lxnN8JBEE5MGrRC9m01wn1nNkJBxNCuUzlFTUzsyPli+wL8IvANx/zi/oLwI/nH82j+CDFkKxPEQ/Vj3mMoRRZVP4QETkqzDuQ4Q/lj1eAnxclAVHNJQZrDRboMY/2D/qPwD8PxZPIE86T1RPZp9gT4qfEIxHvjVm49RkddRkmzDvEkVdtETbxE/WRSaS3CTEDU8sZMJW/cQ8DAtfFZNrGlm1FFid88ZYvUMFiBRUQ0RXRqM0D3atbl8AiFt+D7hfyq/cr+5fAL8Cb6wUZ4aiOFe9RFZN07OJVu0ULBQuRG9WZZ5DVWyVlGxkvVQFs4VUhVNRToRvlmVP0mNcxCyc9YqE5L185IbEb9Zl7xKdUgSUZpxFDJT43MTBBH9sFnWmMq9PZWNFT5XUNU6lFE5lEwJORXZGAikXVHdWo0y9REst1mYSKyJMZROCfMQYjHeW1QBWI2zXtsWufY7fyH/6z/R/QAaPII8SPwTntsWO406FU7P+Tm2ULOR2UIVT7oDkFAPAdvWG5ZaFZuW2M1NMjdSU5MBSTaSc5EXMhwCGhQ6V5o/4jwqfFJ8un0CfAGLvdJ9+n5jvmp+UR85lhqKLWFJtI+PMl+bDnGVUWgXj0Kz0SVWFtFUV44k0BKdmYjVEB57DRKSGtVglE+1MpBhZfeMBigQEwxRUg1SndtOkpNACJGS3lKeGr5ivkl+0r9b/AOBf6v8EDx4P8Ai78I6zFGQNSTy0CFdFv1e0duN8tFOzVTVUDPQ9ZGQFXGRrvlQ1U4f85FBUlfONGGQU4lOV9NyV1JQ7CLxFzN/O8lG01dy0E+A+4lWsvOR1hOQxNOT6HHSbw1BNI4tQnWQ0xB+JUH0kPMRlRMemMzx0BrVOJQOVtMQvTU1UTAotJEyV8whMJ47FNhOUxAsCTc3zgXwntsU2Nb7FCM7P6MsmAtXszxYvGN8q38BMLy6NTtVO1YZzPHTGThBdBITf/rWOAt1kNPsA/kNa1LQWvEQYUwXj8OQHqn4yitzkU9y0IrQ0AQB0NEPgDuUG7xjvKu8cn0bvAFjvcu+UP6bvuD+678zvJgJVxcyUPaxkt9yUNGxnpD7D5ES8FPeW81bNhFdsNRSk9PxXbTNuWCVWWDalFlW+wtNYdRRYZWMbVVhtMw5Y1ZQsB47/AKD/gl/E/87/+E8KXwwPFg+gEL8SUWZiSw9lY8VkBIAaNGQ+XLT+VRXEhA+WBVSWcxxEleSUXqQEJ5S00e7ED9YFbkNTpfPMUiadU5dSNWTs1Ci0hDMwaA4dfmPcNAccNNBQtUNFmvxkY0QfVhXWE07tJChcxIsgljKxhBRIhB+WFayGxf7SEExVREztQ+EJTM2UTNTKPCduLbZ9vn8AEH8iLzwvRi9gf0rffH+GLVA2xT4VRmUmEkqMhL/UNIE1xC/WJZ7TvIQDYK5CmFVSHTNg5AQw3OQDDD8AHj0mNTY1NjVGPTbvaD96PwCMP66PoD/CP6SfBjXetU4Ck6lSXWTcVLgMRzbDVNZNMypVpYOgbLQVVoo1FFZ1g/xMlUxPnlLXLEz3pvIMWaWD4CSnhk8EmENOArnMR7ZFrkWm9ab/ALj/6k8Mrx6vOF9Cr1SvJqrVk2RUWYT0F1xU1VYSBaORhFemggCUpJtQXlM1VbVDSpRUEVXlxKS0oaHEX9ZVBkW+goHcVEgVU43DEry03ARnDoUWZdS+hZZCuyw0hISETlFi7bMVRG9WZY4CLVCFhG1P5ZN+T2UTD0+Nw9mihG/ekkxN7bPlTAKFtEw9RJwXpqPEb9ZlHvMAVNe+xb7FXtX+bd7P6M8yf6BMf05/aH9iLxTMAqx0j2lOzQScJDZkZLFQ3QOZSMx31oIzUpWU7NQIkNQEu9D2VSYS2gSHDrJiBBSHJhIK5ASbgC41/t0uPwBAMz49Vj12jaaFjo+oj8rfQNyHzo/gj9ox9nP81EMMn1qWQpsERBdUDcOTFESLDVUNw4NEn1aV5pJu1VfN0+H0lFCURLtYpIWWtkIKjJd2UqV8RGU1WAWjITz05lflBPSXAK5P2J/STwSvHv8w/zKvVP8sZv8wD6Og5ORqhK+WpapmEk90BBBkBNAsRJRFVd0DWMSv1qWW81QNRipOQ1OldFO905AEvxa1KjYypvw0bfTENwQ3nmPURL+eUhe81ODcxKhQKg2zcsR0OiwUA6Qki7Ay3hITlLeeUjdOtVS0tE1lXMT+THUU1AQVnBeybkNMheTktMFMdYM8BU2Fg648x6bN5h0mz0jPAFofdM92z5DPen+Ef3ZjnMSpZsTHPjI4hASy3MQoKrwkodw0FySEjOwk+3BUPkP8pAEMBNYcZKQ8Bwo+QjnkJBDcdPvQRt0mPwBQi3bfkN+Cj7Tfvt/gL/LfsAQ/7o0W5bYiLlK1I45qFIQA7FR77HT4U0Xm0pZCC1TnPkL5JERsVmp95FYNM1NM9MNXDbM1UlxEwLzkEVld5IyUWGNAHpOUlHdYNbMxxO8A1u3e78BP6p8M/z7/UE9iTxB0T07/ePMeQp6U9/YTlERT5VaVtHxUYLT0H8T/lNb1TtIg1PToLJceInliRORDBA8WBT5iV1O95CrsVOsk1LL8dHxED1YFauYikRTkWgw0I1H140PsUHX0hA+WBR6zTzWUGoS0voxkUU4VxsYP2ANaNjNMtfPvSw3ESwVDWzpMDTOjTOUUTY1mAJYVzhUGxf5TnMc+H2BvSh+AhG9+H5Afoh+sH84VJtNOUtV0T530lASTdLQNhCQVhtR0FTTUihQnFpWGk5o85OfkdLZShbT8dDwGZFQRUvWGhiVO3W4viC8Aao+kL7YvyC/aLwSPBj8oj6wygZaS91EdJFINw3OkRDcOU1P1hCQEcjSU6llUbbTU9NhVPSNNtPS137z0UHzkwVf99FislbR8lAhZDcMzhJQcTVnVc95YjfSU5Fx8lSLENNiURwZFN9Kn/D8WTwAoTzpPXJ9un4Cfkk+knwadRM4zHJQ4vE/OTXYDVRVkLVX1o2dVLdRVnXQEX2gWVTbThITTPHScU7UDE2dT9URkhOlMXx7l1nIVDhy01+TEn3xfjlWGkzZ8tH5QnXNGUI20lAQxs7xfzl3+AoFN9YREZMOvTB0E/F8ObfZyIE0E1QQkZNGczy4fWG+Cb5S/gJ5vqG+6b8xvrh1GZQ5jTgTNBPRkFQR/FnUuNT4ldgOGPAQdU53kVKRLcJZytCRUdx4iSRwlVFT8tHd+fwCQf6J/tH/Gf9h/6n8Mjw6PQDCPEj9c106NfuMk5Fk85E3XJARSVP1GJtJhjI9G3kLAVs2EFJe+wha8h9K+wgbMj07i7aQ0sFgW9cNuWB0jKfyPDp8ATwD670yfhpVWn4jvmp+s777toJ7txp/Yk1YzxNSz7JRwxVY1ky78nw6vvsD2VFrlpFS1A4dU9QRU5cNBDESvVqU2M1Q1NHS/JHeofq+Qq34CaCzUMcTE+KKUBMO8r86tHgNPPSPdLU7VQ29O5dRO/a8PvKbmwvxL5Qa+wibkBIsAPL9Ov2C/cr+UD5a/qL/SD0DUv96/sB8CzxTHJtNPvcMrdlA1k+7k9GYsNw4DVEzHTjIbdIQSXKTwTMSJwCR3vuJFXFQLID7i+ADEx57PsM/Cz9TP5s/4zxLfQDQvLt9I31LffCde81KdpKpUhONUxF1kpNlshFWqVPTQLKRJlIS95EQ0FVbdU8XcJDVE5/aFvvKxiKQ0wzD2EhpZbSMD1hQ0w1htI4MkNENYBBXEXOTQ3O8+7xBPOp9k7wCO73jvmu/EP8bvoDN+Nd5SM4VXfcTU1AZXbaQM/6wuIyT0s1U143eUhD3FVa1UVUX/V/RWMhhUWtUEU/UTqlPVE3REVBE7hP/+I2RUUXQVbKTTEAoGIqxEhHfE/9b1VgOUVDVV7PQf3PTOT91UBA/W1gICToXDmTxkM00SbVRM3VQUtAgct04N5lUKBiJ8dATG3Ad+D5APgr8AvF/GD+AP8g8MbwYfGBsGIg0cFATGTtWmRh9YE3YSo9tRtUYeM0x0FpxEGKiEHyZ1JrJTbMQkVIQDAVIFJs4Vxh/YG94V7h8ALwASLyQvLi9Yf1opVi9wL4opalYyWJwUxVTEPVNVMw24bIQ1VLU0xC/WJd4S06ZWpRQMRIlcNPpXsA3mBj8YMyay01hlBFgaTVNVDOQOWHVk5DdO5QBOPWY/WO+SP6yPpo/AP+o/UOSPBp0GTb7yCBxEwuyUa4BWTeM8HPQAVsWDWcFET05SBVUdc8w0pKuTVC1zXmREJ0T07tCET5ZFFjNs9Mys9JdShO2UrBQobMTbEM5FTlJ1apSkP9REB9xk0FBdM4WatKRjBFduAxRXZsL3RU6V9E5FZgaTRFRIRF9YVlVGBdYSFEwN5EzFgwPhTKUkhF8mZZ5fsF/SXwDMp+ZfAL/6XyS/HhUmb0BvNFJhLgNPjXNTUAWmvvIVSGQUv4x0M4RvhsNcxKH6jMTDkA6jxERiTMQwAMRv1hW+H+hvAn8Mfx5/OH8gWs9kf4Z/kM+iz1HFZgayVUKE1KmkJB2M1LeklLM0VC0EnNQoVUXDnrY8RBNWVTOIVj0EVsRVBHyE/BSHzqM0NC5ZNsWDMVldMwpZvSQE5LOAWE1E5NT2V33DwQB8hzblNu9gP3o/lI/Gj+DfsPLf7I/mj/jf15MMRFliDEQZNJ9GlUbC/lWN9KZURINV3Xbu81Utw8pqfESSXPRcfJQjVKXTrey0JLVTJRN/dPRHtVN9wwG0tMpSTVOViry0XKz0J6RkY8DOorlmBMSCUWXUfCQFUa3Ti85QldOY7EQboHYSK0VQLcRPfVQ0p94ShkSnYl5ysVSnjqWu0n5MrbRVTN0US/2zEDQEaJSkBd2M9FlkBFOgzqUmvb6tAMZfuA/aXxwPJr8YbzJvZA9sFkNUZJNOnUN4T/1GKH6/kLvWQqesFAiURHsQQC7Cu7gu88yX1rUuwgr85wDuvQbFBsX2beYdNs8of1LPQHwfXn+Az7IflH/O0gGctFVDlCSqzJQglESbxHTYe0B+lUYSKlWlE6FVhgWTFVYFhBTXJkN01OFiHERSNNcONa7SDlntZFo01Kn8JGhY1dMhJDQD41fdxKTXltWW36jfytkAxt/Y3/ovDD8W7yDvCu5D71qN09dUlJFWXVNPTJS1EFzk0GyUhVW1I0o1Ve0jEYTk2VQdJBQkQ2pU5cYm09zH5iKBtLRbSlMdAxJTVRPcjGQ1pqREb7wEN1KlFs4CtbsMxIRkFE5RjdMXaowU4KQEqJwEcFCVo60tDFTuT4X0TzWDE21PHQOiTrUjOk4NVBZcpGhNTVPlhP9eVS6DtUztY1RkpMVM5UM4EiQEwmwHNoLz5EeWVb6vANCrzq8IDxIPLA9eXzi7bg3SHgIChA/OQ1AdA7JQKlUTLHxkofyUF8zHTtNIzAe2laYC2Pw/fkNSLZQABB8WHwjPOh9EF14faB+CH4CMH54fwB/Sb9QXDoN8ZC4VUn1jjtS0APwX/nN8l1pm0g187PlVvSNsfDSb31at025XPUTcJFCiZNS9PNRrIAbTWZWj7Ups1LY8hGWEL35ivsQnAG6Nti+w3+IpFj8IjxqPRD/QPo9Qj1qBngKgzHRqVwwVJFyE5VZ1RHw/jjUOwi2UlORaVfUUVU1k7MdYdoPEPw7CxFOlY5DcxJVX3DQhrJTr/Fdm0m1QDEfeFZbjtGSR9GRa3GSpIzxPHgJyRPQ6NPQDEgylT/1kZES+fE9mo0RUW/5MjdOXTCVzM7yUK/NLPRP4nPRQxE9u9QBmVeZP+E8KXyRf7v9IX1JfYHSvTg9Au1bzZKRiTlWDTTWUBBVQbfRE9CrEX2JGEoo0lLuwjuIfU9VzpQzUBNrMx+Yicby0PAoslBG8BPdMZ/a/QG9SbwBEH1YfiG+qv7Rvvm/gv/K/sPRnvlMEfy6ieVNt1FMsPSSk5OxU3TRVNbREd0qu81bVs1F018YzWOXjG6VY1XMcWb2kfHc+Q9lYdUQ81F5Y9WMaWALFc9j0d8Z1jt/Qf+Jxxi8A6Cv2fzDfQt9U31aPQDtuj6iAj5KBHtJhlIQfnITgQKyPvoU+E8yHLsMkdEOk5AsMVGWzxvSPBp22U+zkC3xSbdNFLJ8+n1CTtuMJUG3UXER+fJRzmLaThJdM1kNs9FFOrUSURIWUVdCspLufzZZ+Q0zdY6NMCmX0TZWzrmSn/p94CIOgAB6vMK86X1SvZq+Ar4qvhF+Qrq/AqyZzVEQNJEfmwvgShLSM9KdWQh3kNONQJnIB4zTvRuWGMxRHJm1Ov2C7AHa9fr12b6C/ur/cD9a/AB9QEh/MVDuw5lNSlUN1FETVAeRUewy0+uyEdFRStQRUlXTU1NqkNFFsxFnhbMcWEsNXlUM1hMcaRhNZbbMYWfVkjHfewlV3rBQxrBTx5MTIJNcAvn/wz+J/HN9W30gvWi9k39A+P3DbBiUOQnf8FDhXYDXErN++3f7jPHRpVdUDRTDk1Pjs3/7dbtLVBLSrnFPdw2cU5DAsxOnYNA9G5bYCDlLdw9dRigUzn2y0aGzvfu2uUkhZUC20nOS3T/0TSIyXpm7SVU7dRk7DTbUUTSoFNEwNI0wE9Pzs7/7tAm7SlUz3Hv2+5Tb/SP9a/wB8T3b/iP+i/7z/tv2Wla6TJrTk8U/t9hZyC/z39mVkHpVec1LlVp5CElPdk1vlUu2DtFIVI34klA1HFLQZUgUGbrVmD3gLAG61br+gD7IPzA/OD+gP+g9AHG/mbe5lZjVGk0TkxRyUmz1T/RO4U72kTMSx1VRdVFVtdFWdQzJWqhWUVmVUV52jiwwk/NasdG5Y9VRYfbMaWbZlswZZ3ZPVWB1zl1rMFFfEZBBYnaPblCcADiX+Ff4fEC8iL0x/Zi9wf6CCf5Qvln9w08bjV2VDSc1XpVMIV63kpISAVtY1cz5WzVP+fBTBVWzNFIxkPVXdkwVVnZS1VN2TlWQUXlTdwydJVPVUDLSqXBVMFDt0ZLUFBLTMbDSXUoVTYKJsVChMVGOwvlKs5KR3KnQ0P+SkB4RU0HyVlDSzZVDVJMyk0U+llE8qDcRO7aRO9VMgtOTzkNL2M03lFNyUZfQ0DExanaRLTVMUTL1kTGXECjSUXeyU0URHHv229Z5FAF5PaE+KT6RPpk+4T8JP3E/SthNODeS85K/EpFVQqrWT0tSkSnQ0vzxkNTVSlRRSZbMWU7UUVBVIVDRrgB5ymHSH9iNSleQBUr1WdgWGXXYFZr+wX4q/AOSv5l/4XwpvLL8+vzhrhqUatpJCZFSpUtUkbG8GUrOzVJ3U9CSgVeX0VtKtZFb9NKRkiSR0+ldC3aNshMTjYObzvBQKpMcapoKnhMRVWGU0/GeuYgG7NHf2HyhzNn9Af2J/dM+gjn+oe65/uM+izpPMdFkQzHSrYN5jzCSR7H/+dcbjrVUdU0pVBVMT7CTZRVQls6Esjz6FpoK3JOQlgYS0SDxX3qLcbI+es7BUBx7D/Pfuok5RbYMXUIxUK6C2jR4CLZw07sQ0DX4EVBNPnWTsh77D/IcaRlNMtZOCTGVUHJdGskkDLJdWcuE8l4aSuaSXAMZNTk1WTZafqO+qn8Sfpv+wuPP277j7xuICTgVUTla9o3hPvaM4JKSypDUUNKdGsjNcVKdUZCsANlWEPuNUpNhsp9bzfKfOogoATAQDsF4PiFN+DZ5f0K/arwD0rxYPEL8iv0wPTr9AYx5VaG6/gLOuYptc1BdUxeOTklQNVCzUg6y3HnKIFLy3RnJwrMTjnBQLwDYC28FYZQMTWUXDDlmqhYRYdbRYfTRYZcMhFsQU5lctA8BcxxZ9HnUALnUuf1jPUn+kz5YfqM/Kz1TMH34SoCR0aqwkF/TH1AZT1CRP3CQQ5HTQVVZNU5RV5fNa/HQRNN9a/hNUTVM0VLVkUw2khjw0kFMl1HTfnmN8tG9WXPQ3Uq0TAZTUyqzfqL7VLlOkNKgkpHIspDplUIWkUO3exuKiTu1GNB6DBJRovOT+TCVELO+sPuVOUlRMNRRMNfRNAgUDrsznNk0W+svgVk+InwCy77zv5j/Y7+KfBP+GNY7zaU5NhPzUNjz8KFGtExWhpIQXlNSKlNRjoA6CSR1ch+by2owHjhJxZKQVPJzUEVz096z/hl/I/wDi/wRf5q8QDyoPTF9eD3BfWIJZfgUWUixSJVOOfKRrAFO1M3l0ZPVT1UObkFQdcwhV5XSstPVaJNRqHCTfVl1TUdwUZcPcdFL0B24SHll1ZElZ/QbuM1gVNBRkXuxkIwdYZYQ8H26Cp2RnVh0Abh+AH7IfpG/Gb8Afws/8b5j2HZ6zBCTnVhU0BNRemgzUDgTUzlWtBKy0VdlVFWQc1OVUVeOtVFSVhKwEMlwk+kyExHzUjYyMtFVTlQYuc6REsY1SHZNrUj2mNjO81MemVFSRUeXEVFQhfATqhVD91FDdBET0O/C2I1BSbYRPnbTchLoUpE/khI3KHORlTd2EPDcmUi7VTE2US4U0S4XTN0wWFVO8TIUzM3Q/hj1OlQB+7bY/0D/qj/Q//j8gn/Lp1O7thtL3FERmDOQ1TxSlBPwkk9zUDWRH5rN0T4yWBX5iDFOF07twNiK0AKQnrkVGI0Skg1DGT9hL7kUA7k8AXxpfPK82X0hfWl+Er6BmD3gLZoOkV26iAWz0eyp89PiUdHRE1O6UtMMAKs6C+WR0bvRU4fRfToKFNQTEpRRkCxD+Bd7S7aosFLZEZHf0BDH0BPECNMTIlGcuz4Czfm2GbZ5vANhv0r/kb+a/2B8SyX61Hn9kMHuO01aFRAzU3lU91Nhcf259DqJ2VMWTP1QKffMIPNTRnH+uf8BzfrIReoz0iwAuogyE1ONwfiOo7H/+dd6zUC2jfASERgAchybzLI/2U0SEE/Am01SUQxdNXY9vj4GChmKehIQTHE01JHTU1RRPJpWePQDGj9iP+o8U7yafMJ8S+VbtCLaKY5Du0jlsn36VxiV+BaJewm18T2b1JvLjjPSyKsyUfFz0R5xEGcx0ewAADqXun+BPEq8krz6vUK9ir4B8/3avmK+ir2xEw0DWohsm3JRzUs3mXsJd3K/upZb+YmVVlSRVHSYW4sIVViW0V/UEV2UkNGeuU6YcZBVZ9fT8BMP8BIMAXL9utd61fmUuypO/jW+/vwDZD+sPzR//DwkfGxh+tbZTpny0Olf19BQksywkcFrsVB8kJOBVtfOjTCTbaVV18zBVJfP2VNa1A75UJYOH9KRDVNTtxAwE1ayUnLSUZ1NIfdT09aQkv9znrvJDpFStDvTE11HFk58s9GhadPQwNPT6UB0UUFXzrX4UhEhQxZMPJIS3bU9Ng0VPdXPdToUzs3NOZea2soFN5SMY1rSEr0ytA0yEhPxLTIXWJvImTIUUZDQgdNUBTa3EvN/O3+jb3t8APxLvwCTvRj9I607vaOtG8jxOZi0zAk+d9ExEdlC1A8PuUJ3vr+QOs8R0G1NGLTMSU6007B8eEkXs5wLOUvj87/afKPsu/0D/Uv8AXP92/5hPov+sT6atrqUGJWJOgnXk/+7TzMRXVA3zbdB8dEdVdXO9Vc0DYVEkD15lhiNMtIZYRbZQhiNcD24FtrJBPGT+xAQB0CQXrgWGv7APwg/MD/ZfgPgP+r8kHy5vIBPmVYbih0VX1aNLXB9uFc5SLmTEte5sxLGExHVV1aM7qoQU83R0vQwEhaQUTmp8dBecxN/09KhTbRRmtMQsU50UvOS9Ul1UFVKNQ1Dk5BfkxBvwTkLFqjREZiQnnhMchMFQqu3TiRzUU3yUHTwkzghcJ+7TPIRvlDVklMsgppIrL02FBEztU2GcJ2bjNUt9xEwtM4JMVYYWggV4NDTCNDfeL9jfEj8kj4AmP0iPQj9cP9Ytfj+o0U4CJfPGVNSjOGZTLNQ7cNaiVduElFHclMMMdBbcN0reUvAUdMCUl/aiU7yUBST8RAPsxGNAFvUO/yD/AEJPVE92T2j/ik+0n8ZP2J+o0k/sR36yWvTkxbzkPZVTTVO4vMQ1HFfu0klsLFdOgjJWJfOmVu3kVVfFM43EVPx8tIp8BbVYxVMcPLQDWXVz1VVYFVOXVLRXTAQQhKQBzCTPTlW2X8hf2l8EvwZvgCi/Or9Mvx4d/qXGY0wUSU1XJfMGVyUG/qKAjGRNPnwUAFadZq4SdyxUtT2ExAUUBMxUdXOVWgQEXqwUJ1RNhFMtdKb0hHJTrWS8xAXMFMwGDCSXUlXE1DUclFOQhpJVrsT0dRQkP8z0ByxEq9JQ1XOaNCRVTCQfWVCtxFwkZU+tE/dc1IOKTqWGnmOcf47DlCQMNITXrtIUfNRuTGUkpNQEa9Buksrsf2blBo8YjzKPAEzfTo9gj3KPlN+Wj6iLZhMhT3XGHlNEJdyEwdyP7oWgblP8tLvgHsVOUpgkdGIAHJ8unyBLTp9gm3addp+InwCin8Sfxp/on/rvxPc+5WbShUIERKkcry6lDrO8FCxmnGShVVUEXKSJVqWEImxki2yn5sOkpNdsV+6iIw5ZZdScp8dyVaynTlIF2GRkt6xf1q3upe6vAL+AGr80D1a/OG9aD2QP/uKTikwUWWRkF5S/prWm4v5aNFTBpGSFVdVzSjRUgxFVbXTcv+61xuMUVLeFU30kU90EFM8mzW6SKgjMNNvgbmK7ZOS7MFbPaMtq/uJjZHQtPCTuT5VTg35P1XScx74jrMeWI01WdXPlTKUUTF2kTBVEVNzPHgLh7MRdNNS5XNcADt8g3zLZNt9Y32rfdN+WL2h4i46N9noGzNSTTt10VNTfbpJKbBS/BPQzLPcGxqIKU2V0FO8m5S7FPnMCDJQKBJS74GblPp9o42bvAGifmu+0P7bvyO/qPwT/Dk9oEP9C4RZCQwykqlJ9xFoMxJs89BhU3SRUTRRUXP9u+vyEZVf9M+GsBLFSlP/Ow6z8p1h1A2UqjFQhXFTmnAS55KfGrQDerwgLBr8oD0oBPl9gXxpvoHRffg+YC16llvNWVVORVVaFc0+stBCEZNDUD1YWkhNVVSRUdURU1XMbalQ14zRUbaQUF+4ypCMQBlJI9IeuMtw05KSKTERvHHQ3VB9mFb4yTtVRvbMX3DTg5NSoUNAFxJQfphX+U099I6JOKtVzOrSE0aR0aNQXznWoxnW+dY6jTG0zUKx0wSLcdDjkd4aFFpLztNcuLwBIL1IvfH9uL4gvoi+sL8YvTNgrNuJ0TyV0pGSy/CQVKvTUoSxEFRQ/JjWOowosNNpkZKdcZ9ZjVD9mPQBuP4gzXp+gP6o/xD/WP/A/wAqfHE8eTwCjrhPUhC5SitWDjmxkAVRPZkUOwgu2zASBVaUD91UVU2xKtLThzFRxnE9Go1il9lYukhNZDSPt5ES21E8E5kX2gsAkV/5PEF8KDzRfwGZfaK96r5xfZg9ov6OgZhSkaldNFKQE51bNZLTUVw4iDbwEzlWdc5JmfERVVf1k7FTlVA0j061U5WT0tDIUZPpTZs3Tw1NdlCwUVVNNRrTeoyzkojTEa1JF9FJmHSP+Ub3E9ISQUZ0EWhSUIdSE3lC9c6bc1LFw5NQLgE6iAVAlxE8sTRSsFLpOBRM3nMQD0GqOw009tEwdk5FMTRRk1Mc+c0sVds6CvEzN0wszTdWDrqR3PnU+fb51AF5/gM96f6R/ts+wf8p/7M+ab4L3xMRiTkX07CQVYVDFFBSPpgNE5IxS5dNR+DT0KzAeoggM5NgE5AWmNPRtZIfG8/zUM5BmPwB4M3Y1jj+4g7aP0I/ij/zfgA6fIJ8y70TvRp9Yk9ZSj5pknHtk1PhT/XT8BO7KZESDBGT5nJ9G4lNXCtXDxsRUN8xH5gPUlw7jWsz0uKxEd1gl4zEM9AXxHKTINKfm/R6lLq02rwBIq0ZfcP+S/6Svlq/I+/b1qM6v4KtW8l70pB3EBN6wdEwTvyW21sJ2VIXzQRVUxbMIDGTRTL9evU6jKkREemy0QkTUDDw0k7+kpbZGQuoMh97SfLS0RjDMt36T3L8W4lFO1cbWA1YE1BdNxfOV/BQuHM8U7rPcFJ4kdBgkFTR/Xs8AcM+Kz5zPns/Az8rP5M/WxaTefX4aZhTXPtNQHbOVAqxkDXxnTpVeZS41TkUeNVQ2A1RktIS0fmRkRyyEARl8tGPgttV2NY6PiD/C3wDc3/4v8N8S7zQ/Ju9YPypJUJaTtASjIF4yc2xk4UTUa1xT1cP2RGRyVPUkrVRlM2NVTYRVrWNN1pREwFYdszW09MNXWt00WB2zpVg1hFllZKFZLQT05w6DzJRe/DQaIvzk2Mz3HqVvgqdMRz7/AFj/Sq+E/55PsE+q/8xPzv/UKKM+0nccpDjM5PZWqn2Ts8xUYdRUH9xU4LVVZTOjBGRpVSUzMLVVpTRUxRO+VKUTedhMB54DvDTTU2VDnFPKjWNnZAQujOVstLJSamVDfHy0RVyUDlKNY9XXXCSf3CRoRDQxUVLdlFDF9LRkfsS0SMy0LRHUtLdPPWRPpRQU1JNVTuV2jpNNVRYuUq81TGVDTDTE/EsdxmaDCUw9VDTEHFwXthVGdXYfAIgfmh+kH74f2B/iHwx/7s/I+MOeZWaDToW0BBTxT4hFBEQvHqL4XCc2U3S0GxasNBJTvSPwhCeuVZYtAE6VztW2L8gv2i/sL/YvED+AIj9Mj049Tj+Aj1rpngpYqny0xVTUPXSUuGwENaZMBLFU7fTMNL0EtDJVVh2kVp0kV81jiRSka/pXHYNsBPTXWFUUVVlllFl9k9PslJX0NKtVWL1UWIWT2wSUuQBkRx6vSP9ySY5PuE+6n8yf0Mb/4E/yn/yUkwSUSVeqVQRX9WPC1DSA/KQ+qjRUACRUwTQEheSEPTY0BAVVHYPMVD0knOSrXlQdEydcVO58BLdUrDWE5DtsBAWEVMzEVCuXUt1zYKQEKJQ0W4CqHoKsXOR1XCQ/PNQHVtx00FB1k5rsVGVkdE0tJNTRT/205LT69LRrik5FgyAU1LVNTWQm/LTlTP20TGQMNBeW0q0ULBRuTA0D3Yy0XQL8ZMKcZwbVlmUuZfZlrm0C5pLVzG/uv+hvEs8UfwYttPbFvroCDBTGTkVkT6LF5FAFtv5TXCS/jIQzKrR0p2zUFozkGJxXjgIBysSnJkO8VHPgVgNE1COAANZ/6H/6fwyPHo8wjwLvXI+Ado+I35KPXOfmA5QH5rKpRGwn5rKZzI/ehR4KFfyEk4lWVWQEBG4Mn2ay1QY8lBVZ/TY2U9znFrNMn4BelW5F3vqL6GZPeE+qn1cqfdOR9PRXBKQFtOTbMKqOI1ad4zwU5VWNxFUq7QODRFRJFPQDdKcWwhWStDRcfKQllKfmk3QELX/c1DlTndMDdCTDwEA+I7xU08DWpWbVXpNR7QOVc+RUPZyEBQS3bpKYtVC9NFCtoytQJdRP0iVUT620DBSGLGRLTgyl9Dy0yk5l9Oz0E2Ceki0hzAQyUAXTNCwHHrVW5rIpUDUjJzwkJQxkAFsAVgVWBU4F1vWGDR61HrUSpuIurAeWkjC8Dy4F1g0gNgXuDwAfOgEuwjYcHy4dAiaSODwfVh9oH3ofjB8m0gE6pB+uFZ4f0B/iH/QfBi8AGC8iIUZzLC9GL1gvOiH+4wBkL2YveCt2L7gvki/ML94lAJ4v4C8KPyw/9i9AP1I/ZD8AHj8wP4o/tD+uP3g/4j/0PwDWPwhPGk/8P6Y/SE8yT4RPAHZPmEuWT7BPik/cT/5PCF8AGl8sX05fOCMuBU4FXg3W9UC+BS4VNlXG0/xXZtJQ7FRVVUwEWQRkYVQEZ9T0VWt8xHA0BHTE9HjEVLWAFLSFTASJUNXTj1KEVJUMt0bSnjwEorxUVag8ZK4ktLEUtLXU9K27JGS/UBXzw8T0yGpkVMw8BNK8VNhQNdNV3MRU4Mz048T06GRUVeysBO40FPakZPzEVIkAtPfmsgms9GtwnpIRrVFdsxVRleMa9MQgqpzUI/ykJyzULGTUMIoMdDV0dDj0p8bTDNRGqiTUSvTEUJzUU/ykV6oUdFpk1GAE1GQk1GpqRNRuvNRx/KR3Ua2jU3tR9eQE1IQU1Igs1NWMZNSQnISVnPSZUVqd45xUdJ9RxaOnJNRVqkTUrgTUtPykt8R0UbuMx35jTHTILNTMvNRV0Qx01Zz02az03fzHoA7VNtVm1ZbVbpL4BIT8pLzXBtIE3Mdm41IFdFJUPeTM1BnMxB7E1CLUp9Q2c5T0MOSENczUOVKs/eTMpEBSndNDzNRJVuTETFIV81PEpFe8xDFazKeec6TEZlLtVNyEVXF89HXUpHjMxH7MpFWAHJSF3MSI1MSOVJRRk8SnDrPMpKDEhKScx9SW49yEscSEtNzEuFIqlbO93KTBHJTFvMem4lXOVJTTpMTW5MTclPRV4Hz05czU6Ryk7cykRfDEhPTcxLvARtL+3KSrAVPFowd09Apc9A9lUxXDEqzHrvIdUyUEVVNF9FON9FPVxFN906MxUzUEZPeu81MV80OW5KRIU1W0U8VUbPRTqtzUWcykXdSkYdykZWlTpXTspG68pHJTLcPDdlPFdFz3FvPkpIhTlOV0LLSQ3KSV3NcGg1NU5ZR0tKbkpKjspK70pFOxUzWEfLS7XPS/FLRVw7TEyOykzvSk0eTUVdXc1NnMpN3EtOAUtA3jdPTqU032ltO0xXT0LfrEtABUxYRU3cQ89FsMVH3TEVQ95FTF8zMYVM2k7NQhVI1U9NXZVO2kfMQ0VL1zN1SqhQM77NRBnMRFpMRIpVQltFR1dJzEVYTEWGrMxF6UxGG8xGdUleO1akz0bnzEdFR143mqrMR9lMSBnMSFpMSIqgTUjAzUkET0lfTUmq1UTeOgVKWDo4TEqFbkxKtU1dOvRPS1pMS1uKzEvQzUwFRNo8aqxMTKzMTONPTSnMTVmlTU2Uz03lRFxITE6Ko89OyUxPGcxPWExPharMT97MQBVW2DBRz0swlV/WQU9BNVTaMWrVXd8xpV9YRVDaMkrVXFoyhV7aRVBaMxqVUdlBz0OWzkPazkQda05EVV/ZNKpOROVTJ9dFWFdCz0XFWVdOzk1WO85Gls5G2s5HFVWl2Td9zkelW9s3ys5FWBLPSH3OSKjOSOXORVlZzkmPzknAT0oLTkNaW85Kmk5K5VXWS05FW1vOS5bOS9dOTDLPStx9zkylXd09Bc5NWqnOTYpOTenPThfOTmqoTk6qTk7pz08fTk92qE5Pqk5P7s5ANWvXPbB1aFAwtWXaMQVmrlhFbthFa1ox9W1aTaVAQlXAQpVr2zLFaq1QRWpVRWNSRWPaM+rVZtg0VWHbRWdaNNqmwEUawEVbQEWKQEXk1WjbNjVjXUnARqpATVbowEcqwEdYQEfFZUrZSsBIW0BIi8BI1sBFWRrASVnASapASejARVopQEppwEqqQEruQEVbPsBLecBLocFMCsBFXFXATJvATNbATRrAQ11bQE2GQE31a1ZDwEtedEBOtkBO9WNeRWso2kVt1kTAQAV+1kV8qtpFfVhFeVxBQkFVeq7YRXHXRX/YRXneRXbDV0RCQwV42zM1dNdFVXLZRXzeRXrQRXlVM1SyQkTiwkUVeFdFwkVVxEJGBMJGJUJGh8JFVsRCRwjCR1PCR5fCTVfGwkgxQkhTwkiVeqJWRXpYOTrCSXXCScpkQkoFftlHQkqHwkrKpEJLAcNLM8JLkkJL5mLCTBV+XUHCTKVz2kaowk1XQk2CQk3lddpKocNONUJOiUJOusNPCqPDT0HCT6jDT+bCQDVVilpFiNxFhNBFgNo2sUWMWkWL2zHFjVpFVYdQRYfVRY7aRY9aQVWEV0WD1UWA20XEdWTQZOgiNYxTZGNe7jJCemFQqWUotEBEtMB971dvUW00LU9CCc5CvgBqPkxHv0x1TWg9zE1xS0k5y0XNynJHalTqK2pJe+ckfch16FFPZ1vrJc9HQlzHTTYDaDUAxnvlVe4zRlT+2kT5Vjq8JOFdROBQRNlYN8VU3VhE2tREyN5EwVpNVL5eRL7RRKvXOHSlrdpEqlg8NJ5eRJBQS1SH3USMWjOEh1hEdaXdRHRQMrR41kRg301UbVhEaNFEW9c2dF2sWkRQWjwUSF83VEai10RA1kQ42zc0PtpFVDhYRCnVRCLfRCdfQVQq0EQ2WkQ5XEjGeOZRpOI0RdkxdE3WYGff5vBCh7vrIMNH9Of2B7PgN0fwCGf5h/onG+g6R/tnXOf+B7AL5/4H8SjySPNo9Ij1qPbI8Afo0OI5SPpo+4j8qP3I/mhQZuw0NAAA</prop>
			</obj>
			<obj name="Protocol" class="HTCProtocol" version="1">
				<prop name="Created">2021-12-23T18:33:57.395</prop>
				<prop name="LastModified">2021-12-23T18:33:59.144</prop>
				<obj name="Programs" class="HTCRunProgramList" version="5">
					<list name="emlist" count="4">
						<obj name="item" class="HTCRunProgram" version="1">
							<prop name="name">pre-incubation</prop>
							<prop name="Cycles">1</prop>
							<prop name="AnalysisMode">None</prop>
							<obj name="Segments" class="TEMRunSegmentList" version="1">
								<list name="emlist" count="1">
									<obj name="item" class="HTCRunSegment" version="2">
										<prop name="Hold">300</prop>
										<prop name="Slope">4.4</prop>
										<prop name="StepDelay">0</prop>
										<prop name="StepSize">0</prop>
										<prop name="Target">95</prop>
										<prop name="Target2">0</prop>
										<prop name="AcquisitionMode">0</prop>
										<prop name="AcqPerDegree">5</prop>
									</obj>
								</list>
							</obj>
						</obj>
						<obj name="item" class="HTCRunProgram" version="1">
							<prop name="name">amplification</prop>
							<prop name="Cycles">45</prop>
							<prop name="AnalysisMode">Quantification</prop>
							<obj name="Segments" class="TEMRunSegmentList" version="1">
								<list name="emlist" count="3">
									<obj name="item" class="HTCRunSegment" version="2">
										<prop name="Hold">10</prop>
										<prop name="Slope">4.4</prop>
										<prop name="StepDelay">0</prop>
										<prop name="StepSize">0</prop>
										<prop name="Target">95</prop>
										<prop name="Target2">0</prop>
										<prop name="AcquisitionMode">0</prop>
										<prop name="AcqPerDegree">5</prop>
									</obj>
									<obj name="item" class="HTCRunSegment" version="2">
										<prop name="Hold">10</prop>
										<prop name="Slope">2.2</prop>
										<prop name="StepDelay">0</prop>
										<prop name="StepSize">0</prop>
										<prop name="Target">60</prop>
										<prop name="Target2">0</prop>
										<prop name="AcquisitionMode">0</prop>
										<prop name="AcqPerDegree">5</prop>
									</obj>
									<obj name="item" class="HTCRunSegment" version="2">
										<prop name="Hold">10</prop>
										<prop name="Slope">4.4</prop>
										<prop name="StepDelay">0</prop>
										<prop name="StepSize">0</prop>
										<prop name="Target">72</prop>
										<prop name="Target2">0</prop>
										<prop name="AcquisitionMode">1</prop>
										<prop name="AcqPerDegree">5</prop>
									</obj>
								</list>
							</obj>
						</obj>
						<obj name="item" class="HTCRunProgram" version="1">
							<prop name="name">melting curve</prop>
							<prop name="Cycles">1</prop>
							<prop name="AnalysisMode">Melting Curves</prop>
							<obj name="Segments" class="TEMRunSegmentList" version="1">
								<list name="emlist" count="3">
									<obj name="item" class="HTCRunSegment" version="2">
										<prop name="Hold">5</prop>
										<prop name="Slope">4.4</prop>
										<prop name="StepDelay">0</prop>
										<prop name="StepSize">0</prop>
										<prop name="Target">95</prop>
										<prop name="Target2">0</prop>
										<prop name="AcquisitionMode">0</prop>
										<prop name="AcqPerDegree">5</prop>
									</obj>
									<obj name="item" class="HTCRunSegment" version="2">
										<prop name="Hold">60</prop>
										<prop name="Slope">2.2</prop>
										<prop name="StepDelay">0</prop>
										<prop name="StepSize">0</prop>
										<prop name="Target">65</prop>
										<prop name="Target2">0</prop>
										<prop name="AcquisitionMode">0</prop>
										<prop name="AcqPerDegree">5</prop>
									</obj>
									<obj name="item" class="HTCRunSegment" version="2">
										<prop name="Hold">1</prop>
										<prop name="Slope">0.114285714285714</prop>
										<prop name="StepDelay">0</prop>
										<prop name="StepSize">0</prop>
										<prop name="Target">97</prop>
										<prop name="Target2">0</prop>
										<prop name="AcquisitionMode">2</prop>
										<prop name="AcqPerDegree">5</prop>
									</obj>
								</list>
							</obj>
						</obj>
						<obj name="item" class="HTCRunProgram" version="1">
							<prop name="name">cooling</prop>
							<prop name="Cycles">1</prop>
							<prop name="AnalysisMode">None</prop>
							<obj name="Segments" class="TEMRunSegmentList" version="1">
								<list name="emlist" count="1">
									<obj name="item" class="HTCRunSegment" version="2">
										<prop name="Hold">30</prop>
										<prop name="Slope">2.2</prop>
										<prop name="StepDelay">0</prop>
										<prop name="StepSize">0</prop>
										<prop name="Target">40</prop>
										<prop name="Target2">0</prop>
										<prop name="AcquisitionMode">0</prop>
										<prop name="AcqPerDegree">5</prop>
									</obj>
								</list>
							</obj>
						</obj>
					</list>
					<list name="AnalysisModes" count="4">
						<item>None</item>
						<item>Quantification</item>
						<item>Melting Curves</item>
						<item>Color Compensation</item>
					</list>
					<prop name="ChannelCount">1</prop>
					<prop name="InstrumentSubclass">HTC_VER_10</prop>
					<obj name="Container" class="HTCBlockType" version="1">
						<prop name="Id">bt96TC5</prop>
						<prop name="RowCount">8</prop>
						<prop name="ColCount">12</prop>
						<prop name="OvershootDnDelay">10</prop>
						<prop name="OvershootUpDelay">10</prop>
						<prop name="RampRateMaxDn">2.2</prop>
						<prop name="RampRateMaxUp">4.4</prop>
						<prop name="ReactionVolMin">10</prop>
						<prop name="ReactionVolMax">100</prop>
						<prop name="ReactionVolDefault">20</prop>
						<prop name="HorVertCrosstalkCoefficient">0.0003</prop>
						<prop name="DiagCrosstalkCoefficent">0.0001</prop>
					</obj>
					<prop name="MaxPositionsToSeek">96</prop>
					<obj name="DetectionFormats" class="DetectionFormats" version="2">
						<list name="emlist" count="8">
							<obj name="item" class="HTCDetectionFormat" version="1">
								<list name="emlist" count="1">
									<obj name="item" class="HTCChannel" version="2">
										<prop name="name">SimpleProbe</prop>
										<prop name="Active">1</prop>
										<prop name="EmissionWL">510</prop>
										<prop name="ExcitationWL">465</prop>
										<prop name="IntgrTime">250</prop>
										<prop name="MaxIntgrTime">2000</prop>
										<prop name="MeltFactor">1.2</prop>
										<prop name="QuantFactor">2</prop>
									</obj>
								</list>
								<prop name="name">SimpleProbe</prop>
								<prop name="Active">1</prop>
								<prop name="DefChannelNdx">0</prop>
								<prop name="DenominatorNdx">-1</prop>
								<prop name="ReadOnly">0</prop>
								<list name="EmissionWLAvail" count="6">
									<item>488</item>
									<item>510</item>
									<item>580</item>
									<item>610</item>
									<item>640</item>
									<item>660</item>
								</list>
								<list name="ExcitationWLAvail" count="5">
									<item>440</item>
									<item>465</item>
									<item>498</item>
									<item>533</item>
									<item>618</item>
								</list>
								<prop name="MeasuringMode">hmmDynamic</prop>
							</obj>
							<obj name="item" class="HTCDetectionFormat" version="1">
								<list name="emlist" count="1">
									<obj name="item" class="HTCChannel" version="2">
										<prop name="name">FAM</prop>
										<prop name="Active">1</prop>
										<prop name="EmissionWL">510</prop>
										<prop name="ExcitationWL">465</prop>
										<prop name="IntgrTime">250</prop>
										<prop name="MaxIntgrTime">2000</prop>
										<prop name="MeltFactor">1</prop>
										<prop name="QuantFactor">10</prop>
									</obj>
								</list>
								<prop name="name">Mono Color Hydrolysis Probe / UPL Probe</prop>
								<prop name="Active">1</prop>
								<prop name="DefChannelNdx">0</prop>
								<prop name="DenominatorNdx">-1</prop>
								<prop name="ReadOnly">0</prop>
								<list name="EmissionWLAvail" count="6">
									<item>488</item>
									<item>510</item>
									<item>580</item>
									<item>610</item>
									<item>640</item>
									<item>660</item>
								</list>
								<list name="ExcitationWLAvail" count="5">
									<item>440</item>
									<item>465</item>
									<item>498</item>
									<item>533</item>
									<item>618</item>
								</list>
								<prop name="MeasuringMode">hmmDynamic</prop>
							</obj>
							<obj name="item" class="HTCDetectionFormat" version="1">
								<list name="emlist" count="2">
									<obj name="item" class="HTCChannel" version="2">
										<prop name="name">FAM</prop>
										<prop name="Active">1</prop>
										<prop name="EmissionWL">510</prop>
										<prop name="ExcitationWL">465</prop>
										<prop name="IntgrTime">250</prop>
										<prop name="MaxIntgrTime">2000</prop>
										<prop name="MeltFactor">1</prop>
										<prop name="QuantFactor">10</prop>
									</obj>
									<obj name="item" class="HTCChannel" version="2">
										<prop name="name">VIC / HEX / Yellow555</prop>
										<prop name="Active">1</prop>
										<prop name="EmissionWL">580</prop>
										<prop name="ExcitationWL">533</prop>
										<prop name="IntgrTime">250</prop>
										<prop name="MaxIntgrTime">2000</prop>
										<prop name="MeltFactor">1</prop>
										<prop name="QuantFactor">10</prop>
									</obj>
								</list>
								<prop name="name">Dual Color Hydrolysis Probe / UPL Probe</prop>
								<prop name="Active">1</prop>
								<prop name="DefChannelNdx">0</prop>
								<prop name="DenominatorNdx">-1</prop>
								<prop name="ReadOnly">0</prop>
								<list name="EmissionWLAvail" count="6">
									<item>488</item>
									<item>510</item>
									<item>580</item>
									<item>610</item>
									<item>640</item>
									<item>660</item>
								</list>
								<list name="ExcitationWLAvail" count="5">
									<item>440</item>
									<item>465</item>
									<item>498</item>
									<item>533</item>
									<item>618</item>
								</list>
								<prop name="MeasuringMode">hmmDynamic</prop>
							</obj>
							<obj name="item" class="HTCDetectionFormat" version="1">
								<list name="emlist" count="3">
									<obj name="item" class="HTCChannel" version="2">
										<prop name="name">FAM</prop>
										<prop name="Active">1</prop>
										<prop name="EmissionWL">510</prop>
										<prop name="ExcitationWL">465</prop>
										<prop name="IntgrTime">250</prop>
										<prop name="MaxIntgrTime">2000</prop>
										<prop name="MeltFactor">1</prop>
										<prop name="QuantFactor">10</prop>
									</obj>
									<obj name="item" class="HTCChannel" version="2">
										<prop name="name">VIC / HEX / Yellow555</prop>
										<prop name="Active">1</prop>
										<prop name="EmissionWL">580</prop>
										<prop name="ExcitationWL">533</prop>
										<prop name="IntgrTime">250</prop>
										<prop name="MaxIntgrTime">2000</prop>
										<prop name="MeltFactor">1</prop>
										<prop name="QuantFactor">10</prop>
									</obj>
									<obj name="item" class="HTCChannel" version="2">
										<prop name="name">Cy 5 / Cy 5.5</prop>
										<prop name="Active">1</prop>
										<prop name="EmissionWL">660</prop>
										<prop name="ExcitationWL">618</prop>
										<prop name="IntgrTime">250</prop>
										<prop name="MaxIntgrTime">2000</prop>
										<prop name="MeltFactor">1</prop>
										<prop name="QuantFactor">10</prop>
									</obj>
								</list>
								<prop name="name">3 Color Hydrolysis Probe</prop>
								<prop name="Active">1</prop>
								<prop name="DefChannelNdx">0</prop>
								<prop name="DenominatorNdx">-1</prop>
								<prop name="ReadOnly">0</prop>
								<list name="EmissionWLAvail" count="6">
									<item>488</item>
									<item>510</item>
									<item>580</item>
									<item>610</item>
									<item>640</item>
									<item>660</item>
								</list>
								<list name="ExcitationWLAvail" count="5">
									<item>440</item>
									<item>465</item>
									<item>498</item>
									<item>533</item>
									<item>618</item>
								</list>
								<prop name="MeasuringMode">hmmDynamic</prop>
							</obj>
							<obj name="item" class="HTCDetectionFormat" version="1">
								<list name="emlist" count="4">
									<obj name="item" class="HTCChannel" version="2">
										<prop name="name">Cyan 500</prop>
										<prop name="Active">1</prop>
										<prop name="EmissionWL">488</prop>
										<prop name="ExcitationWL">440</prop>
										<prop name="IntgrTime">250</prop>
										<prop name="MaxIntgrTime">2000</prop>
										<prop name="MeltFactor">1</prop>
										<prop name="QuantFactor">10</prop>
									</obj>
									<obj name="item" class="HTCChannel" version="2">
										<prop name="name">FAM</prop>
										<prop name="Active">1</prop>
										<prop name="EmissionWL">580</prop>
										<prop name="ExcitationWL">498</prop>
										<prop name="IntgrTime">250</prop>
										<prop name="MaxIntgrTime">2000</prop>
										<prop name="MeltFactor">1</prop>
										<prop name="QuantFactor">10</prop>
									</obj>
									<obj name="item" class="HTCChannel" version="2">
										<prop name="name">Red 610</prop>
										<prop name="Active">1</prop>
										<prop name="EmissionWL">610</prop>
										<prop name="ExcitationWL">533</prop>
										<prop name="IntgrTime">250</prop>
										<prop name="MaxIntgrTime">2000</prop>
										<prop name="MeltFactor">1</prop>
										<prop name="QuantFactor">10</prop>
									</obj>
									<obj name="item" class="HTCChannel" version="2">
										<prop name="name">Cy 5 / Cy 5.5</prop>
										<prop name="Active">1</prop>
										<prop name="EmissionWL">660</prop>
										<prop name="ExcitationWL">618</prop>
										<prop name="IntgrTime">250</prop>
										<prop name="MaxIntgrTime">2000</prop>
										<prop name="MeltFactor">1</prop>
										<prop name="QuantFactor">10</prop>
									</obj>
								</list>
								<prop name="name">4 Color Hydrolysis Probe</prop>
								<prop name="Active">1</prop>
								<prop name="DefChannelNdx">0</prop>
								<prop name="DenominatorNdx">-1</prop>
								<prop name="ReadOnly">0</prop>
								<list name="EmissionWLAvail" count="6">
									<item>488</item>
									<item>510</item>
									<item>580</item>
									<item>610</item>
									<item>640</item>
									<item>660</item>
								</list>
								<list name="ExcitationWLAvail" count="5">
									<item>440</item>
									<item>465</item>
									<item>498</item>
									<item>533</item>
									<item>618</item>
								</list>
								<prop name="MeasuringMode">hmmDynamic</prop>
							</obj>
							<obj name="item" class="HTCDetectionFormat" version="1">
								<list name="emlist" count="1">
									<obj name="item" class="HTCChannel" version="2">
										<prop name="name">Red 640</prop>
										<prop name="Active">1</prop>
										<prop name="EmissionWL">640</prop>
										<prop name="ExcitationWL">498</prop>
										<prop name="IntgrTime">250</prop>
										<prop name="MaxIntgrTime">2000</prop>
										<prop name="MeltFactor">1.2</prop>
										<prop name="QuantFactor">5</prop>
									</obj>
								</list>
								<prop name="name">Mono Color HybProbe</prop>
								<prop name="Active">1</prop>
								<prop name="DefChannelNdx">0</prop>
								<prop name="DenominatorNdx">-1</prop>
								<prop name="ReadOnly">0</prop>
								<list name="EmissionWLAvail" count="6">
									<item>488</item>
									<item>510</item>
									<item>580</item>
									<item>610</item>
									<item>640</item>
									<item>660</item>
								</list>
								<list name="ExcitationWLAvail" count="5">
									<item>440</item>
									<item>465</item>
									<item>498</item>
									<item>533</item>
									<item>618</item>
								</list>
								<prop name="MeasuringMode">hmmDynamic</prop>
							</obj>
							<obj name="item" class="HTCDetectionFormat" version="1">
								<list name="emlist" count="4">
									<obj name="item" class="HTCChannel" version="2">
										<prop name="name">Fluos</prop>
										<prop name="Active">1</prop>
										<prop name="EmissionWL">510</prop>
										<prop name="ExcitationWL">465</prop>
										<prop name="IntgrTime">250</prop>
										<prop name="MaxIntgrTime">2000</prop>
										<prop name="MeltFactor">2</prop>
										<prop name="QuantFactor">1.5</prop>
									</obj>
									<obj name="item" class="HTCChannel" version="2">
										<prop name="name">Red 610</prop>
										<prop name="Active">1</prop>
										<prop name="EmissionWL">610</prop>
										<prop name="ExcitationWL">498</prop>
										<prop name="IntgrTime">250</prop>
										<prop name="MaxIntgrTime">2000</prop>
										<prop name="MeltFactor">1.2</prop>
										<prop name="QuantFactor">5</prop>
									</obj>
									<obj name="item" class="HTCChannel" version="2">
										<prop name="name">Red 640</prop>
										<prop name="Active">1</prop>
										<prop name="EmissionWL">640</prop>
										<prop name="ExcitationWL">498</prop>
										<prop name="IntgrTime">250</prop>
										<prop name="MaxIntgrTime">2000</prop>
										<prop name="MeltFactor">1.2</prop>
										<prop name="QuantFactor">5</prop>
									</obj>
									<obj name="item" class="HTCChannel" version="2">
										<prop name="name">Cy 5 / Cy 5.5</prop>
										<prop name="Active">1</prop>
										<prop name="EmissionWL">660</prop>
										<prop name="ExcitationWL">498</prop>
										<prop name="IntgrTime">250</prop>
										<prop name="MaxIntgrTime">2000</prop>
										<prop name="MeltFactor">1.2</prop>
										<prop name="QuantFactor">5</prop>
									</obj>
								</list>
								<prop name="name">Multi Color HybProbe</prop>
								<prop name="Active">1</prop>
								<prop name="DefChannelNdx">0</prop>
								<prop name="DenominatorNdx">-1</prop>
								<prop name="ReadOnly">0</prop>
								<list name="EmissionWLAvail" count="6">
									<item>488</item>
									<item>510</item>
									<item>580</item>
									<item>610</item>
									<item>640</item>
									<item>660</item>
								</list>
								<list name="ExcitationWLAvail" count="5">
									<item>440</item>
									<item>465</item>
									<item>498</item>
									<item>533</item>
									<item>618</item>
								</list>
								<prop name="MeasuringMode">hmmDynamic</prop>
							</obj>
							<obj name="item" class="HTCDetectionFormat" version="1">
								<list name="emlist" count="1">
									<obj name="item" class="HTCChannel" version="2">
										<prop name="name">SYBR Green I / HRM Dye</prop>
										<prop name="Active">1</prop>
										<prop name="EmissionWL">510</prop>
										<prop name="ExcitationWL">465</prop>
										<prop name="IntgrTime">250</prop>
										<prop name="MaxIntgrTime">1000</prop>
										<prop name="MeltFactor">1.2</prop>
										<prop name="QuantFactor">20</prop>
									</obj>
								</list>
								<prop name="name">SYBR Green I / HRM Dye</prop>
								<prop name="Active">1</prop>
								<prop name="DefChannelNdx">0</prop>
								<prop name="DenominatorNdx">-1</prop>
								<prop name="ReadOnly">0</prop>
								<list name="EmissionWLAvail" count="6">
									<item>488</item>
									<item>510</item>
									<item>580</item>
									<item>610</item>
									<item>640</item>
									<item>660</item>
								</list>
								<list name="ExcitationWLAvail" count="5">
									<item>440</item>
									<item>465</item>
									<item>498</item>
									<item>533</item>
									<item>618</item>
								</list>
								<prop name="MeasuringMode">hmmDynamic</prop>
							</obj>
						</list>
						<prop name="DefFormatName">SYBR Green I / HRM Dye</prop>
					</obj>
					<list name="AcquisitionModes" count="4">
						<item>None</item>
						<item>Single</item>
						<item>Continuous</item>
						<item>Step</item>
					</list>
					<prop name="SeekTemp">30</prop>
					<prop name="SampleVolume">20</prop>
				</obj>
			</obj>
			<prop name="CompletedProgramNo">5</prop>
			<prop name="StopPoint">3</prop>
			<prop name="CarouselConstMoved">0</prop>
		</obj>
		<obj name="AnlsAndSampleInfo" class="AnlsAndSampleInfo" version="1">
			<obj name="AnlsPropTypes" class="PropertyTypeList" version="1">
				<list name="emlist" count="3">
					<obj name="item" class="SamplePropType" version="1">
						<prop name="name">Units</prop>
						<prop name="PropClass">QuantUnitsProp</prop>
						<prop name="IsChannelProperty">0</prop>
						<prop name="SelectorOrder">0</prop>
						<prop name="ShowInSelector">0</prop>
						<prop name="ShowInTable">0</prop>
						<prop name="TableOrder">0</prop>
					</obj>
					<obj name="item" class="SamplePropType" version="1">
						<prop name="name">ExtRef</prop>
						<prop name="PropClass">RQExtRefProp</prop>
						<prop name="IsChannelProperty">0</prop>
						<prop name="SelectorOrder">0</prop>
						<prop name="ShowInSelector">0</prop>
						<prop name="ShowInTable">0</prop>
						<prop name="TableOrder">0</prop>
					</obj>
					<obj name="item" class="SamplePropType" version="1">
						<prop name="name">Endpt External Experiment</prop>
						<prop name="PropClass">EndptGenoExtExp</prop>
						<prop name="IsChannelProperty">0</prop>
						<prop name="SelectorOrder">0</prop>
						<prop name="ShowInSelector">0</prop>
						<prop name="ShowInTable">0</prop>
						<prop name="TableOrder">0</prop>
					</obj>
				</list>
			</obj>
			<obj name="SamplePropTypes" class="PropertyTypeList" version="1">
				<list name="emlist" count="26">
					<obj name="item" class="SamplePosPropType" version="1">
						<prop name="name">Position</prop>
						<prop name="PropClass">GenSampleEditPosition</prop>
						<prop name="AnalysisClass">General</prop>
						<prop name="IsChannelProperty">0</prop>
						<prop name="SelectorOrder">0</prop>
						<prop name="ShowInSelector">0</prop>
						<prop name="ShowInTable">1</prop>
						<prop name="TableOrder">0</prop>
					</obj>
					<obj name="item" class="SamplePropType" version="1">
						<prop name="name">Color</prop>
						<prop name="PropClass">SamplePrefColor</prop>
						<prop name="AnalysisClass">General</prop>
						<prop name="IsChannelProperty">0</prop>
						<prop name="SelectorOrder">1</prop>
						<prop name="ShowInSelector">0</prop>
						<prop name="ShowInTable">1</prop>
						<prop name="TableOrder">1</prop>
					</obj>
					<obj name="item" class="SamplePropType" version="1">
						<prop name="name">Replicate of</prop>
						<prop name="PropClass">GenSampleEditReplicate</prop>
						<prop name="AnalysisClass">General</prop>
						<prop name="IsChannelProperty">0</prop>
						<prop name="SelectorOrder">2</prop>
						<prop name="ShowInSelector">0</prop>
						<prop name="ShowInTable">1</prop>
						<prop name="TableOrder">2</prop>
					</obj>
					<obj name="item" class="SamplePropType" version="1">
						<prop name="name">Sample Name</prop>
						<prop name="PropClass">GenSampleEditName</prop>
						<prop name="AnalysisClass">General</prop>
						<prop name="IsChannelProperty">0</prop>
						<prop name="SelectorOrder">3</prop>
						<prop name="ShowInSelector">1</prop>
						<prop name="ShowInTable">1</prop>
						<prop name="TableOrder">3</prop>
					</obj>
					<obj name="item" class="SamplePropType" version="1">
						<prop name="name">Subsets</prop>
						<prop name="PropClass">GenSampleEditSubset</prop>
						<prop name="AnalysisClass">General</prop>
						<prop name="IsChannelProperty">0</prop>
						<prop name="SelectorOrder">4</prop>
						<prop name="ShowInSelector">0</prop>
						<prop name="ShowInTable">0</prop>
						<prop name="TableOrder">4</prop>
					</obj>
					<obj name="item" class="SamplePropType" version="1">
						<prop name="name">Notes</prop>
						<prop name="PropClass">GenSampleEditNotes</prop>
						<prop name="AnalysisClass">General</prop>
						<prop name="IsChannelProperty">0</prop>
						<prop name="SelectorOrder">5</prop>
						<prop name="ShowInSelector">0</prop>
						<prop name="ShowInTable">0</prop>
						<prop name="TableOrder">5</prop>
					</obj>
					<obj name="item" class="SamplePropType" version="1">
						<prop name="name">Sample ID</prop>
						<prop name="PropClass">HTCSampleID</prop>
						<prop name="AnalysisClass">General</prop>
						<prop name="IsChannelProperty">0</prop>
						<prop name="SelectorOrder">6</prop>
						<prop name="ShowInSelector">0</prop>
						<prop name="ShowInTable">0</prop>
						<prop name="TableOrder">6</prop>
					</obj>
					<obj name="item" class="SamplePropType" version="1">
						<prop name="name">Sample Prep Notes</prop>
						<prop name="PropClass">HTCSamplePrepNotes</prop>
						<prop name="AnalysisClass">General</prop>
						<prop name="IsChannelProperty">0</prop>
						<prop name="SelectorOrder">7</prop>
						<prop name="ShowInSelector">0</prop>
						<prop name="ShowInTable">0</prop>
						<prop name="TableOrder">7</prop>
					</obj>
					<obj name="item" class="SamplePrefWidthType" version="1">
						<prop name="name">Width</prop>
						<prop name="PropClass">SamplePrefWidth</prop>
						<prop name="AnalysisClass">Sample preferences</prop>
						<prop name="IsChannelProperty">0</prop>
						<prop name="SelectorOrder">8</prop>
						<prop name="ShowInSelector">0</prop>
						<prop name="ShowInTable">0</prop>
						<prop name="TableOrder">8</prop>
					</obj>
					<obj name="item" class="SamplePrefLineStyleType" version="1">
						<prop name="name">Line Style</prop>
						<prop name="PropClass">SamplePrefLineStyle</prop>
						<prop name="AnalysisClass">Sample preferences</prop>
						<prop name="IsChannelProperty">0</prop>
						<prop name="SelectorOrder">9</prop>
						<prop name="ShowInSelector">0</prop>
						<prop name="ShowInTable">0</prop>
						<prop name="TableOrder">9</prop>
					</obj>
					<obj name="item" class="SamplePrefPointStyleType" version="1">
						<prop name="name">Point Style</prop>
						<prop name="PropClass">SamplePrefPointStyle</prop>
						<prop name="AnalysisClass">Sample preferences</prop>
						<prop name="IsChannelProperty">0</prop>
						<prop name="SelectorOrder">10</prop>
						<prop name="ShowInSelector">0</prop>
						<prop name="ShowInTable">0</prop>
						<prop name="TableOrder">10</prop>
					</obj>
					<obj name="item" class="SamplePropType" version="1">
						<prop name="name">Dominant Channel</prop>
						<prop name="PropClass">DominantChannelProp</prop>
						<prop name="AnalysisClass">Color Compensation Analysis</prop>
						<prop name="IsChannelProperty">0</prop>
						<prop name="SelectorOrder">11</prop>
						<prop name="ShowInSelector">0</prop>
						<prop name="ShowInTable">0</prop>
						<prop name="TableOrder">11</prop>
					</obj>
					<obj name="item" class="EndPtSampleTypePropertyType" version="1">
						<prop name="name">EndPt Sample Type</prop>
						<prop name="PropClass">GroupingSample</prop>
						<prop name="AnalysisClass">EndPtGenotyping</prop>
						<prop name="IsChannelProperty">0</prop>
						<prop name="SelectorOrder">12</prop>
						<prop name="ShowInSelector">0</prop>
						<prop name="ShowInTable">0</prop>
						<prop name="TableOrder">12</prop>
					</obj>
					<obj name="item" class="SamplePropType" version="1">
						<prop name="name">EndPt Genotype</prop>
						<prop name="PropClass">Genotype</prop>
						<prop name="AnalysisClass">EndPtGenotyping</prop>
						<prop name="IsChannelProperty">0</prop>
						<prop name="SelectorOrder">13</prop>
						<prop name="ShowInSelector">0</prop>
						<prop name="ShowInTable">0</prop>
						<prop name="TableOrder">13</prop>
					</obj>
					<obj name="item" class="SamplePropType" version="1">
						<prop name="name">Target Name</prop>
						<prop name="PropClass">TargetName</prop>
						<prop name="AnalysisClass">General</prop>
						<prop name="IsChannelProperty">1</prop>
						<prop name="SelectorOrder">14</prop>
						<prop name="ShowInSelector">0</prop>
						<prop name="ShowInTable">0</prop>
						<prop name="TableOrder">14</prop>
					</obj>
					<obj name="item" class="QuantSampleTypePropertyType" version="1">
						<prop name="name">Quantification Sample Type</prop>
						<prop name="PropClass">QuantSampleTypeProperty</prop>
						<prop name="AnalysisClass">Quantification Analysis</prop>
						<prop name="IsChannelProperty">1</prop>
						<prop name="SelectorOrder">15</prop>
						<prop name="ShowInSelector">0</prop>
						<prop name="ShowInTable">0</prop>
						<prop name="TableOrder">15</prop>
					</obj>
					<obj name="item" class="SamplePropType" version="1">
						<prop name="name">Concentration</prop>
						<prop name="PropClass">QuantConcProperty</prop>
						<prop name="AnalysisClass">Quantification Analysis</prop>
						<prop name="IsChannelProperty">1</prop>
						<prop name="SelectorOrder">16</prop>
						<prop name="ShowInSelector">0</prop>
						<prop name="ShowInTable">0</prop>
						<prop name="TableOrder">16</prop>
					</obj>
					<obj name="item" class="QuantCpType" version="1">
						<prop name="name">Cp Low</prop>
						<prop name="PropClass">QuantCpLowProp</prop>
						<prop name="AnalysisClass">Quantification Analysis</prop>
						<prop name="IsChannelProperty">1</prop>
						<prop name="SelectorOrder">17</prop>
						<prop name="ShowInSelector">0</prop>
						<prop name="ShowInTable">0</prop>
						<prop name="TableOrder">17</prop>
					</obj>
					<obj name="item" class="QuantCpType" version="1">
						<prop name="name">Cp High</prop>
						<prop name="PropClass">QuantCpHighProp</prop>
						<prop name="AnalysisClass">Quantification Analysis</prop>
						<prop name="IsChannelProperty">1</prop>
						<prop name="SelectorOrder">18</prop>
						<prop name="ShowInSelector">0</prop>
						<prop name="ShowInTable">0</prop>
						<prop name="TableOrder">18</prop>
					</obj>
					<obj name="item" class="GroupSampleTypePropertyType" version="1">
						<prop name="name">Melt Geno Sample Type</prop>
						<prop name="PropClass">GroupChannelTypeProp</prop>
						<prop name="AnalysisClass">Melt Geno</prop>
						<prop name="IsChannelProperty">1</prop>
						<prop name="SelectorOrder">19</prop>
						<prop name="ShowInSelector">0</prop>
						<prop name="ShowInTable">0</prop>
						<prop name="TableOrder">19</prop>
					</obj>
					<obj name="item" class="SamplePropType" version="1">
						<prop name="name">Melt Geno Genotype</prop>
						<prop name="PropClass">ChannelGenotype</prop>
						<prop name="AnalysisClass">Melt Geno</prop>
						<prop name="IsChannelProperty">1</prop>
						<prop name="SelectorOrder">20</prop>
						<prop name="ShowInSelector">0</prop>
						<prop name="ShowInTable">0</prop>
						<prop name="TableOrder">20</prop>
					</obj>
					<obj name="item" class="RQTargetPropertyType" version="1">
						<prop name="name">Target Type</prop>
						<prop name="PropClass">RQTargetProperty</prop>
						<prop name="AnalysisClass">Relative Quantification</prop>
						<prop name="IsChannelProperty">1</prop>
						<prop name="SelectorOrder">21</prop>
						<prop name="ShowInSelector">0</prop>
						<prop name="ShowInTable">0</prop>
						<prop name="TableOrder">21</prop>
					</obj>
					<obj name="item" class="RQSampleTargetPropertyType" version="1">
						<prop name="name">Combined Sample and Target Type</prop>
						<prop name="PropClass">RQSampleTargetProperty</prop>
						<prop name="AnalysisClass">Relative Quantification</prop>
						<prop name="IsChannelProperty">1</prop>
						<prop name="SelectorOrder">22</prop>
						<prop name="ShowInSelector">0</prop>
						<prop name="ShowInTable">0</prop>
						<prop name="TableOrder">22</prop>
					</obj>
					<obj name="item" class="SamplePropType" version="1">
						<prop name="name">Efficiency</prop>
						<prop name="PropClass">RQEffProp</prop>
						<prop name="AnalysisClass">Relative Quantification</prop>
						<prop name="IsChannelProperty">1</prop>
						<prop name="SelectorOrder">23</prop>
						<prop name="ShowInSelector">0</prop>
						<prop name="ShowInTable">0</prop>
						<prop name="TableOrder">23</prop>
					</obj>
					<obj name="item" class="GroupSampleTypePropertyTypeNoPos" version="1">
						<prop name="name">Scanning Sample Type</prop>
						<prop name="PropClass">GroupChannelTypeProp</prop>
						<prop name="AnalysisClass">Scanning</prop>
						<prop name="IsChannelProperty">1</prop>
						<prop name="SelectorOrder">24</prop>
						<prop name="ShowInSelector">0</prop>
						<prop name="ShowInTable">0</prop>
						<prop name="TableOrder">24</prop>
					</obj>
					<obj name="item" class="SamplePropType" version="1">
						<prop name="name">Scanning Genotype</prop>
						<prop name="PropClass">ChannelGenotype</prop>
						<prop name="AnalysisClass">Scanning</prop>
						<prop name="IsChannelProperty">1</prop>
						<prop name="SelectorOrder">25</prop>
						<prop name="ShowInSelector">0</prop>
						<prop name="ShowInTable">0</prop>
						<prop name="TableOrder">25</prop>
					</obj>
				</list>
			</obj>
			<obj name="SelectedChannels" class="TEMIntegerSet" version="1">
				<list name="Items" count="1">
					<prop name="Item">0</prop>
				</list>
			</obj>
			<obj name="AnalysisProperties" class="ExpPropList" version="1">
				<list name="emlist" count="3">
					<obj name="PropertyObject" class="EndptGenoExtExp" version="3">
						<prop name="PropertyTypeName">Endpt External Experiment</prop>
					</obj>
					<obj name="PropertyObject" class="RQExtRefProp" version="3">
						<prop name="PropertyTypeName">ExtRef</prop>
						<prop name="RefExpProg">-1</prop>
					</obj>
					<obj name="PropertyObject" class="QuantUnitsProp" version="3">
						<prop name="PropertyTypeName">Units</prop>
					</obj>
				</list>
			</obj>
			<obj name="SampleInfoList" class="SamplePropInfoList" version="1">
				<list name="emlist" count="96">
					<obj name="item" class="SamplePropInfo" version="1">
						<obj name="ChannelProperties" class="ChanPropList" version="2">
							<obj name="ChannelProperties" class="EMList" version="1">
								<list name="emlist" count="1">
									<obj name="item" class="PropertyList" version="1">
										<list name="emlist" count="12">
											<obj name="PropertyObject" class="RQSampleTargetProperty" version="4">
												<prop name="PropertyTypeName">Combined Sample and Target Type</prop>
												<prop name="Position">0</prop>
												<prop name="IsDefault">0</prop>
												<obj name="ChannelProp" class="ChannelProperty" version="1">
													<prop name="ChannelIdx">0</prop>
												</obj>
											</obj>
											<obj name="PropertyObject" class="QuantConcProperty" version="4">
												<prop name="PropertyTypeName">Concentration</prop>
												<prop name="Position">0</prop>
												<prop name="IsDefault">1</prop>
												<prop name="Concentration">0</prop>
												<obj name="ChannelProp" class="ChannelProperty" version="1">
													<prop name="ChannelIdx">0</prop>
												</obj>
												<prop name="ReadOnly">1</prop>
											</obj>
											<obj name="PropertyObject" class="QuantCpHighProp" version="4">
												<prop name="PropertyTypeName">Cp High</prop>
												<prop name="Position">0</prop>
												<prop name="IsDefault">1</prop>
												<prop name="CpRangeHigh">0</prop>
												<obj name="ChannelProp" class="ChannelProperty" version="1">
													<prop name="ChannelIdx">0</prop>
												</obj>
												<prop name="ReadOnly">1</prop>
											</obj>
											<obj name="PropertyObject" class="QuantCpLowProp" version="4">
												<prop name="PropertyTypeName">Cp Low</prop>
												<prop name="Position">0</prop>
												<prop name="IsDefault">1</prop>
												<prop name="CpRangeLow">0</prop>
												<obj name="ChannelProp" class="ChannelProperty" version="1">
													<prop name="ChannelIdx">0</prop>
												</obj>
												<prop name="ReadOnly">1</prop>
											</obj>
											<obj name="PropertyObject" class="RQEffProp" version="4">
												<prop name="PropertyTypeName">Efficiency</prop>
												<prop name="Position">0</prop>
												<prop name="IsDefault">1</prop>
												<prop name="Efficiency">2</prop>
												<obj name="ChannelProp" class="ChannelProperty" version="1">
													<prop name="ChannelIdx">0</prop>
												</obj>
											</obj>
											<obj name="PropertyObject" class="ChannelGenotype" version="4">
												<prop name="PropertyTypeName">Melt Geno Genotype</prop>
												<prop name="Position">0</prop>
												<prop name="IsDefault">1</prop>
												<prop name="ReadOnly">1</prop>
												<obj name="ChannelProp" class="ChannelProperty" version="1">
													<prop name="ChannelIdx">0</prop>
												</obj>
											</obj>
											<obj name="PropertyObject" class="GroupChannelTypeProp" version="4">
												<prop name="PropertyTypeName">Melt Geno Sample Type</prop>
												<prop name="Position">0</prop>
												<prop name="IsDefault">0</prop>
												<prop name="GroupSampleType">mstUnknown</prop>
												<obj name="ChannelProp" class="ChannelProperty" version="1">
													<prop name="ChannelIdx">0</prop>
												</obj>
											</obj>
											<obj name="PropertyObject" class="QuantSampleTypeProperty" version="4">
												<prop name="PropertyTypeName">Quantification Sample Type</prop>
												<prop name="Position">0</prop>
												<prop name="IsDefault">0</prop>
												<prop name="SampleType">qsUnknown</prop>
												<obj name="ChannelProp" class="ChannelProperty" version="1">
													<prop name="ChannelIdx">0</prop>
												</obj>
											</obj>
											<obj name="PropertyObject" class="ChannelGenotype" version="4">
												<prop name="PropertyTypeName">Scanning Genotype</prop>
												<prop name="Position">0</prop>
												<prop name="IsDefault">1</prop>
												<prop name="ReadOnly">1</prop>
												<obj name="ChannelProp" class="ChannelProperty" version="1">
													<prop name="ChannelIdx">0</prop>
												</obj>
											</obj>
											<obj name="PropertyObject" class="GroupChannelTypeProp" version="4">
												<prop name="PropertyTypeName">Scanning Sample Type</prop>
												<prop name="Position">0</prop>
												<prop name="IsDefault">0</prop>
												<prop name="GroupSampleType">mstUnknown</prop>
												<obj name="ChannelProp" class="ChannelProperty" version="1">
													<prop name="ChannelIdx">0</prop>
												</obj>
											</obj>
											<obj name="PropertyObject" class="TargetName" version="4">
												<prop name="PropertyTypeName">Target Name</prop>
												<prop name="Position">0</prop>
												<prop name="IsDefault">1</prop>
												<obj name="ChannelProp" class="ChannelProperty" version="1">
													<prop name="ChannelIdx">0</prop>
												</obj>
											</obj>
											<obj name="PropertyObject" class="RQTargetProperty" version="4">
												<prop name="PropertyTypeName">Target Type</prop>
												<prop name="Position">0</prop>
												<prop name="IsDefault">0</prop>
												<prop name="TargetType">dtNone</prop>
												<obj name="ChannelProp" class="ChannelProperty" version="1">
													<prop name="ChannelIdx">0</prop>
												</obj>
											</obj>
										</list>
									</obj>
								</list>
							</obj>
						</obj>
						<prop name="ChannelPropertyCount">1</prop>
						<prop name="ContainerPosition">0</prop>
						<prop name="HasSampleProperties">1</prop>
						<obj name="SampleProperties" class="PropertyList" version="1">
							<list name="emlist" count="14">
								<obj name="PropertyObject" class="SamplePrefColor" version="4">
									<prop name="PropertyTypeName">Color</prop>
									<prop name="Position">0</prop>
									<prop name="IsDefault">0</prop>
									<prop name="Color">$00FF8000</prop>
								</obj>
								<obj name="PropertyObject" class="DominantChannelProp" version="4">
									<prop name="PropertyTypeName">Dominant Channel</prop>
									<prop name="Position">0</prop>
									<prop name="IsDefault">0</prop>
									<prop name="DominantChannel">0</prop>
								</obj>
								<obj name="PropertyObject" class="Genotype" version="4">
									<prop name="PropertyTypeName">EndPt Genotype</prop>
									<prop name="Position">0</prop>
									<prop name="IsDefault">1</prop>
									<prop name="ReadOnly">1</prop>
								</obj>
								<obj name="PropertyObject" class="GroupingSample" version="4">
									<prop name="PropertyTypeName">EndPt Sample Type</prop>
									<prop name="Position">0</prop>
									<prop name="IsDefault">0</prop>
									<prop name="GroupSampleType">mstUnknown</prop>
								</obj>
								<obj name="PropertyObject" class="SamplePrefLineStyle" version="4">
									<prop name="PropertyTypeName">Line Style</prop>
									<prop name="Position">0</prop>
									<prop name="IsDefault">0</prop>
									<prop name="LineStyle">psSolid</prop>
								</obj>
								<obj name="PropertyObject" class="GenSampleEditNotes" version="4">
									<prop name="PropertyTypeName">Notes</prop>
									<prop name="Position">0</prop>
									<prop name="IsDefault">1</prop>
								</obj>
								<obj name="PropertyObject" class="SamplePrefPointStyle" version="4">
									<prop name="PropertyTypeName">Point Style</prop>
									<prop name="Position">0</prop>
									<prop name="IsDefault">0</prop>
									<prop name="PointStyle">psNothing</prop>
								</obj>
								<obj name="PropertyObject" class="GenSampleEditPosition" version="4">
									<prop name="PropertyTypeName">Position</prop>
									<prop name="Position">0</prop>
									<prop name="IsDefault">1</prop>
								</obj>
								<obj name="PropertyObject" class="GenSampleEditReplicate" version="4">
									<prop name="PropertyTypeName">Replicate of</prop>
									<prop name="Position">0</prop>
									<prop name="IsDefault">1</prop>
									<prop name="ReplicateOf">-1</prop>
								</obj>
								<obj name="PropertyObject" class="HTCSampleID" version="4">
									<prop name="PropertyTypeName">Sample ID</prop>
									<prop name="Position">0</prop>
									<prop name="IsDefault">1</prop>
								</obj>
								<obj name="PropertyObject" class="GenSampleEditName" version="4">
									<prop name="PropertyTypeName">Sample Name</prop>
									<prop name="Position">0</prop>
									<prop name="IsDefault">1</prop>
									<prop name="name">Sample 1</prop>
								</obj>
								<obj name="PropertyObject" class="HTCSamplePrepNotes" version="4">
									<prop name="PropertyTypeName">Sample Prep Notes</prop>
									<prop name="Position">0</prop>
									<prop name="IsDefault">1</prop>
								</obj>
								<obj name="PropertyObject" class="GenSampleEditSubset" version="4">
									<prop name="PropertyTypeName">Subsets</prop>
									<prop name="Position">0</prop>
									<prop name="IsDefault">1</prop>
								</obj>
								<obj name="PropertyObject" class="SamplePrefWidth" version="5">
									<prop name="PropertyTypeName">Width</prop>
									<prop name="Position">0</prop>
									<prop name="IsDefault">1</prop>
									<prop name="Width">1</prop>
								</obj>
							</list>
						</obj>
					</obj>
					<obj name="item" class="SamplePropInfo" version="1">
						<obj name="ChannelProperties" class="ChanPropList" version="2">
							<obj name="ChannelProperties" class="EMList" version="1">
								<list name="emlist" count="1">
									<obj name="item" class="PropertyList" version="1">
										<list name="emlist" count="12">
											<obj name="PropertyObject" class="RQSampleTargetProperty" version="4">
												<prop name="PropertyTypeName">Combined Sample and Target Type</prop>
												<prop name="Position">1</prop>
												<prop name="IsDefault">0</prop>
												<obj name="ChannelProp" class="ChannelProperty" version="1">
													<prop name="ChannelIdx">0</prop>
												</obj>
											</obj>
											<obj name="PropertyObject" class="QuantConcProperty" version="4">
												<prop name="PropertyTypeName">Concentration</prop>
												<prop name="Position">1</prop>
												<prop name="IsDefault">1</prop>
												<prop name="Concentration">0</prop>
												<obj name="ChannelProp" class="ChannelProperty" version="1">
													<prop name="ChannelIdx">0</prop>
												</obj>
												<prop name="ReadOnly">1</prop>
											</obj>
											<obj name="PropertyObject" class="QuantCpHighProp" version="4">
												<prop name="PropertyTypeName">Cp High</prop>
												<prop name="Position">1</prop>
												<prop name="IsDefault">1</prop>
												<prop name="CpRangeHigh">0</prop>
												<obj name="ChannelProp" class="ChannelProperty" version="1">
													<prop name="ChannelIdx">0</prop>
												</obj>
												<prop name="ReadOnly">1</prop>
											</obj>
											<obj name="PropertyObject" class="QuantCpLowProp" version="4">
												<prop name="PropertyTypeName">Cp Low</prop>
												<prop name="Position">1</prop>
												<prop name="IsDefault">1</prop>
												<prop name="CpRangeLow">0</prop>
												<obj name="ChannelProp" class="ChannelProperty" version="1">
													<prop name="ChannelIdx">0</prop>
												</obj>
												<prop name="ReadOnly">1</prop>
											</obj>
											<obj name="PropertyObject" class="RQEffProp" version="4">
												<prop name="PropertyTypeName">Efficiency</prop>
												<prop name="Position">1</prop>
												<prop name="IsDefault">1</prop>
												<prop name="Efficiency">2</prop>
												<obj name="ChannelProp" class="ChannelProperty" version="1">
													<prop name="ChannelIdx">0</prop>
												</obj>
											</obj>
											<obj name="PropertyObject" class="ChannelGenotype" version="4">
												<prop name="PropertyTypeName">Melt Geno Genotype</prop>
												<prop name="Position">1</prop>
												<prop name="IsDefault">1</prop>
												<prop name="ReadOnly">1</prop>
												<obj name="ChannelProp" class="ChannelProperty" version="1">
													<prop name="ChannelIdx">0</prop>
												</obj>
											</obj>
											<obj name="PropertyObject" class="GroupChannelTypeProp" version="4">
												<prop name="PropertyTypeName">Melt Geno Sample Type</prop>
												<prop name="Position">1</prop>
												<prop name="IsDefault">0</prop>
												<prop name="GroupSampleType">mstUnknown</prop>
												<obj name="ChannelProp" class="ChannelProperty" version="1">
													<prop name="ChannelIdx">0</prop>
												</obj>
											</obj>
											<obj name="PropertyObject" class="QuantSampleTypeProperty" version="4">
												<prop name="PropertyTypeName">Quantification Sample Type</prop>
												<prop name="Position">1</prop>
												<prop name="IsDefault">0</prop>
												<prop name="SampleType">qsUnknown</prop>
												<obj name="ChannelProp" class="ChannelProperty" version="1">
													<prop name="ChannelIdx">0</prop>
												</obj>
											</obj>
											<obj name="PropertyObject" class="ChannelGenotype" version="4">
												<prop name="PropertyTypeName">Scanning Genotype</prop>
												<prop name="Position">1</prop>
												<prop name="IsDefault">1</prop>
												<prop name="ReadOnly">1</prop>
												<obj name="ChannelProp" class="ChannelProperty" version="1">
													<prop name="ChannelIdx">0</prop>
												</obj>
											</obj>
											<obj name="PropertyObject" class="GroupChannelTypeProp" version="4">
												<prop name="PropertyTypeName">Scanning Sample Type</prop>
												<prop name="Position">1</prop>
												<prop name="IsDefault">0</prop>
												<prop name="GroupSampleType">mstUnknown</prop>
												<obj name="ChannelProp" class="ChannelProperty" version="1">
													<prop name="ChannelIdx">0</prop>
												</obj>
											</obj>
											<obj name="PropertyObject" class="TargetName" version="4">
												<prop name="PropertyTypeName">Target Name</prop>
												<prop name="Position">1</prop>
												<prop name="IsDefault">1</prop>
												<obj name="ChannelProp" class="ChannelProperty" version="1">
													<prop name="ChannelIdx">0</prop>
												</obj>
											</obj>
											<obj name="PropertyObject" class="RQTargetProperty" version="4">
												<prop name="PropertyTypeName">Target Type</prop>
												<prop name="Position">1</prop>
												<prop name="IsDefault">0</prop>
												<prop name="TargetType">dtNone</prop>
												<obj name="ChannelProp" class="ChannelProperty" version="1">
													<prop name="ChannelIdx">0</prop>
												</obj>
											</obj>
										</list>
									</obj>
								</list>
							</obj>
						</obj>
						<prop name="ChannelPropertyCount">1</prop>
						<prop name="ContainerPosition">1</prop>
						<prop name="HasSampleProperties">1</prop>
						<obj name="SampleProperties" class="PropertyList" version="1">
							<list name="emlist" count="14">
								<obj name="PropertyObject" class="SamplePrefColor" version="4">
									<prop name="PropertyTypeName">Color</prop>
									<prop name="Position">1</prop>
									<prop name="IsDefault">0</prop>
									<prop name="Color">clRed</prop>
								</obj>
								<obj name="PropertyObject" class="DominantChannelProp" version="4">
									<prop name="PropertyTypeName">Dominant Channel</prop>
									<prop name="Position">1</prop>
									<prop name="IsDefault">0</prop>
									<prop name="DominantChannel">0</prop>
								</obj>
								<obj name="PropertyObject" class="Genotype" version="4">
									<prop name="PropertyTypeName">EndPt Genotype</prop>
									<prop name="Position">1</prop>
									<prop name="IsDefault">1</prop>
									<prop name="ReadOnly">1</prop>
								</obj>
								<obj name="PropertyObject" class="GroupingSample" version="4">
									<prop name="PropertyTypeName">EndPt Sample Type</prop>
									<prop name="Position">1</prop>
									<prop name="IsDefault">0</prop>
									<prop name="GroupSampleType">mstUnknown</prop>
								</obj>
								<obj name="PropertyObject" class="SamplePrefLineStyle" version="4">
									<prop name="PropertyTypeName">Line Style</prop>
									<prop name="Position">1</prop>
									<prop name="IsDefault">0</prop>
									<prop name="LineStyle">psSolid</prop>
								</obj>
								<obj name="PropertyObject" class="GenSampleEditNotes" version="4">
									<prop name="PropertyTypeName">Notes</prop>
									<prop name="Position">1</prop>
									<prop name="IsDefault">1</prop>
								</obj>
								<obj name="PropertyObject" class="SamplePrefPointStyle" version="4">
									<prop name="PropertyTypeName">Point Style</prop>
									<prop name="Position">1</prop>
									<prop name="IsDefault">0</prop>
									<prop name="PointStyle">psNothing</prop>
								</obj>
								<obj name="PropertyObject" class="GenSampleEditPosition" version="4">
									<prop name="PropertyTypeName">Position</prop>
									<prop name="Position">1</prop>
									<prop name="IsDefault">1</prop>
								</obj>
								<obj name="PropertyObject" class="GenSampleEditReplicate" version="4">
									<prop name="PropertyTypeName">Replicate of</prop>
									<prop name="Position">1</prop>
									<prop name="IsDefault">1</prop>
									<prop name="ReplicateOf">-1</prop>
								</obj>
								<obj name="PropertyObject" class="HTCSampleID" version="4">
									<prop name="PropertyTypeName">Sample ID</prop>
									<prop name="Position">1</prop>
									<prop name="IsDefault">1</prop>
								</obj>
								<obj name="PropertyObject" class="GenSampleEditName" version="4">
									<prop name="PropertyTypeName">Sample Name</prop>
									<prop name="Position">1</prop>
									<prop name="IsDefault">1</prop>
									<prop name="name">Sample 2</prop>
								</obj>
								<obj name="PropertyObject" class="HTCSamplePrepNotes" version="4">
									<prop name="PropertyTypeName">Sample Prep Notes</prop>
									<prop name="Position">1</prop>
									<prop name="IsDefault">1</prop>
								</obj>
								<obj name="PropertyObject" class="GenSampleEditSubset" version="4">
									<prop name="PropertyTypeName">Subsets</prop>
									<prop name="Position">1</prop>
									<prop name="IsDefault">1</prop>
								</obj>
								<obj name="PropertyObject" class="SamplePrefWidth" version="5">
									<prop name="PropertyTypeName">Width</prop>
									<prop name="Position">1</prop>
									<prop name="IsDefault">1</prop>
									<prop name="Width">1</prop>
								</obj>
							</list>
						</obj>
					</obj>
					<obj name="item" class="SamplePropInfo" version="1">
						<obj name="ChannelProperties" class="ChanPropList" version="2">
							<obj name="ChannelProperties" class="EMList" version="1">
								<list name="emlist" count="1">
									<obj name="item" class="PropertyList" version="1">
										<list name="emlist" count="12">
											<obj name="PropertyObject" class="RQSampleTargetProperty" version="4">
												<prop name="PropertyTypeName">Combined Sample and Target Type</prop>
												<prop name="Position">2</prop>
												<prop name="IsDefault">0</prop>
												<obj name="ChannelProp" class="ChannelProperty" version="1">
													<prop name="ChannelIdx">0</prop>
												</obj>
											</obj>
											<obj name="PropertyObject" class="QuantConcProperty" version="4">
												<prop name="PropertyTypeName">Concentration</prop>
												<prop name="Position">2</prop>
												<prop name="IsDefault">1</prop>
												<prop name="Concentration">0</prop>
												<obj name="ChannelProp" class="ChannelProperty" version="1">
													<prop name="ChannelIdx">0</prop>
												</obj>
												<prop name="ReadOnly">1</prop>
											</obj>
											<obj name="PropertyObject" class="QuantCpHighProp" version="4">
												<prop name="PropertyTypeName">Cp High</prop>
												<prop name="Position">2</prop>
												<prop name="IsDefault">1</prop>
												<prop name="CpRangeHigh">0</prop>
												<obj name="ChannelProp" class="ChannelProperty" version="1">
													<prop name="ChannelIdx">0</prop>
												</obj>
												<prop name="ReadOnly">1</prop>
											</obj>
											<obj name="PropertyObject" class="QuantCpLowProp" version="4">
												<prop name="PropertyTypeName">Cp Low</prop>
												<prop name="Position">2</prop>
												<prop name="IsDefault">1</prop>
												<prop name="CpRangeLow">0</prop>
												<obj name="ChannelProp" class="ChannelProperty" version="1">
													<prop name="ChannelIdx">0</prop>
												</obj>
												<prop name="ReadOnly">1</prop>
											</obj>
											<obj name="PropertyObject" class="RQEffProp" version="4">
												<prop name="PropertyTypeName">Efficiency</prop>
												<prop name="Position">2</prop>
												<prop name="IsDefault">1</prop>
												<prop name="Efficiency">2</prop>
												<obj name="ChannelProp" class="ChannelProperty" version="1">
													<prop name="ChannelIdx">0</prop>
												</obj>
											</obj>
											<obj name="PropertyObject" class="ChannelGenotype" version="4">
												<prop name="PropertyTypeName">Melt Geno Genotype</prop>
												<prop name="Position">2</prop>
												<prop name="IsDefault">1</prop>
												<prop name="ReadOnly">1</prop>
												<obj name="ChannelProp" class="ChannelProperty" version="1">
													<prop name="ChannelIdx">0</prop>
												</obj>
											</obj>
											<obj name="PropertyObject" class="GroupChannelTypeProp" version="4">
												<prop name="PropertyTypeName">Melt Geno Sample Type</prop>
												<prop name="Position">2</prop>
												<prop name="IsDefault">0</prop>
												<prop name="GroupSampleType">mstUnknown</prop>
												<obj name="ChannelProp" class="ChannelProperty" version="1">
													<prop name="ChannelIdx">0</prop>
												</obj>
											</obj>
											<obj name="PropertyObject" class="QuantSampleTypeProperty" version="4">
												<prop name="PropertyTypeName">Quantification Sample Type</prop>
												<prop name="Position">2</prop>
												<prop name="IsDefault">0</prop>
												<prop name="SampleType">qsUnknown</prop>
												<obj name="ChannelProp" class="ChannelProperty" version="1">
													<prop name="ChannelIdx">0</prop>
												</obj>
											</obj>
											<obj name="PropertyObject" class="ChannelGenotype" version="4">
												<prop name="PropertyTypeName">Scanning Genotype</prop>
												<prop name="Position">2</prop>
												<prop name="IsDefault">1</prop>
												<prop name="ReadOnly">1</prop>
												<obj name="ChannelProp" class="ChannelProperty" version="1">
													<prop name="ChannelIdx">0</prop>
												</obj>
											</obj>
											<obj name="PropertyObject" class="GroupChannelTypeProp" version="4">
												<prop name="PropertyTypeName">Scanning Sample Type</prop>
												<prop name="Position">2</prop>
												<prop name="IsDefault">0</prop>
												<prop name="GroupSampleType">mstUnknown</prop>
												<obj name="ChannelProp" class="ChannelProperty" version="1">
													<prop name="ChannelIdx">0</prop>
												</obj>
											</obj>
											<obj name="PropertyObject" class="TargetName" version="4">
												<prop name="PropertyTypeName">Target Name</prop>
												<prop name="Position">2</prop>
												<prop name="IsDefault">1</prop>
												<obj name="ChannelProp" class="ChannelProperty" version="1">
													<prop name="ChannelIdx">0</prop>
												</obj>
											</obj>
											<obj name="PropertyObject" class="RQTargetProperty" version="4">
												<prop name="PropertyTypeName">Target Type</prop>
												<prop name="Position">2</prop>
												<prop name="IsDefault">0</prop>
												<prop name="TargetType">dtNone</prop>
												<obj name="ChannelProp" class="ChannelProperty" version="1">
													<prop name="ChannelIdx">0</prop>
												</obj>
											</obj>
										</list>
									</obj>
								</list>
							</obj>
						</obj>
						<prop name="ChannelPropertyCount">1</prop>
						<prop name="ContainerPosition">2</prop>
						<prop name="HasSampleProperties">1</prop>
						<obj name="SampleProperties" class="PropertyList" version="1">
							<list name="emlist" count="14">
								<obj name="PropertyObject" class="SamplePrefColor" version="4">
									<prop name="PropertyTypeName">Color</prop>
									<prop name="Position">2</prop>
									<prop name="IsDefault">0</prop>
									<prop name="Color">$0030D700</prop>
								</obj>
								<obj name="PropertyObject" class="DominantChannelProp" version="4">
									<prop name="PropertyTypeName">Dominant Channel</prop>
									<prop name="Position">2</prop>
									<prop name="IsDefault">0</prop>
									<prop name="DominantChannel">0</prop>
								</obj>
								<obj name="PropertyObject" class="Genotype" version="4">
									<prop name="PropertyTypeName">EndPt Genotype</prop>
									<prop name="Position">2</prop>
									<prop name="IsDefault">1</prop>
									<prop name="ReadOnly">1</prop>
								</obj>
								<obj name="PropertyObject" class="GroupingSample" version="4">
									<prop name="PropertyTypeName">EndPt Sample Type</prop>
									<prop name="Position">2</prop>
									<prop name="IsDefault">0</prop>
									<prop name="GroupSampleType">mstUnknown</prop>
								</obj>
								<obj name="PropertyObject" class="SamplePrefLineStyle" version="4">
									<prop name="PropertyTypeName">Line Style</prop>
									<prop name="Position">2</prop>
									<prop name="IsDefault">0</prop>
									<prop name="LineStyle">psSolid</prop>
								</obj>
								<obj name="PropertyObject" class="GenSampleEditNotes" version="4">
									<prop name="PropertyTypeName">Notes</prop>
									<prop name="Position">2</prop>
									<prop name="IsDefault">1</prop>
								</obj>
								<obj name="PropertyObject" class="SamplePrefPointStyle" version="4">
									<prop name="PropertyTypeName">Point Style</prop>
									<prop name="Position">2</prop>
									<prop name="IsDefault">0</prop>
									<prop name="PointStyle">psNothing</prop>
								</obj>
								<obj name="PropertyObject" class="GenSampleEditPosition" version="4">
									<prop name="PropertyTypeName">Position</prop>
									<prop name="Position">2</prop>
									<prop name="IsDefault">1</prop>
								</obj>
								<obj name="PropertyObject" class="GenSampleEditReplicate" version="4">
									<prop name="PropertyTypeName">Replicate of</prop>
									<prop name="Position">2</prop>
									<prop name="IsDefault">1</prop>
									<prop name="ReplicateOf">-1</prop>
								</obj>
								<obj name="PropertyObject" class="HTCSampleID" version="4">
									<prop name="PropertyTypeName">Sample ID</prop>
									<prop name="Position">2</prop>
									<prop name="IsDefault">1</prop>
								</obj>
								<obj name="PropertyObject" class="GenSampleEditName" version="4">
									<prop name="PropertyTypeName">Sample Name</prop>
									<prop name="Position">2</prop>
									<prop name="IsDefault">1</prop>
									<prop name="name">Sample 3</prop>
								</obj>
								<obj name="PropertyObject" class="HTCSamplePrepNotes" version="4">
									<prop name="PropertyTypeName">Sample Prep Notes</prop>
									<prop name="Position">2</prop>
									<prop name="IsDefault">1</prop>
								</obj>
								<obj name="PropertyObject" class="GenSampleEditSubset" version="4">
									<prop name="PropertyTypeName">Subsets</prop>
									<prop name="Position">2</prop>
									<prop name="IsDefault">1</prop>
								</obj>
								<obj name="PropertyObject" class="SamplePrefWidth" version="5">
									<prop name="PropertyTypeName">Width</prop>
									<prop name="Position">2</prop>
									<prop name="IsDefault">1</prop>
									<prop name="Width">1</prop>
								</obj>
							</list>
						</obj>
					</obj>
					<obj name="item" class="SamplePropInfo" version="1">
						<obj name="ChannelProperties" class="ChanPropList" version="2">
							<obj name="ChannelProperties" class="EMList" version="1">
								<list name="emlist" count="1">
									<obj name="item" class="PropertyList" version="1">
										<list name="emlist" count="12">
											<obj name="PropertyObject" class="RQSampleTargetProperty" version="4">
												<prop name="PropertyTypeName">Combined Sample and Target Type</prop>
												<prop name="Position">3</prop>
												<prop name="IsDefault">0</prop>
												<obj name="ChannelProp" class="ChannelProperty" version="1">
													<prop name="ChannelIdx">0</prop>
												</obj>
											</obj>
											<obj name="PropertyObject" class="QuantConcProperty" version="4">
												<prop name="PropertyTypeName">Concentration</prop>
												<prop name="Position">3</prop>
												<prop name="IsDefault">1</prop>
												<prop name="Concentration">0</prop>
												<obj name="ChannelProp" class="ChannelProperty" version="1">
													<prop name="ChannelIdx">0</prop>
												</obj>
												<prop name="ReadOnly">1</prop>
											</obj>
											<obj name="PropertyObject" class="QuantCpHighProp" version="4">
												<prop name="PropertyTypeName">Cp High</prop>
												<prop name="Position">3</prop>
												<prop name="IsDefault">1</prop>
												<prop name="CpRangeHigh">0</prop>
												<obj name="ChannelProp" class="ChannelProperty" version="1">
													<prop name="ChannelIdx">0</prop>
												</obj>
												<prop name="ReadOnly">1</prop>
											</obj>
											<obj name="PropertyObject" class="QuantCpLowProp" version="4">
												<prop name="PropertyTypeName">Cp Low</prop>
												<prop name="Position">3</prop>
												<prop name="IsDefault">1</prop>
												<prop name="CpRangeLow">0</prop>
												<obj name="ChannelProp" class="ChannelProperty" version="1">
													<prop name="ChannelIdx">0</prop>
												</obj>
												<prop name="ReadOnly">1</prop>
											</obj>
											<obj name="PropertyObject" class="RQEffProp" version="4">
												<prop name="PropertyTypeName">Efficiency</prop>
												<prop name="Position">3</prop>
												<prop name="IsDefault">1</prop>
												<prop name="Efficiency">2</prop>
												<obj name="ChannelProp" class="ChannelProperty" version="1">
													<prop name="ChannelIdx">0</prop>
												</obj>
											</obj>
											<obj name="PropertyObject" class="ChannelGenotype" version="4">
												<prop name="PropertyTypeName">Melt Geno Genotype</prop>
												<prop name="Position">3</prop>
												<prop name="IsDefault">1</prop>
												<prop name="ReadOnly">1</prop>
												<obj name="ChannelProp" class="ChannelProperty" version="1">
													<prop name="ChannelIdx">0</prop>
												</obj>
											</obj>
											<obj name="PropertyObject" class="GroupChannelTypeProp" version="4">
												<prop name="PropertyTypeName">Melt Geno Sample Type</prop>
												<prop name="Position">3</prop>
												<prop name="IsDefault">0</prop>
												<prop name="GroupSampleType">mstUnknown</prop>
												<obj name="ChannelProp" class="ChannelProperty" version="1">
													<prop name="ChannelIdx">0</prop>
												</obj>
											</obj>
											<obj name="PropertyObject" class="QuantSampleTypeProperty" version="4">
												<prop name="PropertyTypeName">Quantification Sample Type</prop>
												<prop name="Position">3</prop>
												<prop name="IsDefault">0</prop>
												<prop name="SampleType">qsUnknown</prop>
												<obj name="ChannelProp" class="ChannelProperty" version="1">
													<prop name="ChannelIdx">0</prop>
												</obj>
											</obj>
											<obj name="PropertyObject" class="ChannelGenotype" version="4">
												<prop name="PropertyTypeName">Scanning Genotype</prop>
												<prop name="Position">3</prop>
												<prop name="IsDefault">1</prop>
												<prop name="ReadOnly">1</prop>
												<obj name="ChannelProp" class="ChannelProperty" version="1">
													<prop name="ChannelIdx">0</prop>
												</obj>
											</obj>
											<obj name="PropertyObject" class="GroupChannelTypeProp" version="4">
												<prop name="PropertyTypeName">Scanning Sample Type</prop>
												<prop name="Position">3</prop>
												<prop name="IsDefault">0</prop>
												<prop name="GroupSampleType">mstUnknown</prop>
												<obj name="ChannelProp" class="ChannelProperty" version="1">
													<prop name="ChannelIdx">0</prop>
												</obj>
											</obj>
											<obj name="PropertyObject" class="TargetName" version="4">
												<prop name="PropertyTypeName">Target Name</prop>
												<prop name="Position">3</prop>
												<prop name="IsDefault">1</prop>
												<obj name="ChannelProp" class="ChannelProperty" version="1">
													<prop name="ChannelIdx">0</prop>
												</obj>
											</obj>
											<obj name="PropertyObject" class="RQTargetProperty" version="4">
												<prop name="PropertyTypeName">Target Type</prop>
												<prop name="Position">3</prop>
												<prop name="IsDefault">0</prop>
												<prop name="TargetType">dtNone</prop>
												<obj name="ChannelProp" class="ChannelProperty" version="1">
													<prop name="ChannelIdx">0</prop>
												</obj>
											</obj>
										</list>
									</obj>
								</list>
							</obj>
						</obj>
						<prop name="ChannelPropertyCount">1</prop>
						<prop name="ContainerPosition">3</prop>
						<prop name="HasSampleProperties">1</prop>
						<obj name="SampleProperties" class="PropertyList" version="1">
							<list name="emlist" count="14">
								<obj name="PropertyObject" class="SamplePrefColor" version="4">
									<prop name="PropertyTypeName">Color</prop>
									<prop name="Position">3</prop>
									<prop name="IsDefault">0</prop>
									<prop name="Color">clFuchsia</prop>
								</obj>
								<obj name="PropertyObject" class="DominantChannelProp" version="4">
									<prop name="PropertyTypeName">Dominant Channel</prop>
									<prop name="Position">3</prop>
									<prop name="IsDefault">0</prop>
									<prop name="DominantChannel">0</prop>
								</obj>
								<obj name="PropertyObject" class="Genotype" version="4">
									<prop name="PropertyTypeName">EndPt Genotype</prop>
									<prop name="Position">3</prop>
									<prop name="IsDefault">1</prop>
									<prop name="ReadOnly">1</prop>
								</obj>
								<obj name="PropertyObject" class="GroupingSample" version="4">
									<prop name="PropertyTypeName">EndPt Sample Type</prop>
									<prop name="Position">3</prop>
									<prop name="IsDefault">0</prop>
									<prop name="GroupSampleType">mstUnknown</prop>
								</obj>
								<obj name="PropertyObject" class="SamplePrefLineStyle" version="4">
									<prop name="PropertyTypeName">Line Style</prop>
									<prop name="Position">3</prop>
									<prop name="IsDefault">0</prop>
									<prop name="LineStyle">psSolid</prop>
								</obj>
								<obj name="PropertyObject" class="GenSampleEditNotes" version="4">
									<prop name="PropertyTypeName">Notes</prop>
									<prop name="Position">3</prop>
									<prop name="IsDefault">1</prop>
								</obj>
								<obj name="PropertyObject" class="SamplePrefPointStyle" version="4">
									<prop name="PropertyTypeName">Point Style</prop>
									<prop name="Position">3</prop>
									<prop name="IsDefault">0</prop>
									<prop name="PointStyle">psNothing</prop>
								</obj>
								<obj name="PropertyObject" class="GenSampleEditPosition" version="4">
									<prop name="PropertyTypeName">Position</prop>
									<prop name="Position">3</prop>
									<prop name="IsDefault">1</prop>
								</obj>
								<obj name="PropertyObject" class="GenSampleEditReplicate" version="4">
									<prop name="PropertyTypeName">Replicate of</prop>
									<prop name="Position">3</prop>
									<prop name="IsDefault">1</prop>
									<prop name="ReplicateOf">-1</prop>
								</obj>
								<obj name="PropertyObject" class="HTCSampleID" version="4">
									<prop name="PropertyTypeName">Sample ID</prop>
									<prop name="Position">3</prop>
									<prop name="IsDefault">1</prop>
								</obj>
								<obj name="PropertyObject" class="GenSampleEditName" version="4">
									<prop name="PropertyTypeName">Sample Name</prop>
									<prop name="Position">3</prop>
									<prop name="IsDefault">1</prop>
									<prop name="name">Sample 4</prop>
								</obj>
								<obj name="PropertyObject" class="HTCSamplePrepNotes" version="4">
									<prop name="PropertyTypeName">Sample Prep Notes</prop>
									<prop name="Position">3</prop>
									<prop name="IsDefault">1</prop>
								</obj>
								<obj name="PropertyObject" class="GenSampleEditSubset" version="4">
									<prop name="PropertyTypeName">Subsets</prop>
									<prop name="Position">3</prop>
									<prop name="IsDefault">1</prop>
								</obj>
								<obj name="PropertyObject" class="SamplePrefWidth" version="5">
									<prop name="PropertyTypeName">Width</prop>
									<prop name="Position">3</prop>
									<prop name="IsDefault">1</prop>
									<prop name="Width">1</prop>
								</obj>
							</list>
						</obj>
					</obj>
					<obj name="item" class="SamplePropInfo" version="1">
						<obj name="ChannelProperties" class="ChanPropList" version="2">
							<obj name="ChannelProperties" class="EMList" version="1">
								<list name="emlist" count="1">
									<obj name="item" class="PropertyList" version="1">
										<list name="emlist" count="12">
											<obj name="PropertyObject" class="RQSampleTargetProperty" version="4">
												<prop name="PropertyTypeName">Combined Sample and Target Type</prop>
												<prop name="Position">4</prop>
												<prop name="IsDefault">0</prop>
												<obj name="ChannelProp" class="ChannelProperty" version="1">
													<prop name="ChannelIdx">0</prop>
												</obj>
											</obj>
											<obj name="PropertyObject" class="QuantConcProperty" version="4">
												<prop name="PropertyTypeName">Concentration</prop>
												<prop name="Position">4</prop>
												<prop name="IsDefault">1</prop>
												<prop name="Concentration">0</prop>
												<obj name="ChannelProp" class="ChannelProperty" version="1">
													<prop name="ChannelIdx">0</prop>
												</obj>
												<prop name="ReadOnly">1</prop>
											</obj>
											<obj name="PropertyObject" class="QuantCpHighProp" version="4">
												<prop name="PropertyTypeName">Cp High</prop>
												<prop name="Position">4</prop>
												<prop name="IsDefault">1</prop>
												<prop name="CpRangeHigh">0</prop>
												<obj name="ChannelProp" class="ChannelProperty" version="1">
													<prop name="ChannelIdx">0</prop>
												</obj>
												<prop name="ReadOnly">1</prop>
											</obj>
											<obj name="PropertyObject" class="QuantCpLowProp" version="4">
												<prop name="PropertyTypeName">Cp Low</prop>
												<prop name="Position">4</prop>
												<prop name="IsDefault">1</prop>
												<prop name="CpRangeLow">0</prop>
												<obj name="ChannelProp" class="ChannelProperty" version="1">
													<prop name="ChannelIdx">0</prop>
												</obj>
												<prop name="ReadOnly">1</prop>
											</obj>
											<obj name="PropertyObject" class="RQEffProp" version="4">
												<prop name="PropertyTypeName">Efficiency</prop>
												<prop name="Position">4</prop>
												<prop name="IsDefault">1</prop>
												<prop name="Efficiency">2</prop>
												<obj name="ChannelProp" class="ChannelProperty" version="1">
													<prop name="ChannelIdx">0</prop>
												</obj>
											</obj>
											<obj name="PropertyObject" class="ChannelGenotype" version="4">
												<prop name="PropertyTypeName">Melt Geno Genotype</prop>
												<prop name="Position">4</prop>
												<prop name="IsDefault">1</prop>
												<prop name="ReadOnly">1</prop>
												<obj name="ChannelProp" class="ChannelProperty" version="1">
													<prop name="ChannelIdx">0</prop>
												</obj>
											</obj>
											<obj name="PropertyObject" class="GroupChannelTypeProp" version="4">
												<prop name="PropertyTypeName">Melt Geno Sample Type</prop>
												<prop name="Position">4</prop>
												<prop name="IsDefault">0</prop>
												<prop name="GroupSampleType">mstUnknown</prop>
												<obj name="ChannelProp" class="ChannelProperty" version="1">
													<prop name="ChannelIdx">0</prop>
												</obj>
											</obj>
											<obj name="PropertyObject" class="QuantSampleTypeProperty" version="4">
												<prop name="PropertyTypeName">Quantification Sample Type</prop>
												<prop name="Position">4</prop>
												<prop name="IsDefault">0</prop>
												<prop name="SampleType">qsUnknown</prop>
												<obj name="ChannelProp" class="ChannelProperty" version="1">
													<prop name="ChannelIdx">0</prop>
												</obj>
											</obj>
											<obj name="PropertyObject" class="ChannelGenotype" version="4">
												<prop name="PropertyTypeName">Scanning Genotype</prop>
												<prop name="Position">4</prop>
												<prop name="IsDefault">1</prop>
												<prop name="ReadOnly">1</prop>
												<obj name="ChannelProp" class="ChannelProperty" version="1">
													<prop name="ChannelIdx">0</prop>
												</obj>
											</obj>
											<obj name="PropertyObject" class="GroupChannelTypeProp" version="4">
												<prop name="PropertyTypeName">Scanning Sample Type</prop>
												<prop name="Position">4</prop>
												<prop name="IsDefault">0</prop>
												<prop name="GroupSampleType">mstUnknown</prop>
												<obj name="ChannelProp" class="ChannelProperty" version="1">
													<prop name="ChannelIdx">0</prop>
												</obj>
											</obj>
											<obj name="PropertyObject" class="TargetName" version="4">
												<prop name="PropertyTypeName">Target Name</prop>
												<prop name="Position">4</prop>
												<prop name="IsDefault">1</prop>
												<obj name="ChannelProp" class="ChannelProperty" version="1">
													<prop name="ChannelIdx">0</prop>
												</obj>
											</obj>
											<obj name="PropertyObject" class="RQTargetProperty" version="4">
												<prop name="PropertyTypeName">Target Type</prop>
												<prop name="Position">4</prop>
												<prop name="IsDefault">0</prop>
												<prop name="TargetType">dtNone</prop>
												<obj name="ChannelProp" class="ChannelProperty" version="1">
													<prop name="ChannelIdx">0</prop>
												</obj>
											</obj>
										</list>
									</obj>
								</list>
							</obj>
						</obj>
						<prop name="ChannelPropertyCount">1</prop>
						<prop name="ContainerPosition">4</prop>
						<prop name="HasSampleProperties">1</prop>
						<obj name="SampleProperties" class="PropertyList" version="1">
							<list name="emlist" count="14">
								<obj name="PropertyObject" class="SamplePrefColor" version="4">
									<prop name="PropertyTypeName">Color</prop>
									<prop name="Position">4</prop>
									<prop name="IsDefault">0</prop>
									<prop name="Color">clGray</prop>
								</obj>
								<obj name="PropertyObject" class="DominantChannelProp" version="4">
									<prop name="PropertyTypeName">Dominant Channel</prop>
									<prop name="Position">4</prop>
									<prop name="IsDefault">0</prop>
									<prop name="DominantChannel">0</prop>
								</obj>
								<obj name="PropertyObject" class="Genotype" version="4">
									<prop name="PropertyTypeName">EndPt Genotype</prop>
									<prop name="Position">4</prop>
									<prop name="IsDefault">1</prop>
									<prop name="ReadOnly">1</prop>
								</obj>
								<obj name="PropertyObject" class="GroupingSample" version="4">
									<prop name="PropertyTypeName">EndPt Sample Type</prop>
									<prop name="Position">4</prop>
									<prop name="IsDefault">0</prop>
									<prop name="GroupSampleType">mstUnknown</prop>
								</obj>
								<obj name="PropertyObject" class="SamplePrefLineStyle" version="4">
									<prop name="PropertyTypeName">Line Style</prop>
									<prop name="Position">4</prop>
									<prop name="IsDefault">0</prop>
									<prop name="LineStyle">psSolid</prop>
								</obj>
								<obj name="PropertyObject" class="GenSampleEditNotes" version="4">
									<prop name="PropertyTypeName">Notes</prop>
									<prop name="Position">4</prop>
									<prop name="IsDefault">1</prop>
								</obj>
								<obj name="PropertyObject" class="SamplePrefPointStyle" version="4">
									<prop name="PropertyTypeName">Point Style</prop>
									<prop name="Position">4</prop>
									<prop name="IsDefault">0</prop>
									<prop name="PointStyle">psNothing</prop>
								</obj>
								<obj name="PropertyObject" class="GenSampleEditPosition" version="4">
									<prop name="PropertyTypeName">Position</prop>
									<prop name="Position">4</prop>
									<prop name="IsDefault">1</prop>
								</obj>
								<obj name="PropertyObject" class="GenSampleEditReplicate" version="4">
									<prop name="PropertyTypeName">Replicate of</prop>
									<prop name="Position">4</prop>
									<prop name="IsDefault">1</prop>
									<prop name="ReplicateOf">-1</prop>
								</obj>
								<obj name="PropertyObject" class="HTCSampleID" version="4">
									<prop name="PropertyTypeName">Sample ID</prop>
									<prop name="Position">4</prop>
									<prop name="IsDefault">1</prop>
								</obj>
								<obj name="PropertyObject" class="GenSampleEditName" version="4">
									<prop name="PropertyTypeName">Sample Name</prop>
									<prop name="Position">4</prop>
									<prop name="IsDefault">1</prop>
									<prop name="name">Sample 5</prop>
								</obj>
								<obj name="PropertyObject" class="HTCSamplePrepNotes" version="4">
									<prop name="PropertyTypeName">Sample Prep Notes</prop>
									<prop name="Position">4</prop>
									<prop name="IsDefault">1</prop>
								</obj>
								<obj name="PropertyObject" class="GenSampleEditSubset" version="4">
									<prop name="PropertyTypeName">Subsets</prop>
									<prop name="Position">4</prop>
									<prop name="IsDefault">1</prop>
								</obj>
								<obj name="PropertyObject" class="SamplePrefWidth" version="5">
									<prop name="PropertyTypeName">Width</prop>
									<prop name="Position">4</prop>
									<prop name="IsDefault">1</prop>
									<prop name="Width">1</prop>
								</obj>
							</list>
						</obj>
					</obj>
					<obj name="item" class="SamplePropInfo" version="1">
						<obj name="ChannelProperties" class="ChanPropList" version="2">
							<obj name="ChannelProperties" class="EMList" version="1">
								<list name="emlist" count="1">
									<obj name="item" class="PropertyList" version="1">
										<list name="emlist" count="12">
											<obj name="PropertyObject" class="RQSampleTargetProperty" version="4">
												<prop name="PropertyTypeName">Combined Sample and Target Type</prop>
												<prop name="Position">5</prop>
												<prop name="IsDefault">0</prop>
												<obj name="ChannelProp" class="ChannelProperty" version="1">
													<prop name="ChannelIdx">0</prop>
												</obj>
											</obj>
											<obj name="PropertyObject" class="QuantConcProperty" version="4">
												<prop name="PropertyTypeName">Concentration</prop>
												<prop name="Position">5</prop>
												<prop name="IsDefault">1</prop>
												<prop name="Concentration">0</prop>
												<obj name="ChannelProp" class="ChannelProperty" version="1">
													<prop name="ChannelIdx">0</prop>
												</obj>
												<prop name="ReadOnly">1</prop>
											</obj>
											<obj name="PropertyObject" class="QuantCpHighProp" version="4">
												<prop name="PropertyTypeName">Cp High</prop>
												<prop name="Position">5</prop>
												<prop name="IsDefault">1</prop>
												<prop name="CpRangeHigh">0</prop>
												<obj name="ChannelProp" class="ChannelProperty" version="1">
													<prop name="ChannelIdx">0</prop>
												</obj>
												<prop name="ReadOnly">1</prop>
											</obj>
											<obj name="PropertyObject" class="QuantCpLowProp" version="4">
												<prop name="PropertyTypeName">Cp Low</prop>
												<prop name="Position">5</prop>
												<prop name="IsDefault">1</prop>
												<prop name="CpRangeLow">0</prop>
												<obj name="ChannelProp" class="ChannelProperty" version="1">
													<prop name="ChannelIdx">0</prop>
												</obj>
												<prop name="ReadOnly">1</prop>
											</obj>
											<obj name="PropertyObject" class="RQEffProp" version="4">
												<prop name="PropertyTypeName">Efficiency</prop>
												<prop name="Position">5</prop>
												<prop name="IsDefault">1</prop>
												<prop name="Efficiency">2</prop>
												<obj name="ChannelProp" class="ChannelProperty" version="1">
													<prop name="ChannelIdx">0</prop>
												</obj>
											</obj>
											<obj name="PropertyObject" class="ChannelGenotype" version="4">
												<prop name="PropertyTypeName">Melt Geno Genotype</prop>
												<prop name="Position">5</prop>
												<prop name="IsDefault">1</prop>
												<prop name="ReadOnly">1</prop>
												<obj name="ChannelProp" class="ChannelProperty" version="1">
													<prop name="ChannelIdx">0</prop>
												</obj>
											</obj>
											<obj name="PropertyObject" class="GroupChannelTypeProp" version="4">
												<prop name="PropertyTypeName">Melt Geno Sample Type</prop>
												<prop name="Position">5</prop>
												<prop name="IsDefault">0</prop>
												<prop name="GroupSampleType">mstUnknown</prop>
												<obj name="ChannelProp" class="ChannelProperty" version="1">
													<prop name="ChannelIdx">0</prop>
												</obj>
											</obj>
											<obj name="PropertyObject" class="QuantSampleTypeProperty" version="4">
												<prop name="PropertyTypeName">Quantification Sample Type</prop>
												<prop name="Position">5</prop>
												<prop name="IsDefault">0</prop>
												<prop name="SampleType">qsUnknown</prop>
												<obj name="ChannelProp" class="ChannelProperty" version="1">
													<prop name="ChannelIdx">0</prop>
												</obj>
											</obj>
											<obj name="PropertyObject" class="ChannelGenotype" version="4">
												<prop name="PropertyTypeName">Scanning Genotype</prop>
												<prop name="Position">5</prop>
												<prop name="IsDefault">1</prop>
												<prop name="ReadOnly">1</prop>
												<obj name="ChannelProp" class="ChannelProperty" version="1">
													<prop name="ChannelIdx">0</prop>
												</obj>
											</obj>
											<obj name="PropertyObject" class="GroupChannelTypeProp" version="4">
												<prop name="PropertyTypeName">Scanning Sample Type</prop>
												<prop name="Position">5</prop>
												<prop name="IsDefault">0</prop>
												<prop name="GroupSampleType">mstUnknown</prop>
												<obj name="ChannelProp" class="ChannelProperty" version="1">
													<prop name="ChannelIdx">0</prop>
												</obj>
											</obj>
											<obj name="PropertyObject" class="TargetName" version="4">
												<prop name="PropertyTypeName">Target Name</prop>
												<prop name="Position">5</prop>
												<prop name="IsDefault">1</prop>
												<obj name="ChannelProp" class="ChannelProperty" version="1">
													<prop name="ChannelIdx">0</prop>
												</obj>
											</obj>
											<obj name="PropertyObject" class="RQTargetProperty" version="4">
												<prop name="PropertyTypeName">Target Type</prop>
												<prop name="Position">5</prop>
												<prop name="IsDefault">0</prop>
												<prop name="TargetType">dtNone</prop>
												<obj name="ChannelProp" class="ChannelProperty" version="1">
													<prop name="ChannelIdx">0</prop>
												</obj>
											</obj>
										</list>
									</obj>
								</list>
							</obj>
						</obj>
						<prop name="ChannelPropertyCount">1</prop>
						<prop name="ContainerPosition">5</prop>
						<prop name="HasSampleProperties">1</prop>
						<obj name="SampleProperties" class="PropertyList" version="1">
							<list name="emlist" count="14">
								<obj name="PropertyObject" class="SamplePrefColor" version="4">
									<prop name="PropertyTypeName">Color</prop>
									<prop name="Position">5</prop>
									<prop name="IsDefault">0</prop>
									<prop name="Color">$0012D7FA</prop>
								</obj>
								<obj name="PropertyObject" class="DominantChannelProp" version="4">
									<prop name="PropertyTypeName">Dominant Channel</prop>
									<prop name="Position">5</prop>
									<prop name="IsDefault">0</prop>
									<prop name="DominantChannel">0</prop>
								</obj>
								<obj name="PropertyObject" class="Genotype" version="4">
									<prop name="PropertyTypeName">EndPt Genotype</prop>
									<prop name="Position">5</prop>
									<prop name="IsDefault">1</prop>
									<prop name="ReadOnly">1</prop>
								</obj>
								<obj name="PropertyObject" class="GroupingSample" version="4">
									<prop name="PropertyTypeName">EndPt Sample Type</prop>
									<prop name="Position">5</prop>
									<prop name="IsDefault">0</prop>
									<prop name="GroupSampleType">mstUnknown</prop>
								</obj>
								<obj name="PropertyObject" class="SamplePrefLineStyle" version="4">
									<prop name="PropertyTypeName">Line Style</prop>
									<prop name="Position">5</prop>
									<prop name="IsDefault">0</prop>
									<prop name="LineStyle">psSolid</prop>
								</obj>
								<obj name="PropertyObject" class="GenSampleEditNotes" version="4">
									<prop name="PropertyTypeName">Notes</prop>
									<prop name="Position">5</prop>
									<prop name="IsDefault">1</prop>
								</obj>
								<obj name="PropertyObject" class="SamplePrefPointStyle" version="4">
									<prop name="PropertyTypeName">Point Style</prop>
									<prop name="Position">5</prop>
									<prop name="IsDefault">0</prop>
									<prop name="PointStyle">psNothing</prop>
								</obj>
								<obj name="PropertyObject" class="GenSampleEditPosition" version="4">
									<prop name="PropertyTypeName">Position</prop>
									<prop name="Position">5</prop>
									<prop name="IsDefault">1</prop>
								</obj>
								<obj name="PropertyObject" class="GenSampleEditReplicate" version="4">
									<prop name="PropertyTypeName">Replicate of</prop>
									<prop name="Position">5</prop>
									<prop name="IsDefault">1</prop>
									<prop name="ReplicateOf">-1</prop>
								</obj>
								<obj name="PropertyObject" class="HTCSampleID" version="4">
									<prop name="PropertyTypeName">Sample ID</prop>
									<prop name="Position">5</prop>
									<prop name="IsDefault">1</prop>
								</obj>
								<obj name="PropertyObject" class="GenSampleEditName" version="4">
									<prop name="PropertyTypeName">Sample Name</prop>
									<prop name="Position">5</prop>
									<prop name="IsDefault">1</prop>
									<prop name="name">Sample 6</prop>
								</obj>
								<obj name="PropertyObject" class="HTCSamplePrepNotes" version="4">
									<prop name="PropertyTypeName">Sample Prep Notes</prop>
									<prop name="Position">5</prop>
									<prop name="IsDefault">1</prop>
								</obj>
								<obj name="PropertyObject" class="GenSampleEditSubset" version="4">
									<prop name="PropertyTypeName">Subsets</prop>
									<prop name="Position">5</prop>
									<prop name="IsDefault">1</prop>
								</obj>
								<obj name="PropertyObject" class="SamplePrefWidth" version="5">
									<prop name="PropertyTypeName">Width</prop>
									<prop name="Position">5</prop>
									<prop name="IsDefault">1</prop>
									<prop name="Width">1</prop>
								</obj>
							</list>
						</obj>
					</obj>
					<obj name="item" class="SamplePropInfo" version="1">
						<obj name="ChannelProperties" class="ChanPropList" version="2">
							<obj name="ChannelProperties" class="EMList" version="1">
								<list name="emlist" count="1">
									<obj name="item" class="PropertyList" version="1">
										<list name="emlist" count="12">
											<obj name="PropertyObject" class="RQSampleTargetProperty" version="4">
												<prop name="PropertyTypeName">Combined Sample and Target Type</prop>
												<prop name="Position">6</prop>
												<prop name="IsDefault">0</prop>
												<obj name="ChannelProp" class="ChannelProperty" version="1">
													<prop name="ChannelIdx">0</prop>
												</obj>
											</obj>
											<obj name="PropertyObject" class="QuantConcProperty" version="4">
												<prop name="PropertyTypeName">Concentration</prop>
												<prop name="Position">6</prop>
												<prop name="IsDefault">1</prop>
												<prop name="Concentration">0</prop>
												<obj name="ChannelProp" class="ChannelProperty" version="1">
													<prop name="ChannelIdx">0</prop>
												</obj>
												<prop name="ReadOnly">1</prop>
											</obj>
											<obj name="PropertyObject" class="QuantCpHighProp" version="4">
												<prop name="PropertyTypeName">Cp High</prop>
												<prop name="Position">6</prop>
												<prop name="IsDefault">1</prop>
												<prop name="CpRangeHigh">0</prop>
												<obj name="ChannelProp" class="ChannelProperty" version="1">
													<prop name="ChannelIdx">0</prop>
												</obj>
												<prop name="ReadOnly">1</prop>
											</obj>
											<obj name="PropertyObject" class="QuantCpLowProp" version="4">
												<prop name="PropertyTypeName">Cp Low</prop>
												<prop name="Position">6</prop>
												<prop name="IsDefault">1</prop>
												<prop name="CpRangeLow">0</prop>
												<obj name="ChannelProp" class="ChannelProperty" version="1">
													<prop name="ChannelIdx">0</prop>
												</obj>
												<prop name="ReadOnly">1</prop>
											</obj>
											<obj name="PropertyObject" class="RQEffProp" version="4">
												<prop name="PropertyTypeName">Efficiency</prop>
												<prop name="Position">6</prop>
												<prop name="IsDefault">1</prop>
												<prop name="Efficiency">2</prop>
												<obj name="ChannelProp" class="ChannelProperty" version="1">
													<prop name="ChannelIdx">0</prop>
												</obj>
											</obj>
											<obj name="PropertyObject" class="ChannelGenotype" version="4">
												<prop name="PropertyTypeName">Melt Geno Genotype</prop>
												<prop name="Position">6</prop>
												<prop name="IsDefault">1</prop>
												<prop name="ReadOnly">1</prop>
												<obj name="ChannelProp" class="ChannelProperty" version="1">
													<prop name="ChannelIdx">0</prop>
												</obj>
											</obj>
											<obj name="PropertyObject" class="GroupChannelTypeProp" version="4">
												<prop name="PropertyTypeName">Melt Geno Sample Type</prop>
												<prop name="Position">6</prop>
												<prop name="IsDefault">0</prop>
												<prop name="GroupSampleType">mstUnknown</prop>
												<obj name="ChannelProp" class="ChannelProperty" version="1">
													<prop name="ChannelIdx">0</prop>
												</obj>
											</obj>
											<obj name="PropertyObject" class="QuantSampleTypeProperty" version="4">
												<prop name="PropertyTypeName">Quantification Sample Type</prop>
												<prop name="Position">6</prop>
												<prop name="IsDefault">0</prop>
												<prop name="SampleType">qsUnknown</prop>
												<obj name="ChannelProp" class="ChannelProperty" version="1">
													<prop name="ChannelIdx">0</prop>
												</obj>
											</obj>
											<obj name="PropertyObject" class="ChannelGenotype" version="4">
												<prop name="PropertyTypeName">Scanning Genotype</prop>
												<prop name="Position">6</prop>
												<prop name="IsDefault">1</prop>
												<prop name="ReadOnly">1</prop>
												<obj name="ChannelProp" class="ChannelProperty" version="1">
													<prop name="ChannelIdx">0</prop>
												</obj>
											</obj>
											<obj name="PropertyObject" class="GroupChannelTypeProp" version="4">
												<prop name="PropertyTypeName">Scanning Sample Type</prop>
												<prop name="Position">6</prop>
												<prop name="IsDefault">0</prop>
												<prop name="GroupSampleType">mstUnknown</prop>
												<obj name="ChannelProp" class="ChannelProperty" version="1">
													<prop name="ChannelIdx">0</prop>
												</obj>
											</obj>
											<obj name="PropertyObject" class="TargetName" version="4">
												<prop name="PropertyTypeName">Target Name</prop>
												<prop name="Position">6</prop>
												<prop name="IsDefault">1</prop>
												<obj name="ChannelProp" class="ChannelProperty" version="1">
													<prop name="ChannelIdx">0</prop>
												</obj>
											</obj>
											<obj name="PropertyObject" class="RQTargetProperty" version="4">
												<prop name="PropertyTypeName">Target Type</prop>
												<prop name="Position">6</prop>
												<prop name="IsDefault">0</prop>
												<prop name="TargetType">dtNone</prop>
												<obj name="ChannelProp" class="ChannelProperty" version="1">
													<prop name="ChannelIdx">0</prop>
												</obj>
											</obj>
										</list>
									</obj>
								</list>
							</obj>
						</obj>
						<prop name="ChannelPropertyCount">1</prop>
						<prop name="ContainerPosition">6</prop>
						<prop name="HasSampleProperties">1</prop>
						<obj name="SampleProperties" class="PropertyList" version="1">
							<list name="emlist" count="14">
								<obj name="PropertyObject" class="SamplePrefColor" version="4">
									<prop name="PropertyTypeName">Color</prop>
									<prop name="Position">6</prop>
									<prop name="IsDefault">0</prop>
									<prop name="Color">$00000097</prop>
								</obj>
								<obj name="PropertyObject" class="DominantChannelProp" version="4">
									<prop name="PropertyTypeName">Dominant Channel</prop>
									<prop name="Position">6</prop>
									<prop name="IsDefault">0</prop>
									<prop name="DominantChannel">0</prop>
								</obj>
								<obj name="PropertyObject" class="Genotype" version="4">
									<prop name="PropertyTypeName">EndPt Genotype</prop>
									<prop name="Position">6</prop>
									<prop name="IsDefault">1</prop>
									<prop name="ReadOnly">1</prop>
								</obj>
								<obj name="PropertyObject" class="GroupingSample" version="4">
									<prop name="PropertyTypeName">EndPt Sample Type</prop>
									<prop name="Position">6</prop>
									<prop name="IsDefault">0</prop>
									<prop name="GroupSampleType">mstUnknown</prop>
								</obj>
								<obj name="PropertyObject" class="SamplePrefLineStyle" version="4">
									<prop name="PropertyTypeName">Line Style</prop>
									<prop name="Position">6</prop>
									<prop name="IsDefault">0</prop>
									<prop name="LineStyle">psSolid</prop>
								</obj>
								<obj name="PropertyObject" class="GenSampleEditNotes" version="4">
									<prop name="PropertyTypeName">Notes</prop>
									<prop name="Position">6</prop>
									<prop name="IsDefault">1</prop>
								</obj>
								<obj name="PropertyObject" class="SamplePrefPointStyle" version="4">
									<prop name="PropertyTypeName">Point Style</prop>
									<prop name="Position">6</prop>
									<prop name="IsDefault">0</prop>
									<prop name="PointStyle">psNothing</prop>
								</obj>
								<obj name="PropertyObject" class="GenSampleEditPosition" version="4">
									<prop name="PropertyTypeName">Position</prop>
									<prop name="Position">6</prop>
									<prop name="IsDefault">1</prop>
								</obj>
								<obj name="PropertyObject" class="GenSampleEditReplicate" version="4">
									<prop name="PropertyTypeName">Replicate of</prop>
									<prop name="Position">6</prop>
									<prop name="IsDefault">1</prop>
									<prop name="ReplicateOf">-1</prop>
								</obj>
								<obj name="PropertyObject" class="HTCSampleID" version="4">
									<prop name="PropertyTypeName">Sample ID</prop>
									<prop name="Position">6</prop>
									<prop name="IsDefault">1</prop>
								</obj>
								<obj name="PropertyObject" class="GenSampleEditName" version="4">
									<prop name="PropertyTypeName">Sample Name</prop>
									<prop name="Position">6</prop>
									<prop name="IsDefault">1</prop>
									<prop name="name">Sample 7</prop>
								</obj>
								<obj name="PropertyObject" class="HTCSamplePrepNotes" version="4">
									<prop name="PropertyTypeName">Sample Prep Notes</prop>
									<prop name="Position">6</prop>
									<prop name="IsDefault">1</prop>
								</obj>
								<obj name="PropertyObject" class="GenSampleEditSubset" version="4">
									<prop name="PropertyTypeName">Subsets</prop>
									<prop name="Position">6</prop>
									<prop name="IsDefault">1</prop>
								</obj>
								<obj name="PropertyObject" class="SamplePrefWidth" version="5">
									<prop name="PropertyTypeName">Width</prop>
									<prop name="Position">6</prop>
									<prop name="IsDefault">1</prop>
									<prop name="Width">1</prop>
								</obj>
							</list>
						</obj>
					</obj>
					<obj name="item" class="SamplePropInfo" version="1">
						<obj name="ChannelProperties" class="ChanPropList" version="2">
							<obj name="ChannelProperties" class="EMList" version="1">
								<list name="emlist" count="1">
									<obj name="item" class="PropertyList" version="1">
										<list name="emlist" count="12">
											<obj name="PropertyObject" class="RQSampleTargetProperty" version="4">
												<prop name="PropertyTypeName">Combined Sample and Target Type</prop>
												<prop name="Position">7</prop>
												<prop name="IsDefault">0</prop>
												<obj name="ChannelProp" class="ChannelProperty" version="1">
													<prop name="ChannelIdx">0</prop>
												</obj>
											</obj>
											<obj name="PropertyObject" class="QuantConcProperty" version="4">
												<prop name="PropertyTypeName">Concentration</prop>
												<prop name="Position">7</prop>
												<prop name="IsDefault">1</prop>
												<prop name="Concentration">0</prop>
												<obj name="ChannelProp" class="ChannelProperty" version="1">
													<prop name="ChannelIdx">0</prop>
												</obj>
												<prop name="ReadOnly">1</prop>
											</obj>
											<obj name="PropertyObject" class="QuantCpHighProp" version="4">
												<prop name="PropertyTypeName">Cp High</prop>
												<prop name="Position">7</prop>
												<prop name="IsDefault">1</prop>
												<prop name="CpRangeHigh">0</prop>
												<obj name="ChannelProp" class="ChannelProperty" version="1">
													<prop name="ChannelIdx">0</prop>
												</obj>
												<prop name="ReadOnly">1</prop>
											</obj>
											<obj name="PropertyObject" class="QuantCpLowProp" version="4">
												<prop name="PropertyTypeName">Cp Low</prop>
												<prop name="Position">7</prop>
												<prop name="IsDefault">1</prop>
												<prop name="CpRangeLow">0</prop>
												<obj name="ChannelProp" class="ChannelProperty" version="1">
													<prop name="ChannelIdx">0</prop>
												</obj>
												<prop name="ReadOnly">1</prop>
											</obj>
											<obj name="PropertyObject" class="RQEffProp" version="4">
												<prop name="PropertyTypeName">Efficiency</prop>
												<prop name="Position">7</prop>
												<prop name="IsDefault">1</prop>
												<prop name="Efficiency">2</prop>
												<obj name="ChannelProp" class="ChannelProperty" version="1">
													<prop name="ChannelIdx">0</prop>
												</obj>
											</obj>
											<obj name="PropertyObject" class="ChannelGenotype" version="4">
												<prop name="PropertyTypeName">Melt Geno Genotype</prop>
												<prop name="Position">7</prop>
												<prop name="IsDefault">1</prop>
												<prop name="ReadOnly">1</prop>
												<obj name="ChannelProp" class="ChannelProperty" version="1">
													<prop name="ChannelIdx">0</prop>
												</obj>
											</obj>
											<obj name="PropertyObject" class="GroupChannelTypeProp" version="4">
												<prop name="PropertyTypeName">Melt Geno Sample Type</prop>
												<prop name="Position">7</prop>
												<prop name="IsDefault">0</prop>
												<prop name="GroupSampleType">mstUnknown</prop>
												<obj name="ChannelProp" class="ChannelProperty" version="1">
													<prop name="ChannelIdx">0</prop>
												</obj>
											</obj>
											<obj name="PropertyObject" class="QuantSampleTypeProperty" version="4">
												<prop name="PropertyTypeName">Quantification Sample Type</prop>
												<prop name="Position">7</prop>
												<prop name="IsDefault">0</prop>
												<prop name="SampleType">qsUnknown</prop>
												<obj name="ChannelProp" class="ChannelProperty" version="1">
													<prop name="ChannelIdx">0</prop>
												</obj>
											</obj>
											<obj name="PropertyObject" class="ChannelGenotype" version="4">
												<prop name="PropertyTypeName">Scanning Genotype</prop>
												<prop name="Position">7</prop>
												<prop name="IsDefault">1</prop>
												<prop name="ReadOnly">1</prop>
												<obj name="ChannelProp" class="ChannelProperty" version="1">
													<prop name="ChannelIdx">0</prop>
												</obj>
											</obj>
											<obj name="PropertyObject" class="GroupChannelTypeProp" version="4">
												<prop name="PropertyTypeName">Scanning Sample Type</prop>
												<prop name="Position">7</prop>
												<prop name="IsDefault">0</prop>
												<prop name="GroupSampleType">mstUnknown</prop>
												<obj name="ChannelProp" class="ChannelProperty" version="1">
													<prop name="ChannelIdx">0</prop>
												</obj>
											</obj>
											<obj name="PropertyObject" class="TargetName" version="4">
												<prop name="PropertyTypeName">Target Name</prop>
												<prop name="Position">7</prop>
												<prop name="IsDefault">1</prop>
												<obj name="ChannelProp" class="ChannelProperty" version="1">
													<prop name="ChannelIdx">0</prop>
												</obj>
											</obj>
											<obj name="PropertyObject" class="RQTargetProperty" version="4">
												<prop name="PropertyTypeName">Target Type</prop>
												<prop name="Position">7</prop>
												<prop name="IsDefault">0</prop>
												<prop name="TargetType">dtNone</prop>
												<obj name="ChannelProp" class="ChannelProperty" version="1">
													<prop name="ChannelIdx">0</prop>
												</obj>
											</obj>
										</list>
									</obj>
								</list>
							</obj>
						</obj>
						<prop name="ChannelPropertyCount">1</prop>
						<prop name="ContainerPosition">7</prop>
						<prop name="HasSampleProperties">1</prop>
						<obj name="SampleProperties" class="PropertyList" version="1">
							<list name="emlist" count="14">
								<obj name="PropertyObject" class="SamplePrefColor" version="4">
									<prop name="PropertyTypeName">Color</prop>
									<prop name="Position">7</prop>
									<prop name="IsDefault">0</prop>
									<prop name="Color">$00FFFF0F</prop>
								</obj>
								<obj name="PropertyObject" class="DominantChannelProp" version="4">
									<prop name="PropertyTypeName">Dominant Channel</prop>
									<prop name="Position">7</prop>
									<prop name="IsDefault">0</prop>
									<prop name="DominantChannel">0</prop>
								</obj>
								<obj name="PropertyObject" class="Genotype" version="4">
									<prop name="PropertyTypeName">EndPt Genotype</prop>
									<prop name="Position">7</prop>
									<prop name="IsDefault">1</prop>
									<prop name="ReadOnly">1</prop>
								</obj>
								<obj name="PropertyObject" class="GroupingSample" version="4">
									<prop name="PropertyTypeName">EndPt Sample Type</prop>
									<prop name="Position">7</prop>
									<prop name="IsDefault">0</prop>
									<prop name="GroupSampleType">mstUnknown</prop>
								</obj>
								<obj name="PropertyObject" class="SamplePrefLineStyle" version="4">
									<prop name="PropertyTypeName">Line Style</prop>
									<prop name="Position">7</prop>
									<prop name="IsDefault">0</prop>
									<prop name="LineStyle">psSolid</prop>
								</obj>
								<obj name="PropertyObject" class="GenSampleEditNotes" version="4">
									<prop name="PropertyTypeName">Notes</prop>
									<prop name="Position">7</prop>
									<prop name="IsDefault">1</prop>
								</obj>
								<obj name="PropertyObject" class="SamplePrefPointStyle" version="4">
									<prop name="PropertyTypeName">Point Style</prop>
									<prop name="Position">7</prop>
									<prop name="IsDefault">0</prop>
									<prop name="PointStyle">psNothing</prop>
								</obj>
								<obj name="PropertyObject" class="GenSampleEditPosition" version="4">
									<prop name="PropertyTypeName">Position</prop>
									<prop name="Position">7</prop>
									<prop name="IsDefault">1</prop>
								</obj>
								<obj name="PropertyObject" class="GenSampleEditReplicate" version="4">
									<prop name="PropertyTypeName">Replicate of</prop>
									<prop name="Position">7</prop>
									<prop name="IsDefault">1</prop>
									<prop name="ReplicateOf">-1</prop>
								</obj>
								<obj name="PropertyObject" class="HTCSampleID" version="4">
									<prop name="PropertyTypeName">Sample ID</prop>
									<prop name="Position">7</prop>
									<prop name="IsDefault">1</prop>
								</obj>
								<obj name="PropertyObject" class="GenSampleEditName" version="4">
									<prop name="PropertyTypeName">Sample Name</prop>
									<prop name="Position">7</prop>
									<prop name="IsDefault">1</prop>
									<prop name="name">Sample 8</prop>
								</obj>
								<obj name="PropertyObject" class="HTCSamplePrepNotes" version="4">
									<prop name="PropertyTypeName">Sample Prep Notes</prop>
									<prop name="Position">7</prop>
									<prop name="IsDefault">1</prop>
								</obj>
								<obj name="PropertyObject" class="GenSampleEditSubset" version="4">
									<prop name="PropertyTypeName">Subsets</prop>
									<prop name="Position">7</prop>
									<prop name="IsDefault">1</prop>
								</obj>
								<obj name="PropertyObject" class="SamplePrefWidth" version="5">
									<prop name="PropertyTypeName">Width</prop>
									<prop name="Position">7</prop>
									<prop name="IsDefault">1</prop>
									<prop name="Width">1</prop>
								</obj>
							</list>
						</obj>
					</obj>
					<obj name="item" class="SamplePropInfo" version="1">
						<obj name="ChannelProperties" class="ChanPropList" version="2">
							<obj name="ChannelProperties" class="EMList" version="1">
								<list name="emlist" count="1">
									<obj name="item" class="PropertyList" version="1">
										<list name="emlist" count="12">
											<obj name="PropertyObject" class="RQSampleTargetProperty" version="4">
												<prop name="PropertyTypeName">Combined Sample and Target Type</prop>
												<prop name="Position">8</prop>
												<prop name="IsDefault">0</prop>
												<obj name="ChannelProp" class="ChannelProperty" version="1">
													<prop name="ChannelIdx">0</prop>
												</obj>
											</obj>
											<obj name="PropertyObject" class="QuantConcProperty" version="4">
												<prop name="PropertyTypeName">Concentration</prop>
												<prop name="Position">8</prop>
												<prop name="IsDefault">1</prop>
												<prop name="Concentration">0</prop>
												<obj name="ChannelProp" class="ChannelProperty" version="1">
													<prop name="ChannelIdx">0</prop>
												</obj>
												<prop name="ReadOnly">1</prop>
											</obj>
											<obj name="PropertyObject" class="QuantCpHighProp" version="4">
												<prop name="PropertyTypeName">Cp High</prop>
												<prop name="Position">8</prop>
												<prop name="IsDefault">1</prop>
												<prop name="CpRangeHigh">0</prop>
												<obj name="ChannelProp" class="ChannelProperty" version="1">
													<prop name="ChannelIdx">0</prop>
												</obj>
												<prop name="ReadOnly">1</prop>
											</obj>
											<obj name="PropertyObject" class="QuantCpLowProp" version="4">
												<prop name="PropertyTypeName">Cp Low</prop>
												<prop name="Position">8</prop>
												<prop name="IsDefault">1</prop>
												<prop name="CpRangeLow">0</prop>
												<obj name="ChannelProp" class="ChannelProperty" version="1">
													<prop name="ChannelIdx">0</prop>
												</obj>
												<prop name="ReadOnly">1</prop>
											</obj>
											<obj name="PropertyObject" class="RQEffProp" version="4">
												<prop name="PropertyTypeName">Efficiency</prop>
												<prop name="Position">8</prop>
												<prop name="IsDefault">1</prop>
												<prop name="Efficiency">2</prop>
												<obj name="ChannelProp" class="ChannelProperty" version="1">
													<prop name="ChannelIdx">0</prop>
												</obj>
											</obj>
											<obj name="PropertyObject" class="ChannelGenotype" version="4">
												<prop name="PropertyTypeName">Melt Geno Genotype</prop>
												<prop name="Position">8</prop>
												<prop name="IsDefault">1</prop>
												<prop name="ReadOnly">1</prop>
												<obj name="ChannelProp" class="ChannelProperty" version="1">
													<prop name="ChannelIdx">0</prop>
												</obj>
											</obj>
											<obj name="PropertyObject" class="GroupChannelTypeProp" version="4">
												<prop name="PropertyTypeName">Melt Geno Sample Type</prop>
												<prop name="Position">8</prop>
												<prop name="IsDefault">0</prop>
												<prop name="GroupSampleType">mstUnknown</prop>
												<obj name="ChannelProp" class="ChannelProperty" version="1">
													<prop name="ChannelIdx">0</prop>
												</obj>
											</obj>
											<obj name="PropertyObject" class="QuantSampleTypeProperty" version="4">
												<prop name="PropertyTypeName">Quantification Sample Type</prop>
												<prop name="Position">8</prop>
												<prop name="IsDefault">0</prop>
												<prop name="SampleType">qsUnknown</prop>
												<obj name="ChannelProp" class="ChannelProperty" version="1">
													<prop name="ChannelIdx">0</prop>
												</obj>
											</obj>
											<obj name="PropertyObject" class="ChannelGenotype" version="4">
												<prop name="PropertyTypeName">Scanning Genotype</prop>
												<prop name="Position">8</prop>
												<prop name="IsDefault">1</prop>
												<prop name="ReadOnly">1</prop>
												<obj name="ChannelProp" class="ChannelProperty" version="1">
													<prop name="ChannelIdx">0</prop>
												</obj>
											</obj>
											<obj name="PropertyObject" class="GroupChannelTypeProp" version="4">
												<prop name="PropertyTypeName">Scanning Sample Type</prop>
												<prop name="Position">8</prop>
												<prop name="IsDefault">0</prop>
												<prop name="GroupSampleType">mstUnknown</prop>
												<obj name="ChannelProp" class="ChannelProperty" version="1">
													<prop name="ChannelIdx">0</prop>
												</obj>
											</obj>
											<obj name="PropertyObject" class="TargetName" version="4">
												<prop name="PropertyTypeName">Target Name</prop>
												<prop name="Position">8</prop>
												<prop name="IsDefault">1</prop>
												<obj name="ChannelProp" class="ChannelProperty" version="1">
													<prop name="ChannelIdx">0</prop>
												</obj>
											</obj>
											<obj name="PropertyObject" class="RQTargetProperty" version="4">
												<prop name="PropertyTypeName">Target Type</prop>
												<prop name="Position">8</prop>
												<prop name="IsDefault">0</prop>
												<prop name="TargetType">dtNone</prop>
												<obj name="ChannelProp" class="ChannelProperty" version="1">
													<prop name="ChannelIdx">0</prop>
												</obj>
											</obj>
										</list>
									</obj>
								</list>
							</obj>
						</obj>
						<prop name="ChannelPropertyCount">1</prop>
						<prop name="ContainerPosition">8</prop>
						<prop name="HasSampleProperties">1</prop>
						<obj name="SampleProperties" class="PropertyList" version="1">
							<list name="emlist" count="14">
								<obj name="PropertyObject" class="SamplePrefColor" version="4">
									<prop name="PropertyTypeName">Color</prop>
									<prop name="Position">8</prop>
									<prop name="IsDefault">0</prop>
									<prop name="Color">$00404000</prop>
								</obj>
								<obj name="PropertyObject" class="DominantChannelProp" version="4">
									<prop name="PropertyTypeName">Dominant Channel</prop>
									<prop name="Position">8</prop>
									<prop name="IsDefault">0</prop>
									<prop name="DominantChannel">0</prop>
								</obj>
								<obj name="PropertyObject" class="Genotype" version="4">
									<prop name="PropertyTypeName">EndPt Genotype</prop>
									<prop name="Position">8</prop>
									<prop name="IsDefault">1</prop>
									<prop name="ReadOnly">1</prop>
								</obj>
								<obj name="PropertyObject" class="GroupingSample" version="4">
									<prop name="PropertyTypeName">EndPt Sample Type</prop>
									<prop name="Position">8</prop>
									<prop name="IsDefault">0</prop>
									<prop name="GroupSampleType">mstUnknown</prop>
								</obj>
								<obj name="PropertyObject" class="SamplePrefLineStyle" version="4">
									<prop name="PropertyTypeName">Line Style</prop>
									<prop name="Position">8</prop>
									<prop name="IsDefault">0</prop>
									<prop name="LineStyle">psSolid</prop>
								</obj>
								<obj name="PropertyObject" class="GenSampleEditNotes" version="4">
									<prop name="PropertyTypeName">Notes</prop>
									<prop name="Position">8</prop>
									<prop name="IsDefault">1</prop>
								</obj>
								<obj name="PropertyObject" class="SamplePrefPointStyle" version="4">
									<prop name="PropertyTypeName">Point Style</prop>
									<prop name="Position">8</prop>
									<prop name="IsDefault">0</prop>
									<prop name="PointStyle">psNothing</prop>
								</obj>
								<obj name="PropertyObject" class="GenSampleEditPosition" version="4">
									<prop name="PropertyTypeName">Position</prop>
									<prop name="Position">8</prop>
									<prop name="IsDefault">1</prop>
								</obj>
								<obj name="PropertyObject" class="GenSampleEditReplicate" version="4">
									<prop name="PropertyTypeName">Replicate of</prop>
									<prop name="Position">8</prop>
									<prop name="IsDefault">1</prop>
									<prop name="ReplicateOf">-1</prop>
								</obj>
								<obj name="PropertyObject" class="HTCSampleID" version="4">
									<prop name="PropertyTypeName">Sample ID</prop>
									<prop name="Position">8</prop>
									<prop name="IsDefault">1</prop>
								</obj>
								<obj name="PropertyObject" class="GenSampleEditName" version="4">
									<prop name="PropertyTypeName">Sample Name</prop>
									<prop name="Position">8</prop>
									<prop name="IsDefault">1</prop>
									<prop name="name">Sample 9</prop>
								</obj>
								<obj name="PropertyObject" class="HTCSamplePrepNotes" version="4">
									<prop name="PropertyTypeName">Sample Prep Notes</prop>
									<prop name="Position">8</prop>
									<prop name="IsDefault">1</prop>
								</obj>
								<obj name="PropertyObject" class="GenSampleEditSubset" version="4">
									<prop name="PropertyTypeName">Subsets</prop>
									<prop name="Position">8</prop>
									<prop name="IsDefault">1</prop>
								</obj>
								<obj name="PropertyObject" class="SamplePrefWidth" version="5">
									<prop name="PropertyTypeName">Width</prop>
									<prop name="Position">8</prop>
									<prop name="IsDefault">1</prop>
									<prop name="Width">1</prop>
								</obj>
							</list>
						</obj>
					</obj>
					<obj name="item" class="SamplePropInfo" version="1">
						<obj name="ChannelProperties" class="ChanPropList" version="2">
							<obj name="ChannelProperties" class="EMList" version="1">
								<list name="emlist" count="1">
									<obj name="item" class="PropertyList" version="1">
										<list name="emlist" count="12">
											<obj name="PropertyObject" class="RQSampleTargetProperty" version="4">
												<prop name="PropertyTypeName">Combined Sample and Target Type</prop>
												<prop name="Position">9</prop>
												<prop name="IsDefault">0</prop>
												<obj name="ChannelProp" class="ChannelProperty" version="1">
													<prop name="ChannelIdx">0</prop>
												</obj>
											</obj>
											<obj name="PropertyObject" class="QuantConcProperty" version="4">
												<prop name="PropertyTypeName">Concentration</prop>
												<prop name="Position">9</prop>
												<prop name="IsDefault">1</prop>
												<prop name="Concentration">0</prop>
												<obj name="ChannelProp" class="ChannelProperty" version="1">
													<prop name="ChannelIdx">0</prop>
												</obj>
												<prop name="ReadOnly">1</prop>
											</obj>
											<obj name="PropertyObject" class="QuantCpHighProp" version="4">
												<prop name="PropertyTypeName">Cp High</prop>
												<prop name="Position">9</prop>
												<prop name="IsDefault">1</prop>
												<prop name="CpRangeHigh">0</prop>
												<obj name="ChannelProp" class="ChannelProperty" version="1">
													<prop name="ChannelIdx">0</prop>
												</obj>
												<prop name="ReadOnly">1</prop>
											</obj>
											<obj name="PropertyObject" class="QuantCpLowProp" version="4">
												<prop name="PropertyTypeName">Cp Low</prop>
												<prop name="Position">9</prop>
												<prop name="IsDefault">1</prop>
												<prop name="CpRangeLow">0</prop>
												<obj name="ChannelProp" class="ChannelProperty" version="1">
													<prop name="ChannelIdx">0</prop>
												</obj>
												<prop name="ReadOnly">1</prop>
											</obj>
											<obj name="PropertyObject" class="RQEffProp" version="4">
												<prop name="PropertyTypeName">Efficiency</prop>
												<prop name="Position">9</prop>
												<prop name="IsDefault">1</prop>
												<prop name="Efficiency">2</prop>
												<obj name="ChannelProp" class="ChannelProperty" version="1">
													<prop name="ChannelIdx">0</prop>
												</obj>
											</obj>
											<obj name="PropertyObject" class="ChannelGenotype" version="4">
												<prop name="PropertyTypeName">Melt Geno Genotype</prop>
												<prop name="Position">9</prop>
												<prop name="IsDefault">1</prop>
												<prop name="ReadOnly">1</prop>
												<obj name="ChannelProp" class="ChannelProperty" version="1">
													<prop name="ChannelIdx">0</prop>
												</obj>
											</obj>
											<obj name="PropertyObject" class="GroupChannelTypeProp" version="4">
												<prop name="PropertyTypeName">Melt Geno Sample Type</prop>
												<prop name="Position">9</prop>
												<prop name="IsDefault">0</prop>
												<prop name="GroupSampleType">mstUnknown</prop>
												<obj name="ChannelProp" class="ChannelProperty" version="1">
													<prop name="ChannelIdx">0</prop>
												</obj>
											</obj>
											<obj name="PropertyObject" class="QuantSampleTypeProperty" version="4">
												<prop name="PropertyTypeName">Quantification Sample Type</prop>
												<prop name="Position">9</prop>
												<prop name="IsDefault">0</prop>
												<prop name="SampleType">qsUnknown</prop>
												<obj name="ChannelProp" class="ChannelProperty" version="1">
													<prop name="ChannelIdx">0</prop>
												</obj>
											</obj>
											<obj name="PropertyObject" class="ChannelGenotype" version="4">
												<prop name="PropertyTypeName">Scanning Genotype</prop>
												<prop name="Position">9</prop>
												<prop name="IsDefault">1</prop>
												<prop name="ReadOnly">1</prop>
												<obj name="ChannelProp" class="ChannelProperty" version="1">
													<prop name="ChannelIdx">0</prop>
												</obj>
											</obj>
											<obj name="PropertyObject" class="GroupChannelTypeProp" version="4">
												<prop name="PropertyTypeName">Scanning Sample Type</prop>
												<prop name="Position">9</prop>
												<prop name="IsDefault">0</prop>
												<prop name="GroupSampleType">mstUnknown</prop>
												<obj name="ChannelProp" class="ChannelProperty" version="1">
													<prop name="ChannelIdx">0</prop>
												</obj>
											</obj>
											<obj name="PropertyObject" class="TargetName" version="4">
												<prop name="PropertyTypeName">Target Name</prop>
												<prop name="Position">9</prop>
												<prop name="IsDefault">1</prop>
												<obj name="ChannelProp" class="ChannelProperty" version="1">
													<prop name="ChannelIdx">0</prop>
												</obj>
											</obj>
											<obj name="PropertyObject" class="RQTargetProperty" version="4">
												<prop name="PropertyTypeName">Target Type</prop>
												<prop name="Position">9</prop>
												<prop name="IsDefault">0</prop>
												<prop name="TargetType">dtNone</prop>
												<obj name="ChannelProp" class="ChannelProperty" version="1">
													<prop name="ChannelIdx">0</prop>
												</obj>
											</obj>
										</list>
									</obj>
								</list>
							</obj>
						</obj>
						<prop name="ChannelPropertyCount">1</prop>
						<prop name="ContainerPosition">9</prop>
						<prop name="HasSampleProperties">1</prop>
						<obj name="SampleProperties" class="PropertyList" version="1">
							<list name="emlist" count="14">
								<obj name="PropertyObject" class="SamplePrefColor" version="4">
									<prop name="PropertyTypeName">Color</prop>
									<prop name="Position">9</prop>
									<prop name="IsDefault">0</prop>
									<prop name="Color">$004080FF</prop>
								</obj>
								<obj name="PropertyObject" class="DominantChannelProp" version="4">
									<prop name="PropertyTypeName">Dominant Channel</prop>
									<prop name="Position">9</prop>
									<prop name="IsDefault">0</prop>
									<prop name="DominantChannel">0</prop>
								</obj>
								<obj name="PropertyObject" class="Genotype" version="4">
									<prop name="PropertyTypeName">EndPt Genotype</prop>
									<prop name="Position">9</prop>
									<prop name="IsDefault">1</prop>
									<prop name="ReadOnly">1</prop>
								</obj>
								<obj name="PropertyObject" class="GroupingSample" version="4">
									<prop name="PropertyTypeName">EndPt Sample Type</prop>
									<prop name="Position">9</prop>
									<prop name="IsDefault">0</prop>
									<prop name="GroupSampleType">mstUnknown</prop>
								</obj>
								<obj name="PropertyObject" class="SamplePrefLineStyle" version="4">
									<prop name="PropertyTypeName">Line Style</prop>
									<prop name="Position">9</prop>
									<prop name="IsDefault">0</prop>
									<prop name="LineStyle">psSolid</prop>
								</obj>
								<obj name="PropertyObject" class="GenSampleEditNotes" version="4">
									<prop name="PropertyTypeName">Notes</prop>
									<prop name="Position">9</prop>
									<prop name="IsDefault">1</prop>
								</obj>
								<obj name="PropertyObject" class="SamplePrefPointStyle" version="4">
									<prop name="PropertyTypeName">Point Style</prop>
									<prop name="Position">9</prop>
									<prop name="IsDefault">0</prop>
									<prop name="PointStyle">psNothing</prop>
								</obj>
								<obj name="PropertyObject" class="GenSampleEditPosition" version="4">
									<prop name="PropertyTypeName">Position</prop>
									<prop name="Position">9</prop>
									<prop name="IsDefault">1</prop>
								</obj>
								<obj name="PropertyObject" class="GenSampleEditReplicate" version="4">
									<prop name="PropertyTypeName">Replicate of</prop>
									<prop name="Position">9</prop>
									<prop name="IsDefault">1</prop>
									<prop name="ReplicateOf">-1</prop>
								</obj>
								<obj name="PropertyObject" class="HTCSampleID" version="4">
									<prop name="PropertyTypeName">Sample ID</prop>
									<prop name="Position">9</prop>
									<prop name="IsDefault">1</prop>
								</obj>
								<obj name="PropertyObject" class="GenSampleEditName" version="4">
									<prop name="PropertyTypeName">Sample Name</prop>
									<prop name="Position">9</prop>
									<prop name="IsDefault">1</prop>
									<prop name="name">Sample 10</prop>
								</obj>
								<obj name="PropertyObject" class="HTCSamplePrepNotes" version="4">
									<prop name="PropertyTypeName">Sample Prep Notes</prop>
									<prop name="Position">9</prop>
									<prop name="IsDefault">1</prop>
								</obj>
								<obj name="PropertyObject" class="GenSampleEditSubset" version="4">
									<prop name="PropertyTypeName">Subsets</prop>
									<prop name="Position">9</prop>
									<prop name="IsDefault">1</prop>
								</obj>
								<obj name="PropertyObject" class="SamplePrefWidth" version="5">
									<prop name="PropertyTypeName">Width</prop>
									<prop name="Position">9</prop>
									<prop name="IsDefault">1</prop>
									<prop name="Width">1</prop>
								</obj>
							</list>
						</obj>
					</obj>
					<obj name="item" class="SamplePropInfo" version="1">
						<obj name="ChannelProperties" class="ChanPropList" version="2">
							<obj name="ChannelProperties" class="EMList" version="1">
								<list name="emlist" count="1">
									<obj name="item" class="PropertyList" version="1">
										<list name="emlist" count="12">
											<obj name="PropertyObject" class="RQSampleTargetProperty" version="4">
												<prop name="PropertyTypeName">Combined Sample and Target Type</prop>
												<prop name="Position">10</prop>
												<prop name="IsDefault">0</prop>
												<obj name="ChannelProp" class="ChannelProperty" version="1">
													<prop name="ChannelIdx">0</prop>
												</obj>
											</obj>
											<obj name="PropertyObject" class="QuantConcProperty" version="4">
												<prop name="PropertyTypeName">Concentration</prop>
												<prop name="Position">10</prop>
												<prop name="IsDefault">1</prop>
												<prop name="Concentration">0</prop>
												<obj name="ChannelProp" class="ChannelProperty" version="1">
													<prop name="ChannelIdx">0</prop>
												</obj>
												<prop name="ReadOnly">1</prop>
											</obj>
											<obj name="PropertyObject" class="QuantCpHighProp" version="4">
												<prop name="PropertyTypeName">Cp High</prop>
												<prop name="Position">10</prop>
												<prop name="IsDefault">1</prop>
												<prop name="CpRangeHigh">0</prop>
												<obj name="ChannelProp" class="ChannelProperty" version="1">
													<prop name="ChannelIdx">0</prop>
												</obj>
												<prop name="ReadOnly">1</prop>
											</obj>
											<obj name="PropertyObject" class="QuantCpLowProp" version="4">
												<prop name="PropertyTypeName">Cp Low</prop>
												<prop name="Position">10</prop>
												<prop name="IsDefault">1</prop>
												<prop name="CpRangeLow">0</prop>
												<obj name="ChannelProp" class="ChannelProperty" version="1">
													<prop name="ChannelIdx">0</prop>
												</obj>
												<prop name="ReadOnly">1</prop>
											</obj>
											<obj name="PropertyObject" class="RQEffProp" version="4">
												<prop name="PropertyTypeName">Efficiency</prop>
												<prop name="Position">10</prop>
												<prop name="IsDefault">1</prop>
												<prop name="Efficiency">2</prop>
												<obj name="ChannelProp" class="ChannelProperty" version="1">
													<prop name="ChannelIdx">0</prop>
												</obj>
											</obj>
											<obj name="PropertyObject" class="ChannelGenotype" version="4">
												<prop name="PropertyTypeName">Melt Geno Genotype</prop>
												<prop name="Position">10</prop>
												<prop name="IsDefault">1</prop>
												<prop name="ReadOnly">1</prop>
												<obj name="ChannelProp" class="ChannelProperty" version="1">
													<prop name="ChannelIdx">0</prop>
												</obj>
											</obj>
											<obj name="PropertyObject" class="GroupChannelTypeProp" version="4">
												<prop name="PropertyTypeName">Melt Geno Sample Type</prop>
												<prop name="Position">10</prop>
												<prop name="IsDefault">0</prop>
												<prop name="GroupSampleType">mstUnknown</prop>
												<obj name="ChannelProp" class="ChannelProperty" version="1">
													<prop name="ChannelIdx">0</prop>
												</obj>
											</obj>
											<obj name="PropertyObject" class="QuantSampleTypeProperty" version="4">
												<prop name="PropertyTypeName">Quantification Sample Type</prop>
												<prop name="Position">10</prop>
												<prop name="IsDefault">0</prop>
												<prop name="SampleType">qsUnknown</prop>
												<obj name="ChannelProp" class="ChannelProperty" version="1">
													<prop name="ChannelIdx">0</prop>
												</obj>
											</obj>
											<obj name="PropertyObject" class="ChannelGenotype" version="4">
												<prop name="PropertyTypeName">Scanning Genotype</prop>
												<prop name="Position">10</prop>
												<prop name="IsDefault">1</prop>
												<prop name="ReadOnly">1</prop>
												<obj name="ChannelProp" class="ChannelProperty" version="1">
													<prop name="ChannelIdx">0</prop>
												</obj>
											</obj>
											<obj name="PropertyObject" class="GroupChannelTypeProp" version="4">
												<prop name="PropertyTypeName">Scanning Sample Type</prop>
												<prop name="Position">10</prop>
												<prop name="IsDefault">0</prop>
												<prop name="GroupSampleType">mstUnknown</prop>
												<obj name="ChannelProp" class="ChannelProperty" version="1">
													<prop name="ChannelIdx">0</prop>
												</obj>
											</obj>
											<obj name="PropertyObject" class="TargetName" version="4">
												<prop name="PropertyTypeName">Target Name</prop>
												<prop name="Position">10</prop>
												<prop name="IsDefault">1</prop>
												<obj name="ChannelProp" class="ChannelProperty" version="1">
													<prop name="ChannelIdx">0</prop>
												</obj>
											</obj>
											<obj name="PropertyObject" class="RQTargetProperty" version="4">
												<prop name="PropertyTypeName">Target Type</prop>
												<prop name="Position">10</prop>
												<prop name="IsDefault">0</prop>
												<prop name="TargetType">dtNone</prop>
												<obj name="ChannelProp" class="ChannelProperty" version="1">
													<prop name="ChannelIdx">0</prop>
												</obj>
											</obj>
										</list>
									</obj>
								</list>
							</obj>
						</obj>
						<prop name="ChannelPropertyCount">1</prop>
						<prop name="ContainerPosition">10</prop>
						<prop name="HasSampleProperties">1</prop>
						<obj name="SampleProperties" class="PropertyList" version="1">
							<list name="emlist" count="14">
								<obj name="PropertyObject" class="SamplePrefColor" version="4">
									<prop name="PropertyTypeName">Color</prop>
									<prop name="Position">10</prop>
									<prop name="IsDefault">0</prop>
									<prop name="Color">$00FD0299</prop>
								</obj>
								<obj name="PropertyObject" class="DominantChannelProp" version="4">
									<prop name="PropertyTypeName">Dominant Channel</prop>
									<prop name="Position">10</prop>
									<prop name="IsDefault">0</prop>
									<prop name="DominantChannel">0</prop>
								</obj>
								<obj name="PropertyObject" class="Genotype" version="4">
									<prop name="PropertyTypeName">EndPt Genotype</prop>
									<prop name="Position">10</prop>
									<prop name="IsDefault">1</prop>
									<prop name="ReadOnly">1</prop>
								</obj>
								<obj name="PropertyObject" class="GroupingSample" version="4">
									<prop name="PropertyTypeName">EndPt Sample Type</prop>
									<prop name="Position">10</prop>
									<prop name="IsDefault">0</prop>
									<prop name="GroupSampleType">mstUnknown</prop>
								</obj>
								<obj name="PropertyObject" class="SamplePrefLineStyle" version="4">
									<prop name="PropertyTypeName">Line Style</prop>
									<prop name="Position">10</prop>
									<prop name="IsDefault">0</prop>
									<prop name="LineStyle">psSolid</prop>
								</obj>
								<obj name="PropertyObject" class="GenSampleEditNotes" version="4">
									<prop name="PropertyTypeName">Notes</prop>
									<prop name="Position">10</prop>
									<prop name="IsDefault">1</prop>
								</obj>
								<obj name="PropertyObject" class="SamplePrefPointStyle" version="4">
									<prop name="PropertyTypeName">Point Style</prop>
									<prop name="Position">10</prop>
									<prop name="IsDefault">0</prop>
									<prop name="PointStyle">psNothing</prop>
								</obj>
								<obj name="PropertyObject" class="GenSampleEditPosition" version="4">
									<prop name="PropertyTypeName">Position</prop>
									<prop name="Position">10</prop>
									<prop name="IsDefault">1</prop>
								</obj>
								<obj name="PropertyObject" class="GenSampleEditReplicate" version="4">
									<prop name="PropertyTypeName">Replicate of</prop>
									<prop name="Position">10</prop>
									<prop name="IsDefault">1</prop>
									<prop name="ReplicateOf">-1</prop>
								</obj>
								<obj name="PropertyObject" class="HTCSampleID" version="4">
									<prop name="PropertyTypeName">Sample ID</prop>
									<prop name="Position">10</prop>
									<prop name="IsDefault">1</prop>
								</obj>
								<obj name="PropertyObject" class="GenSampleEditName" version="4">
									<prop name="PropertyTypeName">Sample Name</prop>
									<prop name="Position">10</prop>
									<prop name="IsDefault">1</prop>
									<prop name="name">Sample 11</prop>
								</obj>
								<obj name="PropertyObject" class="HTCSamplePrepNotes" version="4">
									<prop name="PropertyTypeName">Sample Prep Notes</prop>
									<prop name="Position">10</prop>
									<prop name="IsDefault">1</prop>
								</obj>
								<obj name="PropertyObject" class="GenSampleEditSubset" version="4">
									<prop name="PropertyTypeName">Subsets</prop>
									<prop name="Position">10</prop>
									<prop name="IsDefault">1</prop>
								</obj>
								<obj name="PropertyObject" class="SamplePrefWidth" version="5">
									<prop name="PropertyTypeName">Width</prop>
									<prop name="Position">10</prop>
									<prop name="IsDefault">1</prop>
									<prop name="Width">1</prop>
								</obj>
							</list>
						</obj>
					</obj>
					<obj name="item" class="SamplePropInfo" version="1">
						<obj name="ChannelProperties" class="ChanPropList" version="2">
							<obj name="ChannelProperties" class="EMList" version="1">
								<list name="emlist" count="1">
									<obj name="item" class="PropertyList" version="1">
										<list name="emlist" count="12">
											<obj name="PropertyObject" class="RQSampleTargetProperty" version="4">
												<prop name="PropertyTypeName">Combined Sample and Target Type</prop>
												<prop name="Position">11</prop>
												<prop name="IsDefault">0</prop>
												<obj name="ChannelProp" class="ChannelProperty" version="1">
													<prop name="ChannelIdx">0</prop>
												</obj>
											</obj>
											<obj name="PropertyObject" class="QuantConcProperty" version="4">
												<prop name="PropertyTypeName">Concentration</prop>
												<prop name="Position">11</prop>
												<prop name="IsDefault">1</prop>
												<prop name="Concentration">0</prop>
												<obj name="ChannelProp" class="ChannelProperty" version="1">
													<prop name="ChannelIdx">0</prop>
												</obj>
												<prop name="ReadOnly">1</prop>
											</obj>
											<obj name="PropertyObject" class="QuantCpHighProp" version="4">
												<prop name="PropertyTypeName">Cp High</prop>
												<prop name="Position">11</prop>
												<prop name="IsDefault">1</prop>
												<prop name="CpRangeHigh">0</prop>
												<obj name="ChannelProp" class="ChannelProperty" version="1">
													<prop name="ChannelIdx">0</prop>
												</obj>
												<prop name="ReadOnly">1</prop>
											</obj>
											<obj name="PropertyObject" class="QuantCpLowProp" version="4">
												<prop name="PropertyTypeName">Cp Low</prop>
												<prop name="Position">11</prop>
												<prop name="IsDefault">1</prop>
												<prop name="CpRangeLow">0</prop>
												<obj name="ChannelProp" class="ChannelProperty" version="1">
													<prop name="ChannelIdx">0</prop>
												</obj>
												<prop name="ReadOnly">1</prop>
											</obj>
											<obj name="PropertyObject" class="RQEffProp" version="4">
												<prop name="PropertyTypeName">Efficiency</prop>
												<prop name="Position">11</prop>
												<prop name="IsDefault">1</prop>
												<prop name="Efficiency">2</prop>
												<obj name="ChannelProp" class="ChannelProperty" version="1">
													<prop name="ChannelIdx">0</prop>
												</obj>
											</obj>
											<obj name="PropertyObject" class="ChannelGenotype" version="4">
												<prop name="PropertyTypeName">Melt Geno Genotype</prop>
												<prop name="Position">11</prop>
												<prop name="IsDefault">1</prop>
												<prop name="ReadOnly">1</prop>
												<obj name="ChannelProp" class="ChannelProperty" version="1">
													<prop name="ChannelIdx">0</prop>
												</obj>
											</obj>
											<obj name="PropertyObject" class="GroupChannelTypeProp" version="4">
												<prop name="PropertyTypeName">Melt Geno Sample Type</prop>
												<prop name="Position">11</prop>
												<prop name="IsDefault">0</prop>
												<prop name="GroupSampleType">mstUnknown</prop>
												<obj name="ChannelProp" class="ChannelProperty" version="1">
													<prop name="ChannelIdx">0</prop>
												</obj>
											</obj>
											<obj name="PropertyObject" class="QuantSampleTypeProperty" version="4">
												<prop name="PropertyTypeName">Quantification Sample Type</prop>
												<prop name="Position">11</prop>
												<prop name="IsDefault">0</prop>
												<prop name="SampleType">qsUnknown</prop>
												<obj name="ChannelProp" class="ChannelProperty" version="1">
													<prop name="ChannelIdx">0</prop>
												</obj>
											</obj>
											<obj name="PropertyObject" class="ChannelGenotype" version="4">
												<prop name="PropertyTypeName">Scanning Genotype</prop>
												<prop name="Position">11</prop>
												<prop name="IsDefault">1</prop>
												<prop name="ReadOnly">1</prop>
												<obj name="ChannelProp" class="ChannelProperty" version="1">
													<prop name="ChannelIdx">0</prop>
												</obj>
											</obj>
											<obj name="PropertyObject" class="GroupChannelTypeProp" version="4">
												<prop name="PropertyTypeName">Scanning Sample Type</prop>
												<prop name="Position">11</prop>
												<prop name="IsDefault">0</prop>
												<prop name="GroupSampleType">mstUnknown</prop>
												<obj name="ChannelProp" class="ChannelProperty" version="1">
													<prop name="ChannelIdx">0</prop>
												</obj>
											</obj>
											<obj name="PropertyObject" class="TargetName" version="4">
												<prop name="PropertyTypeName">Target Name</prop>
												<prop name="Position">11</prop>
												<prop name="IsDefault">1</prop>
												<obj name="ChannelProp" class="ChannelProperty" version="1">
													<prop name="ChannelIdx">0</prop>
												</obj>
											</obj>
											<obj name="PropertyObject" class="RQTargetProperty" version="4">
												<prop name="PropertyTypeName">Target Type</prop>
												<prop name="Position">11</prop>
												<prop name="IsDefault">0</prop>
												<prop name="TargetType">dtNone</prop>
												<obj name="ChannelProp" class="ChannelProperty" version="1">
													<prop name="ChannelIdx">0</prop>
												</obj>
											</obj>
										</list>
									</obj>
								</list>
							</obj>
						</obj>
						<prop name="ChannelPropertyCount">1</prop>
						<prop name="ContainerPosition">11</prop>
						<prop name="HasSampleProperties">1</prop>
						<obj name="SampleProperties" class="PropertyList" version="1">
							<list name="emlist" count="14">
								<obj name="PropertyObject" class="SamplePrefColor" version="4">
									<prop name="PropertyTypeName">Color</prop>
									<prop name="Position">11</prop>
									<prop name="IsDefault">0</prop>
									<prop name="Color">$0026C4B8</prop>
								</obj>
								<obj name="PropertyObject" class="DominantChannelProp" version="4">
									<prop name="PropertyTypeName">Dominant Channel</prop>
									<prop name="Position">11</prop>
									<prop name="IsDefault">0</prop>
									<prop name="DominantChannel">0</prop>
								</obj>
								<obj name="PropertyObject" class="Genotype" version="4">
									<prop name="PropertyTypeName">EndPt Genotype</prop>
									<prop name="Position">11</prop>
									<prop name="IsDefault">1</prop>
									<prop name="ReadOnly">1</prop>
								</obj>
								<obj name="PropertyObject" class="GroupingSample" version="4">
									<prop name="PropertyTypeName">EndPt Sample Type</prop>
									<prop name="Position">11</prop>
									<prop name="IsDefault">0</prop>
									<prop name="GroupSampleType">mstUnknown</prop>
								</obj>
								<obj name="PropertyObject" class="SamplePrefLineStyle" version="4">
									<prop name="PropertyTypeName">Line Style</prop>
									<prop name="Position">11</prop>
									<prop name="IsDefault">0</prop>
									<prop name="LineStyle">psSolid</prop>
								</obj>
								<obj name="PropertyObject" class="GenSampleEditNotes" version="4">
									<prop name="PropertyTypeName">Notes</prop>
									<prop name="Position">11</prop>
									<prop name="IsDefault">1</prop>
								</obj>
								<obj name="PropertyObject" class="SamplePrefPointStyle" version="4">
									<prop name="PropertyTypeName">Point Style</prop>
									<prop name="Position">11</prop>
									<prop name="IsDefault">0</prop>
									<prop name="PointStyle">psNothing</prop>
								</obj>
								<obj name="PropertyObject" class="GenSampleEditPosition" version="4">
									<prop name="PropertyTypeName">Position</prop>
									<prop name="Position">11</prop>
									<prop name="IsDefault">1</prop>
								</obj>
								<obj name="PropertyObject" class="GenSampleEditReplicate" version="4">
									<prop name="PropertyTypeName">Replicate of</prop>
									<prop name="Position">11</prop>
									<prop name="IsDefault">1</prop>
									<prop name="ReplicateOf">-1</prop>
								</obj>
								<obj name="PropertyObject" class="HTCSampleID" version="4">
									<prop name="PropertyTypeName">Sample ID</prop>
									<prop name="Position">11</prop>
									<prop name="IsDefault">1</prop>
								</obj>
								<obj name="PropertyObject" class="GenSampleEditName" version="4">
									<prop name="PropertyTypeName">Sample Name</prop>
									<prop name="Position">11</prop>
									<prop name="IsDefault">1</prop>
									<prop name="name">Sample 12</prop>
								</obj>
								<obj name="PropertyObject" class="HTCSamplePrepNotes" version="4">
									<prop name="PropertyTypeName">Sample Prep Notes</prop>
									<prop name="Position">11</prop>
									<prop name="IsDefault">1</prop>
								</obj>
								<obj name="PropertyObject" class="GenSampleEditSubset" version="4">
									<prop name="PropertyTypeName">Subsets</prop>
									<prop name="Position">11</prop>
									<prop name="IsDefault">1</prop>
								</obj>
								<obj name="PropertyObject" class="SamplePrefWidth" version="5">
									<prop name="PropertyTypeName">Width</prop>
									<prop name="Position">11</prop>
									<prop name="IsDefault">1</prop>
									<prop name="Width">1</prop>
								</obj>
							</list>
						</obj>
					</obj>
					<obj name="item" class="SamplePropInfo" version="1">
						<obj name="ChannelProperties" class="ChanPropList" version="2">
							<obj name="ChannelProperties" class="EMList" version="1">
								<list name="emlist" count="1">
									<obj name="item" class="PropertyList" version="1">
										<list name="emlist" count="12">
											<obj name="PropertyObject" class="RQSampleTargetProperty" version="4">
												<prop name="PropertyTypeName">Combined Sample and Target Type</prop>
												<prop name="Position">12</prop>
												<prop name="IsDefault">0</prop>
												<obj name="ChannelProp" class="ChannelProperty" version="1">
													<prop name="ChannelIdx">0</prop>
												</obj>
											</obj>
											<obj name="PropertyObject" class="QuantConcProperty" version="4">
												<prop name="PropertyTypeName">Concentration</prop>
												<prop name="Position">12</prop>
												<prop name="IsDefault">1</prop>
												<prop name="Concentration">0</prop>
												<obj name="ChannelProp" class="ChannelProperty" version="1">
													<prop name="ChannelIdx">0</prop>
												</obj>
												<prop name="ReadOnly">1</prop>
											</obj>
											<obj name="PropertyObject" class="QuantCpHighProp" version="4">
												<prop name="PropertyTypeName">Cp High</prop>
												<prop name="Position">12</prop>
												<prop name="IsDefault">1</prop>
												<prop name="CpRangeHigh">0</prop>
												<obj name="ChannelProp" class="ChannelProperty" version="1">
													<prop name="ChannelIdx">0</prop>
												</obj>
												<prop name="ReadOnly">1</prop>
											</obj>
											<obj name="PropertyObject" class="QuantCpLowProp" version="4">
												<prop name="PropertyTypeName">Cp Low</prop>
												<prop name="Position">12</prop>
												<prop name="IsDefault">1</prop>
												<prop name="CpRangeLow">0</prop>
												<obj name="ChannelProp" class="ChannelProperty" version="1">
													<prop name="ChannelIdx">0</prop>
												</obj>
												<prop name="ReadOnly">1</prop>
											</obj>
											<obj name="PropertyObject" class="RQEffProp" version="4">
												<prop name="PropertyTypeName">Efficiency</prop>
												<prop name="Position">12</prop>
												<prop name="IsDefault">1</prop>
												<prop name="Efficiency">2</prop>
												<obj name="ChannelProp" class="ChannelProperty" version="1">
													<prop name="ChannelIdx">0</prop>
												</obj>
											</obj>
											<obj name="PropertyObject" class="ChannelGenotype" version="4">
												<prop name="PropertyTypeName">Melt Geno Genotype</prop>
												<prop name="Position">12</prop>
												<prop name="IsDefault">1</prop>
												<prop name="ReadOnly">1</prop>
												<obj name="ChannelProp" class="ChannelProperty" version="1">
													<prop name="ChannelIdx">0</prop>
												</obj>
											</obj>
											<obj name="PropertyObject" class="GroupChannelTypeProp" version="4">
												<prop name="PropertyTypeName">Melt Geno Sample Type</prop>
												<prop name="Position">12</prop>
												<prop name="IsDefault">0</prop>
												<prop name="GroupSampleType">mstUnknown</prop>
												<obj name="ChannelProp" class="ChannelProperty" version="1">
													<prop name="ChannelIdx">0</prop>
												</obj>
											</obj>
											<obj name="PropertyObject" class="QuantSampleTypeProperty" version="4">
												<prop name="PropertyTypeName">Quantification Sample Type</prop>
												<prop name="Position">12</prop>
												<prop name="IsDefault">0</prop>
												<prop name="SampleType">qsUnknown</prop>
												<obj name="ChannelProp" class="ChannelProperty" version="1">
													<prop name="ChannelIdx">0</prop>
												</obj>
											</obj>
											<obj name="PropertyObject" class="ChannelGenotype" version="4">
												<prop name="PropertyTypeName">Scanning Genotype</prop>
												<prop name="Position">12</prop>
												<prop name="IsDefault">1</prop>
												<prop name="ReadOnly">1</prop>
												<obj name="ChannelProp" class="ChannelProperty" version="1">
													<prop name="ChannelIdx">0</prop>
												</obj>
											</obj>
											<obj name="PropertyObject" class="GroupChannelTypeProp" version="4">
												<prop name="PropertyTypeName">Scanning Sample Type</prop>
												<prop name="Position">12</prop>
												<prop name="IsDefault">0</prop>
												<prop name="GroupSampleType">mstUnknown</prop>
												<obj name="ChannelProp" class="ChannelProperty" version="1">
													<prop name="ChannelIdx">0</prop>
												</obj>
											</obj>
											<obj name="PropertyObject" class="TargetName" version="4">
												<prop name="PropertyTypeName">Target Name</prop>
												<prop name="Position">12</prop>
												<prop name="IsDefault">1</prop>
												<obj name="ChannelProp" class="ChannelProperty" version="1">
													<prop name="ChannelIdx">0</prop>
												</obj>
											</obj>
											<obj name="PropertyObject" class="RQTargetProperty" version="4">
												<prop name="PropertyTypeName">Target Type</prop>
												<prop name="Position">12</prop>
												<prop name="IsDefault">0</prop>
												<prop name="TargetType">dtNone</prop>
												<obj name="ChannelProp" class="ChannelProperty" version="1">
													<prop name="ChannelIdx">0</prop>
												</obj>
											</obj>
										</list>
									</obj>
								</list>
							</obj>
						</obj>
						<prop name="ChannelPropertyCount">1</prop>
						<prop name="ContainerPosition">12</prop>
						<prop name="HasSampleProperties">1</prop>
						<obj name="SampleProperties" class="PropertyList" version="1">
							<list name="emlist" count="14">
								<obj name="PropertyObject" class="SamplePrefColor" version="4">
									<prop name="PropertyTypeName">Color</prop>
									<prop name="Position">12</prop>
									<prop name="IsDefault">0</prop>
									<prop name="Color">$00FF8000</prop>
								</obj>
								<obj name="PropertyObject" class="DominantChannelProp" version="4">
									<prop name="PropertyTypeName">Dominant Channel</prop>
									<prop name="Position">12</prop>
									<prop name="IsDefault">0</prop>
									<prop name="DominantChannel">0</prop>
								</obj>
								<obj name="PropertyObject" class="Genotype" version="4">
									<prop name="PropertyTypeName">EndPt Genotype</prop>
									<prop name="Position">12</prop>
									<prop name="IsDefault">1</prop>
									<prop name="ReadOnly">1</prop>
								</obj>
								<obj name="PropertyObject" class="GroupingSample" version="4">
									<prop name="PropertyTypeName">EndPt Sample Type</prop>
									<prop name="Position">12</prop>
									<prop name="IsDefault">0</prop>
									<prop name="GroupSampleType">mstUnknown</prop>
								</obj>
								<obj name="PropertyObject" class="SamplePrefLineStyle" version="4">
									<prop name="PropertyTypeName">Line Style</prop>
									<prop name="Position">12</prop>
									<prop name="IsDefault">0</prop>
									<prop name="LineStyle">psSolid</prop>
								</obj>
								<obj name="PropertyObject" class="GenSampleEditNotes" version="4">
									<prop name="PropertyTypeName">Notes</prop>
									<prop name="Position">12</prop>
									<prop name="IsDefault">1</prop>
								</obj>
								<obj name="PropertyObject" class="SamplePrefPointStyle" version="4">
									<prop name="PropertyTypeName">Point Style</prop>
									<prop name="Position">12</prop>
									<prop name="IsDefault">0</prop>
									<prop name="PointStyle">psNothing</prop>
								</obj>
								<obj name="PropertyObject" class="GenSampleEditPosition" version="4">
									<prop name="PropertyTypeName">Position</prop>
									<prop name="Position">12</prop>
									<prop name="IsDefault">1</prop>
								</obj>
								<obj name="PropertyObject" class="GenSampleEditReplicate" version="4">
									<prop name="PropertyTypeName">Replicate of</prop>
									<prop name="Position">12</prop>
									<prop name="IsDefault">1</prop>
									<prop name="ReplicateOf">-1</prop>
								</obj>
								<obj name="PropertyObject" class="HTCSampleID" version="4">
									<prop name="PropertyTypeName">Sample ID</prop>
									<prop name="Position">12</prop>
									<prop name="IsDefault">1</prop>
								</obj>
								<obj name="PropertyObject" class="GenSampleEditName" version="4">
									<prop name="PropertyTypeName">Sample Name</prop>
									<prop name="Position">12</prop>
									<prop name="IsDefault">1</prop>
									<prop name="name">Sample 13</prop>
								</obj>
								<obj name="PropertyObject" class="HTCSamplePrepNotes" version="4">
									<prop name="PropertyTypeName">Sample Prep Notes</prop>
									<prop name="Position">12</prop>
									<prop name="IsDefault">1</prop>
								</obj>
								<obj name="PropertyObject" class="GenSampleEditSubset" version="4">
									<prop name="PropertyTypeName">Subsets</prop>
									<prop name="Position">12</prop>
									<prop name="IsDefault">1</prop>
								</obj>
								<obj name="PropertyObject" class="SamplePrefWidth" version="5">
									<prop name="PropertyTypeName">Width</prop>
									<prop name="Position">12</prop>
									<prop name="IsDefault">1</prop>
									<prop name="Width">1</prop>
								</obj>
							</list>
						</obj>
					</obj>
					<obj name="item" class="SamplePropInfo" version="1">
						<obj name="ChannelProperties" class="ChanPropList" version="2">
							<obj name="ChannelProperties" class="EMList" version="1">
								<list name="emlist" count="1">
									<obj name="item" class="PropertyList" version="1">
										<list name="emlist" count="12">
											<obj name="PropertyObject" class="RQSampleTargetProperty" version="4">
												<prop name="PropertyTypeName">Combined Sample and Target Type</prop>
												<prop name="Position">13</prop>
												<prop name="IsDefault">0</prop>
												<obj name="ChannelProp" class="ChannelProperty" version="1">
													<prop name="ChannelIdx">0</prop>
												</obj>
											</obj>
											<obj name="PropertyObject" class="QuantConcProperty" version="4">
												<prop name="PropertyTypeName">Concentration</prop>
												<prop name="Position">13</prop>
												<prop name="IsDefault">1</prop>
												<prop name="Concentration">0</prop>
												<obj name="ChannelProp" class="ChannelProperty" version="1">
													<prop name="ChannelIdx">0</prop>
												</obj>
												<prop name="ReadOnly">1</prop>
											</obj>
											<obj name="PropertyObject" class="QuantCpHighProp" version="4">
												<prop name="PropertyTypeName">Cp High</prop>
												<prop name="Position">13</prop>
												<prop name="IsDefault">1</prop>
												<prop name="CpRangeHigh">0</prop>
												<obj name="ChannelProp" class="ChannelProperty" version="1">
													<prop name="ChannelIdx">0</prop>
												</obj>
												<prop name="ReadOnly">1</prop>
											</obj>
											<obj name="PropertyObject" class="QuantCpLowProp" version="4">
												<prop name="PropertyTypeName">Cp Low</prop>
												<prop name="Position">13</prop>
												<prop name="IsDefault">1</prop>
												<prop name="CpRangeLow">0</prop>
												<obj name="ChannelProp" class="ChannelProperty" version="1">
													<prop name="ChannelIdx">0</prop>
												</obj>
												<prop name="ReadOnly">1</prop>
											</obj>
											<obj name="PropertyObject" class="RQEffProp" version="4">
												<prop name="PropertyTypeName">Efficiency</prop>
												<prop name="Position">13</prop>
												<prop name="IsDefault">1</prop>
												<prop name="Efficiency">2</prop>
												<obj name="ChannelProp" class="ChannelProperty" version="1">
													<prop name="ChannelIdx">0</prop>
												</obj>
											</obj>
											<obj name="PropertyObject" class="ChannelGenotype" version="4">
												<prop name="PropertyTypeName">Melt Geno Genotype</prop>
												<prop name="Position">13</prop>
												<prop name="IsDefault">1</prop>
												<prop name="ReadOnly">1</prop>
												<obj name="ChannelProp" class="ChannelProperty" version="1">
													<prop name="ChannelIdx">0</prop>
												</obj>
											</obj>
											<obj name="PropertyObject" class="GroupChannelTypeProp" version="4">
												<prop name="PropertyTypeName">Melt Geno Sample Type</prop>
												<prop name="Position">13</prop>
												<prop name="IsDefault">0</prop>
												<prop name="GroupSampleType">mstUnknown</prop>
												<obj name="ChannelProp" class="ChannelProperty" version="1">
													<prop name="ChannelIdx">0</prop>
												</obj>
											</obj>
											<obj name="PropertyObject" class="QuantSampleTypeProperty" version="4">
												<prop name="PropertyTypeName">Quantification Sample Type</prop>
												<prop name="Position">13</prop>
												<prop name="IsDefault">0</prop>
												<prop name="SampleType">qsUnknown</prop>
												<obj name="ChannelProp" class="ChannelProperty" version="1">
													<prop name="ChannelIdx">0</prop>
												</obj>
											</obj>
											<obj name="PropertyObject" class="ChannelGenotype" version="4">
												<prop name="PropertyTypeName">Scanning Genotype</prop>
												<prop name="Position">13</prop>
												<prop name="IsDefault">1</prop>
												<prop name="ReadOnly">1</prop>
												<obj name="ChannelProp" class="ChannelProperty" version="1">
													<prop name="ChannelIdx">0</prop>
												</obj>
											</obj>
											<obj name="PropertyObject" class="GroupChannelTypeProp" version="4">
												<prop name="PropertyTypeName">Scanning Sample Type</prop>
												<prop name="Position">13</prop>
												<prop name="IsDefault">0</prop>
												<prop name="GroupSampleType">mstUnknown</prop>
												<obj name="ChannelProp" class="ChannelProperty" version="1">
													<prop name="ChannelIdx">0</prop>
												</obj>
											</obj>
											<obj name="PropertyObject" class="TargetName" version="4">
												<prop name="PropertyTypeName">Target Name</prop>
												<prop name="Position">13</prop>
												<prop name="IsDefault">1</prop>
												<obj name="ChannelProp" class="ChannelProperty" version="1">
													<prop name="ChannelIdx">0</prop>
												</obj>
											</obj>
											<obj name="PropertyObject" class="RQTargetProperty" version="4">
												<prop name="PropertyTypeName">Target Type</prop>
												<prop name="Position">13</prop>
												<prop name="IsDefault">0</prop>
												<prop name="TargetType">dtNone</prop>
												<obj name="ChannelProp" class="ChannelProperty" version="1">
													<prop name="ChannelIdx">0</prop>
												</obj>
											</obj>
										</list>
									</obj>
								</list>
							</obj>
						</obj>
						<prop name="ChannelPropertyCount">1</prop>
						<prop name="ContainerPosition">13</prop>
						<prop name="HasSampleProperties">1</prop>
						<obj name="SampleProperties" class="PropertyList" version="1">
							<list name="emlist" count="14">
								<obj name="PropertyObject" class="SamplePrefColor" version="4">
									<prop name="PropertyTypeName">Color</prop>
									<prop name="Position">13</prop>
									<prop name="IsDefault">0</prop>
									<prop name="Color">clRed</prop>
								</obj>
								<obj name="PropertyObject" class="DominantChannelProp" version="4">
									<prop name="PropertyTypeName">Dominant Channel</prop>
									<prop name="Position">13</prop>
									<prop name="IsDefault">0</prop>
									<prop name="DominantChannel">0</prop>
								</obj>
								<obj name="PropertyObject" class="Genotype" version="4">
									<prop name="PropertyTypeName">EndPt Genotype</prop>
									<prop name="Position">13</prop>
									<prop name="IsDefault">1</prop>
									<prop name="ReadOnly">1</prop>
								</obj>
								<obj name="PropertyObject" class="GroupingSample" version="4">
									<prop name="PropertyTypeName">EndPt Sample Type</prop>
									<prop name="Position">13</prop>
									<prop name="IsDefault">0</prop>
									<prop name="GroupSampleType">mstUnknown</prop>
								</obj>
								<obj name="PropertyObject" class="SamplePrefLineStyle" version="4">
									<prop name="PropertyTypeName">Line Style</prop>
									<prop name="Position">13</prop>
									<prop name="IsDefault">0</prop>
									<prop name="LineStyle">psSolid</prop>
								</obj>
								<obj name="PropertyObject" class="GenSampleEditNotes" version="4">
									<prop name="PropertyTypeName">Notes</prop>
									<prop name="Position">13</prop>
									<prop name="IsDefault">1</prop>
								</obj>
								<obj name="PropertyObject" class="SamplePrefPointStyle" version="4">
									<prop name="PropertyTypeName">Point Style</prop>
									<prop name="Position">13</prop>
									<prop name="IsDefault">0</prop>
									<prop name="PointStyle">psNothing</prop>
								</obj>
								<obj name="PropertyObject" class="GenSampleEditPosition" version="4">
									<prop name="PropertyTypeName">Position</prop>
									<prop name="Position">13</prop>
									<prop name="IsDefault">1</prop>
								</obj>
								<obj name="PropertyObject" class="GenSampleEditReplicate" version="4">
									<prop name="PropertyTypeName">Replicate of</prop>
									<prop name="Position">13</prop>
									<prop name="IsDefault">1</prop>
									<prop name="ReplicateOf">-1</prop>
								</obj>
								<obj name="PropertyObject" class="HTCSampleID" version="4">
									<prop name="PropertyTypeName">Sample ID</prop>
									<prop name="Position">13</prop>
									<prop name="IsDefault">1</prop>
								</obj>
								<obj name="PropertyObject" class="GenSampleEditName" version="4">
									<prop name="PropertyTypeName">Sample Name</prop>
									<prop name="Position">13</prop>
									<prop name="IsDefault">1</prop>
									<prop name="name">Sample 14</prop>
								</obj>
								<obj name="PropertyObject" class="HTCSamplePrepNotes" version="4">
									<prop name="PropertyTypeName">Sample Prep Notes</prop>
									<prop name="Position">13</prop>
									<prop name="IsDefault">1</prop>
								</obj>
								<obj name="PropertyObject" class="GenSampleEditSubset" version="4">
									<prop name="PropertyTypeName">Subsets</prop>
									<prop name="Position">13</prop>
									<prop name="IsDefault">1</prop>
								</obj>
								<obj name="PropertyObject" class="SamplePrefWidth" version="5">
									<prop name="PropertyTypeName">Width</prop>
									<prop name="Position">13</prop>
									<prop name="IsDefault">1</prop>
									<prop name="Width">1</prop>
								</obj>
							</list>
						</obj>
					</obj>
					<obj name="item" class="SamplePropInfo" version="1">
						<obj name="ChannelProperties" class="ChanPropList" version="2">
							<obj name="ChannelProperties" class="EMList" version="1">
								<list name="emlist" count="1">
									<obj name="item" class="PropertyList" version="1">
										<list name="emlist" count="12">
											<obj name="PropertyObject" class="RQSampleTargetProperty" version="4">
												<prop name="PropertyTypeName">Combined Sample and Target Type</prop>
												<prop name="Position">14</prop>
												<prop name="IsDefault">0</prop>
												<obj name="ChannelProp" class="ChannelProperty" version="1">
													<prop name="ChannelIdx">0</prop>
												</obj>
											</obj>
											<obj name="PropertyObject" class="QuantConcProperty" version="4">
												<prop name="PropertyTypeName">Concentration</prop>
												<prop name="Position">14</prop>
												<prop name="IsDefault">1</prop>
												<prop name="Concentration">0</prop>
												<obj name="ChannelProp" class="ChannelProperty" version="1">
													<prop name="ChannelIdx">0</prop>
												</obj>
												<prop name="ReadOnly">1</prop>
											</obj>
											<obj name="PropertyObject" class="QuantCpHighProp" version="4">
												<prop name="PropertyTypeName">Cp High</prop>
												<prop name="Position">14</prop>
												<prop name="IsDefault">1</prop>
												<prop name="CpRangeHigh">0</prop>
												<obj name="ChannelProp" class="ChannelProperty" version="1">
													<prop name="ChannelIdx">0</prop>
												</obj>
												<prop name="ReadOnly">1</prop>
											</obj>
											<obj name="PropertyObject" class="QuantCpLowProp" version="4">
												<prop name="PropertyTypeName">Cp Low</prop>
												<prop name="Position">14</prop>
												<prop name="IsDefault">1</prop>
												<prop name="CpRangeLow">0</prop>
												<obj name="ChannelProp" class="ChannelProperty" version="1">
													<prop name="ChannelIdx">0</prop>
												</obj>
												<prop name="ReadOnly">1</prop>
											</obj>
											<obj name="PropertyObject" class="RQEffProp" version="4">
												<prop name="PropertyTypeName">Efficiency</prop>
												<prop name="Position">14</prop>
												<prop name="IsDefault">1</prop>
												<prop name="Efficiency">2</prop>
												<obj name="ChannelProp" class="ChannelProperty" version="1">
													<prop name="ChannelIdx">0</prop>
												</obj>
											</obj>
											<obj name="PropertyObject" class="ChannelGenotype" version="4">
												<prop name="PropertyTypeName">Melt Geno Genotype</prop>
												<prop name="Position">14</prop>
												<prop name="IsDefault">1</prop>
												<prop name="ReadOnly">1</prop>
												<obj name="ChannelProp" class="ChannelProperty" version="1">
													<prop name="ChannelIdx">0</prop>
												</obj>
											</obj>
											<obj name="PropertyObject" class="GroupChannelTypeProp" version="4">
												<prop name="PropertyTypeName">Melt Geno Sample Type</prop>
												<prop name="Position">14</prop>
												<prop name="IsDefault">0</prop>
												<prop name="GroupSampleType">mstUnknown</prop>
												<obj name="ChannelProp" class="ChannelProperty" version="1">
													<prop name="ChannelIdx">0</prop>
												</obj>
											</obj>
											<obj name="PropertyObject" class="QuantSampleTypeProperty" version="4">
												<prop name="PropertyTypeName">Quantification Sample Type</prop>
												<prop name="Position">14</prop>
												<prop name="IsDefault">0</prop>
												<prop name="SampleType">qsUnknown</prop>
												<obj name="ChannelProp" class="ChannelProperty" version="1">
													<prop name="ChannelIdx">0</prop>
												</obj>
											</obj>
											<obj name="PropertyObject" class="ChannelGenotype" version="4">
												<prop name="PropertyTypeName">Scanning Genotype</prop>
												<prop name="Position">14</prop>
												<prop name="IsDefault">1</prop>
												<prop name="ReadOnly">1</prop>
												<obj name="ChannelProp" class="ChannelProperty" version="1">
													<prop name="ChannelIdx">0</prop>
												</obj>
											</obj>
											<obj name="PropertyObject" class="GroupChannelTypeProp" version="4">
												<prop name="PropertyTypeName">Scanning Sample Type</prop>
												<prop name="Position">14</prop>
												<prop name="IsDefault">0</prop>
												<prop name="GroupSampleType">mstUnknown</prop>
												<obj name="ChannelProp" class="ChannelProperty" version="1">
													<prop name="ChannelIdx">0</prop>
												</obj>
											</obj>
											<obj name="PropertyObject" class="TargetName" version="4">
												<prop name="PropertyTypeName">Target Name</prop>
												<prop name="Position">14</prop>
												<prop name="IsDefault">1</prop>
												<obj name="ChannelProp" class="ChannelProperty" version="1">
													<prop name="ChannelIdx">0</prop>
												</obj>
											</obj>
											<obj name="PropertyObject" class="RQTargetProperty" version="4">
												<prop name="PropertyTypeName">Target Type</prop>
												<prop name="Position">14</prop>
												<prop name="IsDefault">0</prop>
												<prop name="TargetType">dtNone</prop>
												<obj name="ChannelProp" class="ChannelProperty" version="1">
													<prop name="ChannelIdx">0</prop>
												</obj>
											</obj>
										</list>
									</obj>
								</list>
							</obj>
						</obj>
						<prop name="ChannelPropertyCount">1</prop>
						<prop name="ContainerPosition">14</prop>
						<prop name="HasSampleProperties">1</prop>
						<obj name="SampleProperties" class="PropertyList" version="1">
							<list name="emlist" count="14">
								<obj name="PropertyObject" class="SamplePrefColor" version="4">
									<prop name="PropertyTypeName">Color</prop>
									<prop name="Position">14</prop>
									<prop name="IsDefault">0</prop>
									<prop name="Color">$0030D700</prop>
								</obj>
								<obj name="PropertyObject" class="DominantChannelProp" version="4">
									<prop name="PropertyTypeName">Dominant Channel</prop>
									<prop name="Position">14</prop>
									<prop name="IsDefault">0</prop>
									<prop name="DominantChannel">0</prop>
								</obj>
								<obj name="PropertyObject" class="Genotype" version="4">
									<prop name="PropertyTypeName">EndPt Genotype</prop>
									<prop name="Position">14</prop>
									<prop name="IsDefault">1</prop>
									<prop name="ReadOnly">1</prop>
								</obj>
								<obj name="PropertyObject" class="GroupingSample" version="4">
									<prop name="PropertyTypeName">EndPt Sample Type</prop>
									<prop name="Position">14</prop>
									<prop name="IsDefault">0</prop>
									<prop name="GroupSampleType">mstUnknown</prop>
								</obj>
								<obj name="PropertyObject" class="SamplePrefLineStyle" version="4">
									<prop name="PropertyTypeName">Line Style</prop>
									<prop name="Position">14</prop>
									<prop name="IsDefault">0</prop>
									<prop name="LineStyle">psSolid</prop>
								</obj>
								<obj name="PropertyObject" class="GenSampleEditNotes" version="4">
									<prop name="PropertyTypeName">Notes</prop>
									<prop name="Position">14</prop>
									<prop name="IsDefault">1</prop>
								</obj>
								<obj name="PropertyObject" class="SamplePrefPointStyle" version="4">
									<prop name="PropertyTypeName">Point Style</prop>
									<prop name="Position">14</prop>
									<prop name="IsDefault">0</prop>
									<prop name="PointStyle">psNothing</prop>
								</obj>
								<obj name="PropertyObject" class="GenSampleEditPosition" version="4">
									<prop name="PropertyTypeName">Position</prop>
									<prop name="Position">14</prop>
									<prop name="IsDefault">1</prop>
								</obj>
								<obj name="PropertyObject" class="GenSampleEditReplicate" version="4">
									<prop name="PropertyTypeName">Replicate of</prop>
									<prop name="Position">14</prop>
									<prop name="IsDefault">1</prop>
									<prop name="ReplicateOf">-1</prop>
								</obj>
								<obj name="PropertyObject" class="HTCSampleID" version="4">
									<prop name="PropertyTypeName">Sample ID</prop>
									<prop name="Position">14</prop>
									<prop name="IsDefault">1</prop>
								</obj>
								<obj name="PropertyObject" class="GenSampleEditName" version="4">
									<prop name="PropertyTypeName">Sample Name</prop>
									<prop name="Position">14</prop>
									<prop name="IsDefault">1</prop>
									<prop name="name">Sample 15</prop>
								</obj>
								<obj name="PropertyObject" class="HTCSamplePrepNotes" version="4">
									<prop name="PropertyTypeName">Sample Prep Notes</prop>
									<prop name="Position">14</prop>
									<prop name="IsDefault">1</prop>
								</obj>
								<obj name="PropertyObject" class="GenSampleEditSubset" version="4">
									<prop name="PropertyTypeName">Subsets</prop>
									<prop name="Position">14</prop>
									<prop name="IsDefault">1</prop>
								</obj>
								<obj name="PropertyObject" class="SamplePrefWidth" version="5">
									<prop name="PropertyTypeName">Width</prop>
									<prop name="Position">14</prop>
									<prop name="IsDefault">1</prop>
									<prop name="Width">1</prop>
								</obj>
							</list>
						</obj>
					</obj>
					<obj name="item" class="SamplePropInfo" version="1">
						<obj name="ChannelProperties" class="ChanPropList" version="2">
							<obj name="ChannelProperties" class="EMList" version="1">
								<list name="emlist" count="1">
									<obj name="item" class="PropertyList" version="1">
										<list name="emlist" count="12">
											<obj name="PropertyObject" class="RQSampleTargetProperty" version="4">
												<prop name="PropertyTypeName">Combined Sample and Target Type</prop>
												<prop name="Position">15</prop>
												<prop name="IsDefault">0</prop>
												<obj name="ChannelProp" class="ChannelProperty" version="1">
													<prop name="ChannelIdx">0</prop>
												</obj>
											</obj>
											<obj name="PropertyObject" class="QuantConcProperty" version="4">
												<prop name="PropertyTypeName">Concentration</prop>
												<prop name="Position">15</prop>
												<prop name="IsDefault">1</prop>
												<prop name="Concentration">0</prop>
												<obj name="ChannelProp" class="ChannelProperty" version="1">
													<prop name="ChannelIdx">0</prop>
												</obj>
												<prop name="ReadOnly">1</prop>
											</obj>
											<obj name="PropertyObject" class="QuantCpHighProp" version="4">
												<prop name="PropertyTypeName">Cp High</prop>
												<prop name="Position">15</prop>
												<prop name="IsDefault">1</prop>
												<prop name="CpRangeHigh">0</prop>
												<obj name="ChannelProp" class="ChannelProperty" version="1">
													<prop name="ChannelIdx">0</prop>
												</obj>
												<prop name="ReadOnly">1</prop>
											</obj>
											<obj name="PropertyObject" class="QuantCpLowProp" version="4">
												<prop name="PropertyTypeName">Cp Low</prop>
												<prop name="Position">15</prop>
												<prop name="IsDefault">1</prop>
												<prop name="CpRangeLow">0</prop>
												<obj name="ChannelProp" class="ChannelProperty" version="1">
													<prop name="ChannelIdx">0</prop>
												</obj>
												<prop name="ReadOnly">1</prop>
											</obj>
											<obj name="PropertyObject" class="RQEffProp" version="4">
												<prop name="PropertyTypeName">Efficiency</prop>
												<prop name="Position">15</prop>
												<prop name="IsDefault">1</prop>
												<prop name="Efficiency">2</prop>
												<obj name="ChannelProp" class="ChannelProperty" version="1">
													<prop name="ChannelIdx">0</prop>
												</obj>
											</obj>
											<obj name="PropertyObject" class="ChannelGenotype" version="4">
												<prop name="PropertyTypeName">Melt Geno Genotype</prop>
												<prop name="Position">15</prop>
												<prop name="IsDefault">1</prop>
												<prop name="ReadOnly">1</prop>
												<obj name="ChannelProp" class="ChannelProperty" version="1">
													<prop name="ChannelIdx">0</prop>
												</obj>
											</obj>
											<obj name="PropertyObject" class="GroupChannelTypeProp" version="4">
												<prop name="PropertyTypeName">Melt Geno Sample Type</prop>
												<prop name="Position">15</prop>
												<prop name="IsDefault">0</prop>
												<prop name="GroupSampleType">mstUnknown</prop>
												<obj name="ChannelProp" class="ChannelProperty" version="1">
													<prop name="ChannelIdx">0</prop>
												</obj>
											</obj>
											<obj name="PropertyObject" class="QuantSampleTypeProperty" version="4">
												<prop name="PropertyTypeName">Quantification Sample Type</prop>
												<prop name="Position">15</prop>
												<prop name="IsDefault">0</prop>
												<prop name="SampleType">qsUnknown</prop>
												<obj name="ChannelProp" class="ChannelProperty" version="1">
													<prop name="ChannelIdx">0</prop>
												</obj>
											</obj>
											<obj name="PropertyObject" class="ChannelGenotype" version="4">
												<prop name="PropertyTypeName">Scanning Genotype</prop>
												<prop name="Position">15</prop>
												<prop name="IsDefault">1</prop>
												<prop name="ReadOnly">1</prop>
												<obj name="ChannelProp" class="ChannelProperty" version="1">
													<prop name="ChannelIdx">0</prop>
												</obj>
											</obj>
											<obj name="PropertyObject" class="GroupChannelTypeProp" version="4">
												<prop name="PropertyTypeName">Scanning Sample Type</prop>
												<prop name="Position">15</prop>
												<prop name="IsDefault">0</prop>
												<prop name="GroupSampleType">mstUnknown</prop>
												<obj name="ChannelProp" class="ChannelProperty" version="1">
													<prop name="ChannelIdx">0</prop>
												</obj>
											</obj>
											<obj name="PropertyObject" class="TargetName" version="4">
												<prop name="PropertyTypeName">Target Name</prop>
												<prop name="Position">15</prop>
												<prop name="IsDefault">1</prop>
												<obj name="ChannelProp" class="ChannelProperty" version="1">
													<prop name="ChannelIdx">0</prop>
												</obj>
											</obj>
											<obj name="PropertyObject" class="RQTargetProperty" version="4">
												<prop name="PropertyTypeName">Target Type</prop>
												<prop name="Position">15</prop>
												<prop name="IsDefault">0</prop>
												<prop name="TargetType">dtNone</prop>
												<obj name="ChannelProp" class="ChannelProperty" version="1">
													<prop name="ChannelIdx">0</prop>
												</obj>
											</obj>
										</list>
									</obj>
								</list>
							</obj>
						</obj>
						<prop name="ChannelPropertyCount">1</prop>
						<prop name="ContainerPosition">15</prop>
						<prop name="HasSampleProperties">1</prop>
						<obj name="SampleProperties" class="PropertyList" version="1">
							<list name="emlist" count="14">
								<obj name="PropertyObject" class="SamplePrefColor" version="4">
									<prop name="PropertyTypeName">Color</prop>
									<prop name="Position">15</prop>
									<prop name="IsDefault">0</prop>
									<prop name="Color">clFuchsia</prop>
								</obj>
								<obj name="PropertyObject" class="DominantChannelProp" version="4">
									<prop name="PropertyTypeName">Dominant Channel</prop>
									<prop name="Position">15</prop>
									<prop name="IsDefault">0</prop>
									<prop name="DominantChannel">0</prop>
								</obj>
								<obj name="PropertyObject" class="Genotype" version="4">
									<prop name="PropertyTypeName">EndPt Genotype</prop>
									<prop name="Position">15</prop>
									<prop name="IsDefault">1</prop>
									<prop name="ReadOnly">1</prop>
								</obj>
								<obj name="PropertyObject" class="GroupingSample" version="4">
									<prop name="PropertyTypeName">EndPt Sample Type</prop>
									<prop name="Position">15</prop>
									<prop name="IsDefault">0</prop>
									<prop name="GroupSampleType">mstUnknown</prop>
								</obj>
								<obj name="PropertyObject" class="SamplePrefLineStyle" version="4">
									<prop name="PropertyTypeName">Line Style</prop>
									<prop name="Position">15</prop>
									<prop name="IsDefault">0</prop>
									<prop name="LineStyle">psSolid</prop>
								</obj>
								<obj name="PropertyObject" class="GenSampleEditNotes" version="4">
									<prop name="PropertyTypeName">Notes</prop>
									<prop name="Position">15</prop>
									<prop name="IsDefault">1</prop>
								</obj>
								<obj name="PropertyObject" class="SamplePrefPointStyle" version="4">
									<prop name="PropertyTypeName">Point Style</prop>
									<prop name="Position">15</prop>
									<prop name="IsDefault">0</prop>
									<prop name="PointStyle">psNothing</prop>
								</obj>
								<obj name="PropertyObject" class="GenSampleEditPosition" version="4">
									<prop name="PropertyTypeName">Position</prop>
									<prop name="Position">15</prop>
									<prop name="IsDefault">1</prop>
								</obj>
								<obj name="PropertyObject" class="GenSampleEditReplicate" version="4">
									<prop name="PropertyTypeName">Replicate of</prop>
									<prop name="Position">15</prop>
									<prop name="IsDefault">1</prop>
									<prop name="ReplicateOf">-1</prop>
								</obj>
								<obj name="PropertyObject" class="HTCSampleID" version="4">
									<prop name="PropertyTypeName">Sample ID</prop>
									<prop name="Position">15</prop>
									<prop name="IsDefault">1</prop>
								</obj>
								<obj name="PropertyObject" class="GenSampleEditName" version="4">
									<prop name="PropertyTypeName">Sample Name</prop>
									<prop name="Position">15</prop>
									<prop name="IsDefault">1</prop>
									<prop name="name">Sample 16</prop>
								</obj>
								<obj name="PropertyObject" class="HTCSamplePrepNotes" version="4">
									<prop name="PropertyTypeName">Sample Prep Notes</prop>
									<prop name="Position">15</prop>
									<prop name="IsDefault">1</prop>
								</obj>
								<obj name="PropertyObject" class="GenSampleEditSubset" version="4">
									<prop name="PropertyTypeName">Subsets</prop>
									<prop name="Position">15</prop>
									<prop name="IsDefault">1</prop>
								</obj>
								<obj name="PropertyObject" class="SamplePrefWidth" version="5">
									<prop name="PropertyTypeName">Width</prop>
									<prop name="Position">15</prop>
									<prop name="IsDefault">1</prop>
									<prop name="Width">1</prop>
								</obj>
							</list>
						</obj>
					</obj>
					<obj name="item" class="SamplePropInfo" version="1">
						<obj name="ChannelProperties" class="ChanPropList" version="2">
							<obj name="ChannelProperties" class="EMList" version="1">
								<list name="emlist" count="1">
									<obj name="item" class="PropertyList" version="1">
										<list name="emlist" count="12">
											<obj name="PropertyObject" class="RQSampleTargetProperty" version="4">
												<prop name="PropertyTypeName">Combined Sample and Target Type</prop>
												<prop name="Position">16</prop>
												<prop name="IsDefault">0</prop>
												<obj name="ChannelProp" class="ChannelProperty" version="1">
													<prop name="ChannelIdx">0</prop>
												</obj>
											</obj>
											<obj name="PropertyObject" class="QuantConcProperty" version="4">
												<prop name="PropertyTypeName">Concentration</prop>
												<prop name="Position">16</prop>
												<prop name="IsDefault">1</prop>
												<prop name="Concentration">0</prop>
												<obj name="ChannelProp" class="ChannelProperty" version="1">
													<prop name="ChannelIdx">0</prop>
												</obj>
												<prop name="ReadOnly">1</prop>
											</obj>
											<obj name="PropertyObject" class="QuantCpHighProp" version="4">
												<prop name="PropertyTypeName">Cp High</prop>
												<prop name="Position">16</prop>
												<prop name="IsDefault">1</prop>
												<prop name="CpRangeHigh">0</prop>
												<obj name="ChannelProp" class="ChannelProperty" version="1">
													<prop name="ChannelIdx">0</prop>
												</obj>
												<prop name="ReadOnly">1</prop>
											</obj>
											<obj name="PropertyObject" class="QuantCpLowProp" version="4">
												<prop name="PropertyTypeName">Cp Low</prop>
												<prop name="Position">16</prop>
												<prop name="IsDefault">1</prop>
												<prop name="CpRangeLow">0</prop>
												<obj name="ChannelProp" class="ChannelProperty" version="1">
													<prop name="ChannelIdx">0</prop>
												</obj>
												<prop name="ReadOnly">1</prop>
											</obj>
											<obj name="PropertyObject" class="RQEffProp" version="4">
												<prop name="PropertyTypeName">Efficiency</prop>
												<prop name="Position">16</prop>
												<prop name="IsDefault">1</prop>
												<prop name="Efficiency">2</prop>
												<obj name="ChannelProp" class="ChannelProperty" version="1">
													<prop name="ChannelIdx">0</prop>
												</obj>
											</obj>
											<obj name="PropertyObject" class="ChannelGenotype" version="4">
												<prop name="PropertyTypeName">Melt Geno Genotype</prop>
												<prop name="Position">16</prop>
												<prop name="IsDefault">1</prop>
												<prop name="ReadOnly">1</prop>
												<obj name="ChannelProp" class="ChannelProperty" version="1">
													<prop name="ChannelIdx">0</prop>
												</obj>
											</obj>
											<obj name="PropertyObject" class="GroupChannelTypeProp" version="4">
												<prop name="PropertyTypeName">Melt Geno Sample Type</prop>
												<prop name="Position">16</prop>
												<prop name="IsDefault">0</prop>
												<prop name="GroupSampleType">mstUnknown</prop>
												<obj name="ChannelProp" class="ChannelProperty" version="1">
													<prop name="ChannelIdx">0</prop>
												</obj>
											</obj>
											<obj name="PropertyObject" class="QuantSampleTypeProperty" version="4">
												<prop name="PropertyTypeName">Quantification Sample Type</prop>
												<prop name="Position">16</prop>
												<prop name="IsDefault">0</prop>
												<prop name="SampleType">qsUnknown</prop>
												<obj name="ChannelProp" class="ChannelProperty" version="1">
													<prop name="ChannelIdx">0</prop>
												</obj>
											</obj>
											<obj name="PropertyObject" class="ChannelGenotype" version="4">
												<prop name="PropertyTypeName">Scanning Genotype</prop>
												<prop name="Position">16</prop>
												<prop name="IsDefault">1</prop>
												<prop name="ReadOnly">1</prop>
												<obj name="ChannelProp" class="ChannelProperty" version="1">
													<prop name="ChannelIdx">0</prop>
												</obj>
											</obj>
											<obj name="PropertyObject" class="GroupChannelTypeProp" version="4">
												<prop name="PropertyTypeName">Scanning Sample Type</prop>
												<prop name="Position">16</prop>
												<prop name="IsDefault">0</prop>
												<prop name="GroupSampleType">mstUnknown</prop>
												<obj name="ChannelProp" class="ChannelProperty" version="1">
													<prop name="ChannelIdx">0</prop>
												</obj>
											</obj>
											<obj name="PropertyObject" class="TargetName" version="4">
												<prop name="PropertyTypeName">Target Name</prop>
												<prop name="Position">16</prop>
												<prop name="IsDefault">1</prop>
												<obj name="ChannelProp" class="ChannelProperty" version="1">
													<prop name="ChannelIdx">0</prop>
												</obj>
											</obj>
											<obj name="PropertyObject" class="RQTargetProperty" version="4">
												<prop name="PropertyTypeName">Target Type</prop>
												<prop name="Position">16</prop>
												<prop name="IsDefault">0</prop>
												<prop name="TargetType">dtNone</prop>
												<obj name="ChannelProp" class="ChannelProperty" version="1">
													<prop name="ChannelIdx">0</prop>
												</obj>
											</obj>
										</list>
									</obj>
								</list>
							</obj>
						</obj>
						<prop name="ChannelPropertyCount">1</prop>
						<prop name="ContainerPosition">16</prop>
						<prop name="HasSampleProperties">1</prop>
						<obj name="SampleProperties" class="PropertyList" version="1">
							<list name="emlist" count="14">
								<obj name="PropertyObject" class="SamplePrefColor" version="4">
									<prop name="PropertyTypeName">Color</prop>
									<prop name="Position">16</prop>
									<prop name="IsDefault">0</prop>
									<prop name="Color">clGray</prop>
								</obj>
								<obj name="PropertyObject" class="DominantChannelProp" version="4">
									<prop name="PropertyTypeName">Dominant Channel</prop>
									<prop name="Position">16</prop>
									<prop name="IsDefault">0</prop>
									<prop name="DominantChannel">0</prop>
								</obj>
								<obj name="PropertyObject" class="Genotype" version="4">
									<prop name="PropertyTypeName">EndPt Genotype</prop>
									<prop name="Position">16</prop>
									<prop name="IsDefault">1</prop>
									<prop name="ReadOnly">1</prop>
								</obj>
								<obj name="PropertyObject" class="GroupingSample" version="4">
									<prop name="PropertyTypeName">EndPt Sample Type</prop>
									<prop name="Position">16</prop>
									<prop name="IsDefault">0</prop>
									<prop name="GroupSampleType">mstUnknown</prop>
								</obj>
								<obj name="PropertyObject" class="SamplePrefLineStyle" version="4">
									<prop name="PropertyTypeName">Line Style</prop>
									<prop name="Position">16</prop>
									<prop name="IsDefault">0</prop>
									<prop name="LineStyle">psSolid</prop>
								</obj>
								<obj name="PropertyObject" class="GenSampleEditNotes" version="4">
									<prop name="PropertyTypeName">Notes</prop>
									<prop name="Position">16</prop>
									<prop name="IsDefault">1</prop>
								</obj>
								<obj name="PropertyObject" class="SamplePrefPointStyle" version="4">
									<prop name="PropertyTypeName">Point Style</prop>
									<prop name="Position">16</prop>
									<prop name="IsDefault">0</prop>
									<prop name="PointStyle">psNothing</prop>
								</obj>
								<obj name="PropertyObject" class="GenSampleEditPosition" version="4">
									<prop name="PropertyTypeName">Position</prop>
									<prop name="Position">16</prop>
									<prop name="IsDefault">1</prop>
								</obj>
								<obj name="PropertyObject" class="GenSampleEditReplicate" version="4">
									<prop name="PropertyTypeName">Replicate of</prop>
									<prop name="Position">16</prop>
									<prop name="IsDefault">1</prop>
									<prop name="ReplicateOf">-1</prop>
								</obj>
								<obj name="PropertyObject" class="HTCSampleID" version="4">
									<prop name="PropertyTypeName">Sample ID</prop>
									<prop name="Position">16</prop>
									<prop name="IsDefault">1</prop>
								</obj>
								<obj name="PropertyObject" class="GenSampleEditName" version="4">
									<prop name="PropertyTypeName">Sample Name</prop>
									<prop name="Position">16</prop>
									<prop name="IsDefault">1</prop>
									<prop name="name">Sample 17</prop>
								</obj>
								<obj name="PropertyObject" class="HTCSamplePrepNotes" version="4">
									<prop name="PropertyTypeName">Sample Prep Notes</prop>
									<prop name="Position">16</prop>
									<prop name="IsDefault">1</prop>
								</obj>
								<obj name="PropertyObject" class="GenSampleEditSubset" version="4">
									<prop name="PropertyTypeName">Subsets</prop>
									<prop name="Position">16</prop>
									<prop name="IsDefault">1</prop>
								</obj>
								<obj name="PropertyObject" class="SamplePrefWidth" version="5">
									<prop name="PropertyTypeName">Width</prop>
									<prop name="Position">16</prop>
									<prop name="IsDefault">1</prop>
									<prop name="Width">1</prop>
								</obj>
							</list>
						</obj>
					</obj>
					<obj name="item" class="SamplePropInfo" version="1">
						<obj name="ChannelProperties" class="ChanPropList" version="2">
							<obj name="ChannelProperties" class="EMList" version="1">
								<list name="emlist" count="1">
									<obj name="item" class="PropertyList" version="1">
										<list name="emlist" count="12">
											<obj name="PropertyObject" class="RQSampleTargetProperty" version="4">
												<prop name="PropertyTypeName">Combined Sample and Target Type</prop>
												<prop name="Position">17</prop>
												<prop name="IsDefault">0</prop>
												<obj name="ChannelProp" class="ChannelProperty" version="1">
													<prop name="ChannelIdx">0</prop>
												</obj>
											</obj>
											<obj name="PropertyObject" class="QuantConcProperty" version="4">
												<prop name="PropertyTypeName">Concentration</prop>
												<prop name="Position">17</prop>
												<prop name="IsDefault">1</prop>
												<prop name="Concentration">0</prop>
												<obj name="ChannelProp" class="ChannelProperty" version="1">
													<prop name="ChannelIdx">0</prop>
												</obj>
												<prop name="ReadOnly">1</prop>
											</obj>
											<obj name="PropertyObject" class="QuantCpHighProp" version="4">
												<prop name="PropertyTypeName">Cp High</prop>
												<prop name="Position">17</prop>
												<prop name="IsDefault">1</prop>
												<prop name="CpRangeHigh">0</prop>
												<obj name="ChannelProp" class="ChannelProperty" version="1">
													<prop name="ChannelIdx">0</prop>
												</obj>
												<prop name="ReadOnly">1</prop>
											</obj>
											<obj name="PropertyObject" class="QuantCpLowProp" version="4">
												<prop name="PropertyTypeName">Cp Low</prop>
												<prop name="Position">17</prop>
												<prop name="IsDefault">1</prop>
												<prop name="CpRangeLow">0</prop>
												<obj name="ChannelProp" class="ChannelProperty" version="1">
													<prop name="ChannelIdx">0</prop>
												</obj>
												<prop name="ReadOnly">1</prop>
											</obj>
											<obj name="PropertyObject" class="RQEffProp" version="4">
												<prop name="PropertyTypeName">Efficiency</prop>
												<prop name="Position">17</prop>
												<prop name="IsDefault">1</prop>
												<prop name="Efficiency">2</prop>
												<obj name="ChannelProp" class="ChannelProperty" version="1">
													<prop name="ChannelIdx">0</prop>
												</obj>
											</obj>
											<obj name="PropertyObject" class="ChannelGenotype" version="4">
												<prop name="PropertyTypeName">Melt Geno Genotype</prop>
												<prop name="Position">17</prop>
												<prop name="IsDefault">1</prop>
												<prop name="ReadOnly">1</prop>
												<obj name="ChannelProp" class="ChannelProperty" version="1">
													<prop name="ChannelIdx">0</prop>
												</obj>
											</obj>
											<obj name="PropertyObject" class="GroupChannelTypeProp" version="4">
												<prop name="PropertyTypeName">Melt Geno Sample Type</prop>
												<prop name="Position">17</prop>
												<prop name="IsDefault">0</prop>
												<prop name="GroupSampleType">mstUnknown</prop>
												<obj name="ChannelProp" class="ChannelProperty" version="1">
													<prop name="ChannelIdx">0</prop>
												</obj>
											</obj>
											<obj name="PropertyObject" class="QuantSampleTypeProperty" version="4">
												<prop name="PropertyTypeName">Quantification Sample Type</prop>
												<prop name="Position">17</prop>
												<prop name="IsDefault">0</prop>
												<prop name="SampleType">qsUnknown</prop>
												<obj name="ChannelProp" class="ChannelProperty" version="1">
													<prop name="ChannelIdx">0</prop>
												</obj>
											</obj>
											<obj name="PropertyObject" class="ChannelGenotype" version="4">
												<prop name="PropertyTypeName">Scanning Genotype</prop>
												<prop name="Position">17</prop>
												<prop name="IsDefault">1</prop>
												<prop name="ReadOnly">1</prop>
												<obj name="ChannelProp" class="ChannelProperty" version="1">
													<prop name="ChannelIdx">0</prop>
												</obj>
											</obj>
											<obj name="PropertyObject" class="GroupChannelTypeProp" version="4">
												<prop name="PropertyTypeName">Scanning Sample Type</prop>
												<prop name="Position">17</prop>
												<prop name="IsDefault">0</prop>
												<prop name="GroupSampleType">mstUnknown</prop>
												<obj name="ChannelProp" class="ChannelProperty" version="1">
													<prop name="ChannelIdx">0</prop>
												</obj>
											</obj>
											<obj name="PropertyObject" class="TargetName" version="4">
												<prop name="PropertyTypeName">Target Name</prop>
												<prop name="Position">17</prop>
												<prop name="IsDefault">1</prop>
												<obj name="ChannelProp" class="ChannelProperty" version="1">
													<prop name="ChannelIdx">0</prop>
												</obj>
											</obj>
											<obj name="PropertyObject" class="RQTargetProperty" version="4">
												<prop name="PropertyTypeName">Target Type</prop>
												<prop name="Position">17</prop>
												<prop name="IsDefault">0</prop>
												<prop name="TargetType">dtNone</prop>
												<obj name="ChannelProp" class="ChannelProperty" version="1">
													<prop name="ChannelIdx">0</prop>
												</obj>
											</obj>
										</list>
									</obj>
								</list>
							</obj>
						</obj>
						<prop name="ChannelPropertyCount">1</prop>
						<prop name="ContainerPosition">17</prop>
						<prop name="HasSampleProperties">1</prop>
						<obj name="SampleProperties" class="PropertyList" version="1">
							<list name="emlist" count="14">
								<obj name="PropertyObject" class="SamplePrefColor" version="4">
									<prop name="PropertyTypeName">Color</prop>
									<prop name="Position">17</prop>
									<prop name="IsDefault">0</prop>
									<prop name="Color">$0012D7FA</prop>
								</obj>
								<obj name="PropertyObject" class="DominantChannelProp" version="4">
									<prop name="PropertyTypeName">Dominant Channel</prop>
									<prop name="Position">17</prop>
									<prop name="IsDefault">0</prop>
									<prop name="DominantChannel">0</prop>
								</obj>
								<obj name="PropertyObject" class="Genotype" version="4">
									<prop name="PropertyTypeName">EndPt Genotype</prop>
									<prop name="Position">17</prop>
									<prop name="IsDefault">1</prop>
									<prop name="ReadOnly">1</prop>
								</obj>
								<obj name="PropertyObject" class="GroupingSample" version="4">
									<prop name="PropertyTypeName">EndPt Sample Type</prop>
									<prop name="Position">17</prop>
									<prop name="IsDefault">0</prop>
									<prop name="GroupSampleType">mstUnknown</prop>
								</obj>
								<obj name="PropertyObject" class="SamplePrefLineStyle" version="4">
									<prop name="PropertyTypeName">Line Style</prop>
									<prop name="Position">17</prop>
									<prop name="IsDefault">0</prop>
									<prop name="LineStyle">psSolid</prop>
								</obj>
								<obj name="PropertyObject" class="GenSampleEditNotes" version="4">
									<prop name="PropertyTypeName">Notes</prop>
									<prop name="Position">17</prop>
									<prop name="IsDefault">1</prop>
								</obj>
								<obj name="PropertyObject" class="SamplePrefPointStyle" version="4">
									<prop name="PropertyTypeName">Point Style</prop>
									<prop name="Position">17</prop>
									<prop name="IsDefault">0</prop>
									<prop name="PointStyle">psNothing</prop>
								</obj>
								<obj name="PropertyObject" class="GenSampleEditPosition" version="4">
									<prop name="PropertyTypeName">Position</prop>
									<prop name="Position">17</prop>
									<prop name="IsDefault">1</prop>
								</obj>
								<obj name="PropertyObject" class="GenSampleEditReplicate" version="4">
									<prop name="PropertyTypeName">Replicate of</prop>
									<prop name="Position">17</prop>
									<prop name="IsDefault">1</prop>
									<prop name="ReplicateOf">-1</prop>
								</obj>
								<obj name="PropertyObject" class="HTCSampleID" version="4">
									<prop name="PropertyTypeName">Sample ID</prop>
									<prop name="Position">17</prop>
									<prop name="IsDefault">1</prop>
								</obj>
								<obj name="PropertyObject" class="GenSampleEditName" version="4">
									<prop name="PropertyTypeName">Sample Name</prop>
									<prop name="Position">17</prop>
									<prop name="IsDefault">1</prop>
									<prop name="name">Sample 18</prop>
								</obj>
								<obj name="PropertyObject" class="HTCSamplePrepNotes" version="4">
									<prop name="PropertyTypeName">Sample Prep Notes</prop>
									<prop name="Position">17</prop>
									<prop name="IsDefault">1</prop>
								</obj>
								<obj name="PropertyObject" class="GenSampleEditSubset" version="4">
									<prop name="PropertyTypeName">Subsets</prop>
									<prop name="Position">17</prop>
									<prop name="IsDefault">1</prop>
								</obj>
								<obj name="PropertyObject" class="SamplePrefWidth" version="5">
									<prop name="PropertyTypeName">Width</prop>
									<prop name="Position">17</prop>
									<prop name="IsDefault">1</prop>
									<prop name="Width">1</prop>
								</obj>
							</list>
						</obj>
					</obj>
					<obj name="item" class="SamplePropInfo" version="1">
						<obj name="ChannelProperties" class="ChanPropList" version="2">
							<obj name="ChannelProperties" class="EMList" version="1">
								<list name="emlist" count="1">
									<obj name="item" class="PropertyList" version="1">
										<list name="emlist" count="12">
											<obj name="PropertyObject" class="RQSampleTargetProperty" version="4">
												<prop name="PropertyTypeName">Combined Sample and Target Type</prop>
												<prop name="Position">18</prop>
												<prop name="IsDefault">0</prop>
												<obj name="ChannelProp" class="ChannelProperty" version="1">
													<prop name="ChannelIdx">0</prop>
												</obj>
											</obj>
											<obj name="PropertyObject" class="QuantConcProperty" version="4">
												<prop name="PropertyTypeName">Concentration</prop>
												<prop name="Position">18</prop>
												<prop name="IsDefault">1</prop>
												<prop name="Concentration">0</prop>
												<obj name="ChannelProp" class="ChannelProperty" version="1">
													<prop name="ChannelIdx">0</prop>
												</obj>
												<prop name="ReadOnly">1</prop>
											</obj>
											<obj name="PropertyObject" class="QuantCpHighProp" version="4">
												<prop name="PropertyTypeName">Cp High</prop>
												<prop name="Position">18</prop>
												<prop name="IsDefault">1</prop>
												<prop name="CpRangeHigh">0</prop>
												<obj name="ChannelProp" class="ChannelProperty" version="1">
													<prop name="ChannelIdx">0</prop>
												</obj>
												<prop name="ReadOnly">1</prop>
											</obj>
											<obj name="PropertyObject" class="QuantCpLowProp" version="4">
												<prop name="PropertyTypeName">Cp Low</prop>
												<prop name="Position">18</prop>
												<prop name="IsDefault">1</prop>
												<prop name="CpRangeLow">0</prop>
												<obj name="ChannelProp" class="ChannelProperty" version="1">
													<prop name="ChannelIdx">0</prop>
												</obj>
												<prop name="ReadOnly">1</prop>
											</obj>
											<obj name="PropertyObject" class="RQEffProp" version="4">
												<prop name="PropertyTypeName">Efficiency</prop>
												<prop name="Position">18</prop>
												<prop name="IsDefault">1</prop>
												<prop name="Efficiency">2</prop>
												<obj name="ChannelProp" class="ChannelProperty" version="1">
													<prop name="ChannelIdx">0</prop>
												</obj>
											</obj>
											<obj name="PropertyObject" class="ChannelGenotype" version="4">
												<prop name="PropertyTypeName">Melt Geno Genotype</prop>
												<prop name="Position">18</prop>
												<prop name="IsDefault">1</prop>
												<prop name="ReadOnly">1</prop>
												<obj name="ChannelProp" class="ChannelProperty" version="1">
													<prop name="ChannelIdx">0</prop>
												</obj>
											</obj>
											<obj name="PropertyObject" class="GroupChannelTypeProp" version="4">
												<prop name="PropertyTypeName">Melt Geno Sample Type</prop>
												<prop name="Position">18</prop>
												<prop name="IsDefault">0</prop>
												<prop name="GroupSampleType">mstUnknown</prop>
												<obj name="ChannelProp" class="ChannelProperty" version="1">
													<prop name="ChannelIdx">0</prop>
												</obj>
											</obj>
											<obj name="PropertyObject" class="QuantSampleTypeProperty" version="4">
												<prop name="PropertyTypeName">Quantification Sample Type</prop>
												<prop name="Position">18</prop>
												<prop name="IsDefault">0</prop>
												<prop name="SampleType">qsUnknown</prop>
												<obj name="ChannelProp" class="ChannelProperty" version="1">
													<prop name="ChannelIdx">0</prop>
												</obj>
											</obj>
											<obj name="PropertyObject" class="ChannelGenotype" version="4">
												<prop name="PropertyTypeName">Scanning Genotype</prop>
												<prop name="Position">18</prop>
												<prop name="IsDefault">1</prop>
												<prop name="ReadOnly">1</prop>
												<obj name="ChannelProp" class="ChannelProperty" version="1">
													<prop name="ChannelIdx">0</prop>
												</obj>
											</obj>
											<obj name="PropertyObject" class="GroupChannelTypeProp" version="4">
												<prop name="PropertyTypeName">Scanning Sample Type</prop>
												<prop name="Position">18</prop>
												<prop name="IsDefault">0</prop>
												<prop name="GroupSampleType">mstUnknown</prop>
												<obj name="ChannelProp" class="ChannelProperty" version="1">
													<prop name="ChannelIdx">0</prop>
												</obj>
											</obj>
											<obj name="PropertyObject" class="TargetName" version="4">
												<prop name="PropertyTypeName">Target Name</prop>
												<prop name="Position">18</prop>
												<prop name="IsDefault">1</prop>
												<obj name="ChannelProp" class="ChannelProperty" version="1">
													<prop name="ChannelIdx">0</prop>
												</obj>
											</obj>
											<obj name="PropertyObject" class="RQTargetProperty" version="4">
												<prop name="PropertyTypeName">Target Type</prop>
												<prop name="Position">18</prop>
												<prop name="IsDefault">0</prop>
												<prop name="TargetType">dtNone</prop>
												<obj name="ChannelProp" class="ChannelProperty" version="1">
													<prop name="ChannelIdx">0</prop>
												</obj>
											</obj>
										</list>
									</obj>
								</list>
							</obj>
						</obj>
						<prop name="ChannelPropertyCount">1</prop>
						<prop name="ContainerPosition">18</prop>
						<prop name="HasSampleProperties">1</prop>
						<obj name="SampleProperties" class="PropertyList" version="1">
							<list name="emlist" count="14">
								<obj name="PropertyObject" class="SamplePrefColor" version="4">
									<prop name="PropertyTypeName">Color</prop>
									<prop name="Position">18</prop>
									<prop name="IsDefault">0</prop>
									<prop name="Color">$00000097</prop>
								</obj>
								<obj name="PropertyObject" class="DominantChannelProp" version="4">
									<prop name="PropertyTypeName">Dominant Channel</prop>
									<prop name="Position">18</prop>
									<prop name="IsDefault">0</prop>
									<prop name="DominantChannel">0</prop>
								</obj>
								<obj name="PropertyObject" class="Genotype" version="4">
									<prop name="PropertyTypeName">EndPt Genotype</prop>
									<prop name="Position">18</prop>
									<prop name="IsDefault">1</prop>
									<prop name="ReadOnly">1</prop>
								</obj>
								<obj name="PropertyObject" class="GroupingSample" version="4">
									<prop name="PropertyTypeName">EndPt Sample Type</prop>
									<prop name="Position">18</prop>
									<prop name="IsDefault">0</prop>
									<prop name="GroupSampleType">mstUnknown</prop>
								</obj>
								<obj name="PropertyObject" class="SamplePrefLineStyle" version="4">
									<prop name="PropertyTypeName">Line Style</prop>
									<prop name="Position">18</prop>
									<prop name="IsDefault">0</prop>
									<prop name="LineStyle">psSolid</prop>
								</obj>
								<obj name="PropertyObject" class="GenSampleEditNotes" version="4">
									<prop name="PropertyTypeName">Notes</prop>
									<prop name="Position">18</prop>
									<prop name="IsDefault">1</prop>
								</obj>
								<obj name="PropertyObject" class="SamplePrefPointStyle" version="4">
									<prop name="PropertyTypeName">Point Style</prop>
									<prop name="Position">18</prop>
									<prop name="IsDefault">0</prop>
									<prop name="PointStyle">psNothing</prop>
								</obj>
								<obj name="PropertyObject" class="GenSampleEditPosition" version="4">
									<prop name="PropertyTypeName">Position</prop>
									<prop name="Position">18</prop>
									<prop name="IsDefault">1</prop>
								</obj>
								<obj name="PropertyObject" class="GenSampleEditReplicate" version="4">
									<prop name="PropertyTypeName">Replicate of</prop>
									<prop name="Position">18</prop>
									<prop name="IsDefault">1</prop>
									<prop name="ReplicateOf">-1</prop>
								</obj>
								<obj name="PropertyObject" class="HTCSampleID" version="4">
									<prop name="PropertyTypeName">Sample ID</prop>
									<prop name="Position">18</prop>
									<prop name="IsDefault">1</prop>
								</obj>
								<obj name="PropertyObject" class="GenSampleEditName" version="4">
									<prop name="PropertyTypeName">Sample Name</prop>
									<prop name="Position">18</prop>
									<prop name="IsDefault">1</prop>
									<prop name="name">Sample 19</prop>
								</obj>
								<obj name="PropertyObject" class="HTCSamplePrepNotes" version="4">
									<prop name="PropertyTypeName">Sample Prep Notes</prop>
									<prop name="Position">18</prop>
									<prop name="IsDefault">1</prop>
								</obj>
								<obj name="PropertyObject" class="GenSampleEditSubset" version="4">
									<prop name="PropertyTypeName">Subsets</prop>
									<prop name="Position">18</prop>
									<prop name="IsDefault">1</prop>
								</obj>
								<obj name="PropertyObject" class="SamplePrefWidth" version="5">
									<prop name="PropertyTypeName">Width</prop>
									<prop name="Position">18</prop>
									<prop name="IsDefault">1</prop>
									<prop name="Width">1</prop>
								</obj>
							</list>
						</obj>
					</obj>
					<obj name="item" class="SamplePropInfo" version="1">
						<obj name="ChannelProperties" class="ChanPropList" version="2">
							<obj name="ChannelProperties" class="EMList" version="1">
								<list name="emlist" count="1">
									<obj name="item" class="PropertyList" version="1">
										<list name="emlist" count="12">
											<obj name="PropertyObject" class="RQSampleTargetProperty" version="4">
												<prop name="PropertyTypeName">Combined Sample and Target Type</prop>
												<prop name="Position">19</prop>
												<prop name="IsDefault">0</prop>
												<obj name="ChannelProp" class="ChannelProperty" version="1">
													<prop name="ChannelIdx">0</prop>
												</obj>
											</obj>
											<obj name="PropertyObject" class="QuantConcProperty" version="4">
												<prop name="PropertyTypeName">Concentration</prop>
												<prop name="Position">19</prop>
												<prop name="IsDefault">1</prop>
												<prop name="Concentration">0</prop>
												<obj name="ChannelProp" class="ChannelProperty" version="1">
													<prop name="ChannelIdx">0</prop>
												</obj>
												<prop name="ReadOnly">1</prop>
											</obj>
											<obj name="PropertyObject" class="QuantCpHighProp" version="4">
												<prop name="PropertyTypeName">Cp High</prop>
												<prop name="Position">19</prop>
												<prop name="IsDefault">1</prop>
												<prop name="CpRangeHigh">0</prop>
												<obj name="ChannelProp" class="ChannelProperty" version="1">
													<prop name="ChannelIdx">0</prop>
												</obj>
												<prop name="ReadOnly">1</prop>
											</obj>
											<obj name="PropertyObject" class="QuantCpLowProp" version="4">
												<prop name="PropertyTypeName">Cp Low</prop>
												<prop name="Position">19</prop>
												<prop name="IsDefault">1</prop>
												<prop name="CpRangeLow">0</prop>
												<obj name="ChannelProp" class="ChannelProperty" version="1">
													<prop name="ChannelIdx">0</prop>
												</obj>
												<prop name="ReadOnly">1</prop>
											</obj>
											<obj name="PropertyObject" class="RQEffProp" version="4">
												<prop name="PropertyTypeName">Efficiency</prop>
												<prop name="Position">19</prop>
												<prop name="IsDefault">1</prop>
												<prop name="Efficiency">2</prop>
												<obj name="ChannelProp" class="ChannelProperty" version="1">
													<prop name="ChannelIdx">0</prop>
												</obj>
											</obj>
											<obj name="PropertyObject" class="ChannelGenotype" version="4">
												<prop name="PropertyTypeName">Melt Geno Genotype</prop>
												<prop name="Position">19</prop>
												<prop name="IsDefault">1</prop>
												<prop name="ReadOnly">1</prop>
												<obj name="ChannelProp" class="ChannelProperty" version="1">
													<prop name="ChannelIdx">0</prop>
												</obj>
											</obj>
											<obj name="PropertyObject" class="GroupChannelTypeProp" version="4">
												<prop name="PropertyTypeName">Melt Geno Sample Type</prop>
												<prop name="Position">19</prop>
												<prop name="IsDefault">0</prop>
												<prop name="GroupSampleType">mstUnknown</prop>
												<obj name="ChannelProp" class="ChannelProperty" version="1">
													<prop name="ChannelIdx">0</prop>
												</obj>
											</obj>
											<obj name="PropertyObject" class="QuantSampleTypeProperty" version="4">
												<prop name="PropertyTypeName">Quantification Sample Type</prop>
												<prop name="Position">19</prop>
												<prop name="IsDefault">0</prop>
												<prop name="SampleType">qsUnknown</prop>
												<obj name="ChannelProp" class="ChannelProperty" version="1">
													<prop name="ChannelIdx">0</prop>
												</obj>
											</obj>
											<obj name="PropertyObject" class="ChannelGenotype" version="4">
												<prop name="PropertyTypeName">Scanning Genotype</prop>
												<prop name="Position">19</prop>
												<prop name="IsDefault">1</prop>
												<prop name="ReadOnly">1</prop>
												<obj name="ChannelProp" class="ChannelProperty" version="1">
													<prop name="ChannelIdx">0</prop>
												</obj>
											</obj>
											<obj name="PropertyObject" class="GroupChannelTypeProp" version="4">
												<prop name="PropertyTypeName">Scanning Sample Type</prop>
												<prop name="Position">19</prop>
												<prop name="IsDefault">0</prop>
												<prop name="GroupSampleType">mstUnknown</prop>
												<obj name="ChannelProp" class="ChannelProperty" version="1">
													<prop name="ChannelIdx">0</prop>
												</obj>
											</obj>
											<obj name="PropertyObject" class="TargetName" version="4">
												<prop name="PropertyTypeName">Target Name</prop>
												<prop name="Position">19</prop>
												<prop name="IsDefault">1</prop>
												<obj name="ChannelProp" class="ChannelProperty" version="1">
													<prop name="ChannelIdx">0</prop>
												</obj>
											</obj>
											<obj name="PropertyObject" class="RQTargetProperty" version="4">
												<prop name="PropertyTypeName">Target Type</prop>
												<prop name="Position">19</prop>
												<prop name="IsDefault">0</prop>
												<prop name="TargetType">dtNone</prop>
												<obj name="ChannelProp" class="ChannelProperty" version="1">
													<prop name="ChannelIdx">0</prop>
												</obj>
											</obj>
										</list>
									</obj>
								</list>
							</obj>
						</obj>
						<prop name="ChannelPropertyCount">1</prop>
						<prop name="ContainerPosition">19</prop>
						<prop name="HasSampleProperties">1</prop>
						<obj name="SampleProperties" class="PropertyList" version="1">
							<list name="emlist" count="14">
								<obj name="PropertyObject" class="SamplePrefColor" version="4">
									<prop name="PropertyTypeName">Color</prop>
									<prop name="Position">19</prop>
									<prop name="IsDefault">0</prop>
									<prop name="Color">$00FFFF0F</prop>
								</obj>
								<obj name="PropertyObject" class="DominantChannelProp" version="4">
									<prop name="PropertyTypeName">Dominant Channel</prop>
									<prop name="Position">19</prop>
									<prop name="IsDefault">0</prop>
									<prop name="DominantChannel">0</prop>
								</obj>
								<obj name="PropertyObject" class="Genotype" version="4">
									<prop name="PropertyTypeName">EndPt Genotype</prop>
									<prop name="Position">19</prop>
									<prop name="IsDefault">1</prop>
									<prop name="ReadOnly">1</prop>
								</obj>
								<obj name="PropertyObject" class="GroupingSample" version="4">
									<prop name="PropertyTypeName">EndPt Sample Type</prop>
									<prop name="Position">19</prop>
									<prop name="IsDefault">0</prop>
									<prop name="GroupSampleType">mstUnknown</prop>
								</obj>
								<obj name="PropertyObject" class="SamplePrefLineStyle" version="4">
									<prop name="PropertyTypeName">Line Style</prop>
									<prop name="Position">19</prop>
									<prop name="IsDefault">0</prop>
									<prop name="LineStyle">psSolid</prop>
								</obj>
								<obj name="PropertyObject" class="GenSampleEditNotes" version="4">
									<prop name="PropertyTypeName">Notes</prop>
									<prop name="Position">19</prop>
									<prop name="IsDefault">1</prop>
								</obj>
								<obj name="PropertyObject" class="SamplePrefPointStyle" version="4">
									<prop name="PropertyTypeName">Point Style</prop>
									<prop name="Position">19</prop>
									<prop name="IsDefault">0</prop>
									<prop name="PointStyle">psNothing</prop>
								</obj>
								<obj name="PropertyObject" class="GenSampleEditPosition" version="4">
									<prop name="PropertyTypeName">Position</prop>
									<prop name="Position">19</prop>
									<prop name="IsDefault">1</prop>
								</obj>
								<obj name="PropertyObject" class="GenSampleEditReplicate" version="4">
									<prop name="PropertyTypeName">Replicate of</prop>
									<prop name="Position">19</prop>
									<prop name="IsDefault">1</prop>
									<prop name="ReplicateOf">-1</prop>
								</obj>
								<obj name="PropertyObject" class="HTCSampleID" version="4">
									<prop name="PropertyTypeName">Sample ID</prop>
									<prop name="Position">19</prop>
									<prop name="IsDefault">1</prop>
								</obj>
								<obj name="PropertyObject" class="GenSampleEditName" version="4">
									<prop name="PropertyTypeName">Sample Name</prop>
									<prop name="Position">19</prop>
									<prop name="IsDefault">1</prop>
									<prop name="name">Sample 20</prop>
								</obj>
								<obj name="PropertyObject" class="HTCSamplePrepNotes" version="4">
									<prop name="PropertyTypeName">Sample Prep Notes</prop>
									<prop name="Position">19</prop>
									<prop name="IsDefault">1</prop>
								</obj>
								<obj name="PropertyObject" class="GenSampleEditSubset" version="4">
									<prop name="PropertyTypeName">Subsets</prop>
									<prop name="Position">19</prop>
									<prop name="IsDefault">1</prop>
								</obj>
								<obj name="PropertyObject" class="SamplePrefWidth" version="5">
									<prop name="PropertyTypeName">Width</prop>
									<prop name="Position">19</prop>
									<prop name="IsDefault">1</prop>
									<prop name="Width">1</prop>
								</obj>
							</list>
						</obj>
					</obj>
					<obj name="item" class="SamplePropInfo" version="1">
						<obj name="ChannelProperties" class="ChanPropList" version="2">
							<obj name="ChannelProperties" class="EMList" version="1">
								<list name="emlist" count="1">
									<obj name="item" class="PropertyList" version="1">
										<list name="emlist" count="12">
											<obj name="PropertyObject" class="RQSampleTargetProperty" version="4">
												<prop name="PropertyTypeName">Combined Sample and Target Type</prop>
												<prop name="Position">20</prop>
												<prop name="IsDefault">0</prop>
												<obj name="ChannelProp" class="ChannelProperty" version="1">
													<prop name="ChannelIdx">0</prop>
												</obj>
											</obj>
											<obj name="PropertyObject" class="QuantConcProperty" version="4">
												<prop name="PropertyTypeName">Concentration</prop>
												<prop name="Position">20</prop>
												<prop name="IsDefault">1</prop>
												<prop name="Concentration">0</prop>
												<obj name="ChannelProp" class="ChannelProperty" version="1">
													<prop name="ChannelIdx">0</prop>
												</obj>
												<prop name="ReadOnly">1</prop>
											</obj>
											<obj name="PropertyObject" class="QuantCpHighProp" version="4">
												<prop name="PropertyTypeName">Cp High</prop>
												<prop name="Position">20</prop>
												<prop name="IsDefault">1</prop>
												<prop name="CpRangeHigh">0</prop>
												<obj name="ChannelProp" class="ChannelProperty" version="1">
													<prop name="ChannelIdx">0</prop>
												</obj>
												<prop name="ReadOnly">1</prop>
											</obj>
											<obj name="PropertyObject" class="QuantCpLowProp" version="4">
												<prop name="PropertyTypeName">Cp Low</prop>
												<prop name="Position">20</prop>
												<prop name="IsDefault">1</prop>
												<prop name="CpRangeLow">0</prop>
												<obj name="ChannelProp" class="ChannelProperty" version="1">
													<prop name="ChannelIdx">0</prop>
												</obj>
												<prop name="ReadOnly">1</prop>
											</obj>
											<obj name="PropertyObject" class="RQEffProp" version="4">
												<prop name="PropertyTypeName">Efficiency</prop>
												<prop name="Position">20</prop>
												<prop name="IsDefault">1</prop>
												<prop name="Efficiency">2</prop>
												<obj name="ChannelProp" class="ChannelProperty" version="1">
													<prop name="ChannelIdx">0</prop>
												</obj>
											</obj>
											<obj name="PropertyObject" class="ChannelGenotype" version="4">
												<prop name="PropertyTypeName">Melt Geno Genotype</prop>
												<prop name="Position">20</prop>
												<prop name="IsDefault">1</prop>
												<prop name="ReadOnly">1</prop>
												<obj name="ChannelProp" class="ChannelProperty" version="1">
													<prop name="ChannelIdx">0</prop>
												</obj>
											</obj>
											<obj name="PropertyObject" class="GroupChannelTypeProp" version="4">
												<prop name="PropertyTypeName">Melt Geno Sample Type</prop>
												<prop name="Position">20</prop>
												<prop name="IsDefault">0</prop>
												<prop name="GroupSampleType">mstUnknown</prop>
												<obj name="ChannelProp" class="ChannelProperty" version="1">
													<prop name="ChannelIdx">0</prop>
												</obj>
											</obj>
											<obj name="PropertyObject" class="QuantSampleTypeProperty" version="4">
												<prop name="PropertyTypeName">Quantification Sample Type</prop>
												<prop name="Position">20</prop>
												<prop name="IsDefault">0</prop>
												<prop name="SampleType">qsUnknown</prop>
												<obj name="ChannelProp" class="ChannelProperty" version="1">
													<prop name="ChannelIdx">0</prop>
												</obj>
											</obj>
											<obj name="PropertyObject" class="ChannelGenotype" version="4">
												<prop name="PropertyTypeName">Scanning Genotype</prop>
												<prop name="Position">20</prop>
												<prop name="IsDefault">1</prop>
												<prop name="ReadOnly">1</prop>
												<obj name="ChannelProp" class="ChannelProperty" version="1">
													<prop name="ChannelIdx">0</prop>
												</obj>
											</obj>
											<obj name="PropertyObject" class="GroupChannelTypeProp" version="4">
												<prop name="PropertyTypeName">Scanning Sample Type</prop>
												<prop name="Position">20</prop>
												<prop name="IsDefault">0</prop>
												<prop name="GroupSampleType">mstUnknown</prop>
												<obj name="ChannelProp" class="ChannelProperty" version="1">
													<prop name="ChannelIdx">0</prop>
												</obj>
											</obj>
											<obj name="PropertyObject" class="TargetName" version="4">
												<prop name="PropertyTypeName">Target Name</prop>
												<prop name="Position">20</prop>
												<prop name="IsDefault">1</prop>
												<obj name="ChannelProp" class="ChannelProperty" version="1">
													<prop name="ChannelIdx">0</prop>
												</obj>
											</obj>
											<obj name="PropertyObject" class="RQTargetProperty" version="4">
												<prop name="PropertyTypeName">Target Type</prop>
												<prop name="Position">20</prop>
												<prop name="IsDefault">0</prop>
												<prop name="TargetType">dtNone</prop>
												<obj name="ChannelProp" class="ChannelProperty" version="1">
													<prop name="ChannelIdx">0</prop>
												</obj>
											</obj>
										</list>
									</obj>
								</list>
							</obj>
						</obj>
						<prop name="ChannelPropertyCount">1</prop>
						<prop name="ContainerPosition">20</prop>
						<prop name="HasSampleProperties">1</prop>
						<obj name="SampleProperties" class="PropertyList" version="1">
							<list name="emlist" count="14">
								<obj name="PropertyObject" class="SamplePrefColor" version="4">
									<prop name="PropertyTypeName">Color</prop>
									<prop name="Position">20</prop>
									<prop name="IsDefault">0</prop>
									<prop name="Color">$00404000</prop>
								</obj>
								<obj name="PropertyObject" class="DominantChannelProp" version="4">
									<prop name="PropertyTypeName">Dominant Channel</prop>
									<prop name="Position">20</prop>
									<prop name="IsDefault">0</prop>
									<prop name="DominantChannel">0</prop>
								</obj>
								<obj name="PropertyObject" class="Genotype" version="4">
									<prop name="PropertyTypeName">EndPt Genotype</prop>
									<prop name="Position">20</prop>
									<prop name="IsDefault">1</prop>
									<prop name="ReadOnly">1</prop>
								</obj>
								<obj name="PropertyObject" class="GroupingSample" version="4">
									<prop name="PropertyTypeName">EndPt Sample Type</prop>
									<prop name="Position">20</prop>
									<prop name="IsDefault">0</prop>
									<prop name="GroupSampleType">mstUnknown</prop>
								</obj>
								<obj name="PropertyObject" class="SamplePrefLineStyle" version="4">
									<prop name="PropertyTypeName">Line Style</prop>
									<prop name="Position">20</prop>
									<prop name="IsDefault">0</prop>
									<prop name="LineStyle">psSolid</prop>
								</obj>
								<obj name="PropertyObject" class="GenSampleEditNotes" version="4">
									<prop name="PropertyTypeName">Notes</prop>
									<prop name="Position">20</prop>
									<prop name="IsDefault">1</prop>
								</obj>
								<obj name="PropertyObject" class="SamplePrefPointStyle" version="4">
									<prop name="PropertyTypeName">Point Style</prop>
									<prop name="Position">20</prop>
									<prop name="IsDefault">0</prop>
									<prop name="PointStyle">psNothing</prop>
								</obj>
								<obj name="PropertyObject" class="GenSampleEditPosition" version="4">
									<prop name="PropertyTypeName">Position</prop>
									<prop name="Position">20</prop>
									<prop name="IsDefault">1</prop>
								</obj>
								<obj name="PropertyObject" class="GenSampleEditReplicate" version="4">
									<prop name="PropertyTypeName">Replicate of</prop>
									<prop name="Position">20</prop>
									<prop name="IsDefault">1</prop>
									<prop name="ReplicateOf">-1</prop>
								</obj>
								<obj name="PropertyObject" class="HTCSampleID" version="4">
									<prop name="PropertyTypeName">Sample ID</prop>
									<prop name="Position">20</prop>
									<prop name="IsDefault">1</prop>
								</obj>
								<obj name="PropertyObject" class="GenSampleEditName" version="4">
									<prop name="PropertyTypeName">Sample Name</prop>
									<prop name="Position">20</prop>
									<prop name="IsDefault">1</prop>
									<prop name="name">Sample 21</prop>
								</obj>
								<obj name="PropertyObject" class="HTCSamplePrepNotes" version="4">
									<prop name="PropertyTypeName">Sample Prep Notes</prop>
									<prop name="Position">20</prop>
									<prop name="IsDefault">1</prop>
								</obj>
								<obj name="PropertyObject" class="GenSampleEditSubset" version="4">
									<prop name="PropertyTypeName">Subsets</prop>
									<prop name="Position">20</prop>
									<prop name="IsDefault">1</prop>
								</obj>
								<obj name="PropertyObject" class="SamplePrefWidth" version="5">
									<prop name="PropertyTypeName">Width</prop>
									<prop name="Position">20</prop>
									<prop name="IsDefault">1</prop>
									<prop name="Width">1</prop>
								</obj>
							</list>
						</obj>
					</obj>
					<obj name="item" class="SamplePropInfo" version="1">
						<obj name="ChannelProperties" class="ChanPropList" version="2">
							<obj name="ChannelProperties" class="EMList" version="1">
								<list name="emlist" count="1">
									<obj name="item" class="PropertyList" version="1">
										<list name="emlist" count="12">
											<obj name="PropertyObject" class="RQSampleTargetProperty" version="4">
												<prop name="PropertyTypeName">Combined Sample and Target Type</prop>
												<prop name="Position">21</prop>
												<prop name="IsDefault">0</prop>
												<obj name="ChannelProp" class="ChannelProperty" version="1">
													<prop name="ChannelIdx">0</prop>
												</obj>
											</obj>
											<obj name="PropertyObject" class="QuantConcProperty" version="4">
												<prop name="PropertyTypeName">Concentration</prop>
												<prop name="Position">21</prop>
												<prop name="IsDefault">1</prop>
												<prop name="Concentration">0</prop>
												<obj name="ChannelProp" class="ChannelProperty" version="1">
													<prop name="ChannelIdx">0</prop>
												</obj>
												<prop name="ReadOnly">1</prop>
											</obj>
											<obj name="PropertyObject" class="QuantCpHighProp" version="4">
												<prop name="PropertyTypeName">Cp High</prop>
												<prop name="Position">21</prop>
												<prop name="IsDefault">1</prop>
												<prop name="CpRangeHigh">0</prop>
												<obj name="ChannelProp" class="ChannelProperty" version="1">
													<prop name="ChannelIdx">0</prop>
												</obj>
												<prop name="ReadOnly">1</prop>
											</obj>
											<obj name="PropertyObject" class="QuantCpLowProp" version="4">
												<prop name="PropertyTypeName">Cp Low</prop>
												<prop name="Position">21</prop>
												<prop name="IsDefault">1</prop>
												<prop name="CpRangeLow">0</prop>
												<obj name="ChannelProp" class="ChannelProperty" version="1">
													<prop name="ChannelIdx">0</prop>
												</obj>
												<prop name="ReadOnly">1</prop>
											</obj>
											<obj name="PropertyObject" class="RQEffProp" version="4">
												<prop name="PropertyTypeName">Efficiency</prop>
												<prop name="Position">21</prop>
												<prop name="IsDefault">1</prop>
												<prop name="Efficiency">2</prop>
												<obj name="ChannelProp" class="ChannelProperty" version="1">
													<prop name="ChannelIdx">0</prop>
												</obj>
											</obj>
											<obj name="PropertyObject" class="ChannelGenotype" version="4">
												<prop name="PropertyTypeName">Melt Geno Genotype</prop>
												<prop name="Position">21</prop>
												<prop name="IsDefault">1</prop>
												<prop name="ReadOnly">1</prop>
												<obj name="ChannelProp" class="ChannelProperty" version="1">
													<prop name="ChannelIdx">0</prop>
												</obj>
											</obj>
											<obj name="PropertyObject" class="GroupChannelTypeProp" version="4">
												<prop name="PropertyTypeName">Melt Geno Sample Type</prop>
												<prop name="Position">21</prop>
												<prop name="IsDefault">0</prop>
												<prop name="GroupSampleType">mstUnknown</prop>
												<obj name="ChannelProp" class="ChannelProperty" version="1">
													<prop name="ChannelIdx">0</prop>
												</obj>
											</obj>
											<obj name="PropertyObject" class="QuantSampleTypeProperty" version="4">
												<prop name="PropertyTypeName">Quantification Sample Type</prop>
												<prop name="Position">21</prop>
												<prop name="IsDefault">0</prop>
												<prop name="SampleType">qsUnknown</prop>
												<obj name="ChannelProp" class="ChannelProperty" version="1">
													<prop name="ChannelIdx">0</prop>
												</obj>
											</obj>
											<obj name="PropertyObject" class="ChannelGenotype" version="4">
												<prop name="PropertyTypeName">Scanning Genotype</prop>
												<prop name="Position">21</prop>
												<prop name="IsDefault">1</prop>
												<prop name="ReadOnly">1</prop>
												<obj name="ChannelProp" class="ChannelProperty" version="1">
													<prop name="ChannelIdx">0</prop>
												</obj>
											</obj>
											<obj name="PropertyObject" class="GroupChannelTypeProp" version="4">
												<prop name="PropertyTypeName">Scanning Sample Type</prop>
												<prop name="Position">21</prop>
												<prop name="IsDefault">0</prop>
												<prop name="GroupSampleType">mstUnknown</prop>
												<obj name="ChannelProp" class="ChannelProperty" version="1">
													<prop name="ChannelIdx">0</prop>
												</obj>
											</obj>
											<obj name="PropertyObject" class="TargetName" version="4">
												<prop name="PropertyTypeName">Target Name</prop>
												<prop name="Position">21</prop>
												<prop name="IsDefault">1</prop>
												<obj name="ChannelProp" class="ChannelProperty" version="1">
													<prop name="ChannelIdx">0</prop>
												</obj>
											</obj>
											<obj name="PropertyObject" class="RQTargetProperty" version="4">
												<prop name="PropertyTypeName">Target Type</prop>
												<prop name="Position">21</prop>
												<prop name="IsDefault">0</prop>
												<prop name="TargetType">dtNone</prop>
												<obj name="ChannelProp" class="ChannelProperty" version="1">
													<prop name="ChannelIdx">0</prop>
												</obj>
											</obj>
										</list>
									</obj>
								</list>
							</obj>
						</obj>
						<prop name="ChannelPropertyCount">1</prop>
						<prop name="ContainerPosition">21</prop>
						<prop name="HasSampleProperties">1</prop>
						<obj name="SampleProperties" class="PropertyList" version="1">
							<list name="emlist" count="14">
								<obj name="PropertyObject" class="SamplePrefColor" version="4">
									<prop name="PropertyTypeName">Color</prop>
									<prop name="Position">21</prop>
									<prop name="IsDefault">0</prop>
									<prop name="Color">$004080FF</prop>
								</obj>
								<obj name="PropertyObject" class="DominantChannelProp" version="4">
									<prop name="PropertyTypeName">Dominant Channel</prop>
									<prop name="Position">21</prop>
									<prop name="IsDefault">0</prop>
									<prop name="DominantChannel">0</prop>
								</obj>
								<obj name="PropertyObject" class="Genotype" version="4">
									<prop name="PropertyTypeName">EndPt Genotype</prop>
									<prop name="Position">21</prop>
									<prop name="IsDefault">1</prop>
									<prop name="ReadOnly">1</prop>
								</obj>
								<obj name="PropertyObject" class="GroupingSample" version="4">
									<prop name="PropertyTypeName">EndPt Sample Type</prop>
									<prop name="Position">21</prop>
									<prop name="IsDefault">0</prop>
									<prop name="GroupSampleType">mstUnknown</prop>
								</obj>
								<obj name="PropertyObject" class="SamplePrefLineStyle" version="4">
									<prop name="PropertyTypeName">Line Style</prop>
									<prop name="Position">21</prop>
									<prop name="IsDefault">0</prop>
									<prop name="LineStyle">psSolid</prop>
								</obj>
								<obj name="PropertyObject" class="GenSampleEditNotes" version="4">
									<prop name="PropertyTypeName">Notes</prop>
									<prop name="Position">21</prop>
									<prop name="IsDefault">1</prop>
								</obj>
								<obj name="PropertyObject" class="SamplePrefPointStyle" version="4">
									<prop name="PropertyTypeName">Point Style</prop>
									<prop name="Position">21</prop>
									<prop name="IsDefault">0</prop>
									<prop name="PointStyle">psNothing</prop>
								</obj>
								<obj name="PropertyObject" class="GenSampleEditPosition" version="4">
									<prop name="PropertyTypeName">Position</prop>
									<prop name="Position">21</prop>
									<prop name="IsDefault">1</prop>
								</obj>
								<obj name="PropertyObject" class="GenSampleEditReplicate" version="4">
									<prop name="PropertyTypeName">Replicate of</prop>
									<prop name="Position">21</prop>
									<prop name="IsDefault">1</prop>
									<prop name="ReplicateOf">-1</prop>
								</obj>
								<obj name="PropertyObject" class="HTCSampleID" version="4">
									<prop name="PropertyTypeName">Sample ID</prop>
									<prop name="Position">21</prop>
									<prop name="IsDefault">1</prop>
								</obj>
								<obj name="PropertyObject" class="GenSampleEditName" version="4">
									<prop name="PropertyTypeName">Sample Name</prop>
									<prop name="Position">21</prop>
									<prop name="IsDefault">1</prop>
									<prop name="name">Sample 22</prop>
								</obj>
								<obj name="PropertyObject" class="HTCSamplePrepNotes" version="4">
									<prop name="PropertyTypeName">Sample Prep Notes</prop>
									<prop name="Position">21</prop>
									<prop name="IsDefault">1</prop>
								</obj>
								<obj name="PropertyObject" class="GenSampleEditSubset" version="4">
									<prop name="PropertyTypeName">Subsets</prop>
									<prop name="Position">21</prop>
									<prop name="IsDefault">1</prop>
								</obj>
								<obj name="PropertyObject" class="SamplePrefWidth" version="5">
									<prop name="PropertyTypeName">Width</prop>
									<prop name="Position">21</prop>
									<prop name="IsDefault">1</prop>
									<prop name="Width">1</prop>
								</obj>
							</list>
						</obj>
					</obj>
					<obj name="item" class="SamplePropInfo" version="1">
						<obj name="ChannelProperties" class="ChanPropList" version="2">
							<obj name="ChannelProperties" class="EMList" version="1">
								<list name="emlist" count="1">
									<obj name="item" class="PropertyList" version="1">
										<list name="emlist" count="12">
											<obj name="PropertyObject" class="RQSampleTargetProperty" version="4">
												<prop name="PropertyTypeName">Combined Sample and Target Type</prop>
												<prop name="Position">22</prop>
												<prop name="IsDefault">0</prop>
												<obj name="ChannelProp" class="ChannelProperty" version="1">
													<prop name="ChannelIdx">0</prop>
												</obj>
											</obj>
											<obj name="PropertyObject" class="QuantConcProperty" version="4">
												<prop name="PropertyTypeName">Concentration</prop>
												<prop name="Position">22</prop>
												<prop name="IsDefault">1</prop>
												<prop name="Concentration">0</prop>
												<obj name="ChannelProp" class="ChannelProperty" version="1">
													<prop name="ChannelIdx">0</prop>
												</obj>
												<prop name="ReadOnly">1</prop>
											</obj>
											<obj name="PropertyObject" class="QuantCpHighProp" version="4">
												<prop name="PropertyTypeName">Cp High</prop>
												<prop name="Position">22</prop>
												<prop name="IsDefault">1</prop>
												<prop name="CpRangeHigh">0</prop>
												<obj name="ChannelProp" class="ChannelProperty" version="1">
													<prop name="ChannelIdx">0</prop>
												</obj>
												<prop name="ReadOnly">1</prop>
											</obj>
											<obj name="PropertyObject" class="QuantCpLowProp" version="4">
												<prop name="PropertyTypeName">Cp Low</prop>
												<prop name="Position">22</prop>
												<prop name="IsDefault">1</prop>
												<prop name="CpRangeLow">0</prop>
												<obj name="ChannelProp" class="ChannelProperty" version="1">
													<prop name="ChannelIdx">0</prop>
												</obj>
												<prop name="ReadOnly">1</prop>
											</obj>
											<obj name="PropertyObject" class="RQEffProp" version="4">
												<prop name="PropertyTypeName">Efficiency</prop>
												<prop name="Position">22</prop>
												<prop name="IsDefault">1</prop>
												<prop name="Efficiency">2</prop>
												<obj name="ChannelProp" class="ChannelProperty" version="1">
													<prop name="ChannelIdx">0</prop>
												</obj>
											</obj>
											<obj name="PropertyObject" class="ChannelGenotype" version="4">
												<prop name="PropertyTypeName">Melt Geno Genotype</prop>
												<prop name="Position">22</prop>
												<prop name="IsDefault">1</prop>
												<prop name="ReadOnly">1</prop>
												<obj name="ChannelProp" class="ChannelProperty" version="1">
													<prop name="ChannelIdx">0</prop>
												</obj>
											</obj>
											<obj name="PropertyObject" class="GroupChannelTypeProp" version="4">
												<prop name="PropertyTypeName">Melt Geno Sample Type</prop>
												<prop name="Position">22</prop>
												<prop name="IsDefault">0</prop>
												<prop name="GroupSampleType">mstUnknown</prop>
												<obj name="ChannelProp" class="ChannelProperty" version="1">
													<prop name="ChannelIdx">0</prop>
												</obj>
											</obj>
											<obj name="PropertyObject" class="QuantSampleTypeProperty" version="4">
												<prop name="PropertyTypeName">Quantification Sample Type</prop>
												<prop name="Position">22</prop>
												<prop name="IsDefault">0</prop>
												<prop name="SampleType">qsUnknown</prop>
												<obj name="ChannelProp" class="ChannelProperty" version="1">
													<prop name="ChannelIdx">0</prop>
												</obj>
											</obj>
											<obj name="PropertyObject" class="ChannelGenotype" version="4">
												<prop name="PropertyTypeName">Scanning Genotype</prop>
												<prop name="Position">22</prop>
												<prop name="IsDefault">1</prop>
												<prop name="ReadOnly">1</prop>
												<obj name="ChannelProp" class="ChannelProperty" version="1">
													<prop name="ChannelIdx">0</prop>
												</obj>
											</obj>
											<obj name="PropertyObject" class="GroupChannelTypeProp" version="4">
												<prop name="PropertyTypeName">Scanning Sample Type</prop>
												<prop name="Position">22</prop>
												<prop name="IsDefault">0</prop>
												<prop name="GroupSampleType">mstUnknown</prop>
												<obj name="ChannelProp" class="ChannelProperty" version="1">
													<prop name="ChannelIdx">0</prop>
												</obj>
											</obj>
											<obj name="PropertyObject" class="TargetName" version="4">
												<prop name="PropertyTypeName">Target Name</prop>
												<prop name="Position">22</prop>
												<prop name="IsDefault">1</prop>
												<obj name="ChannelProp" class="ChannelProperty" version="1">
													<prop name="ChannelIdx">0</prop>
												</obj>
											</obj>
											<obj name="PropertyObject" class="RQTargetProperty" version="4">
												<prop name="PropertyTypeName">Target Type</prop>
												<prop name="Position">22</prop>
												<prop name="IsDefault">0</prop>
												<prop name="TargetType">dtNone</prop>
												<obj name="ChannelProp" class="ChannelProperty" version="1">
													<prop name="ChannelIdx">0</prop>
												</obj>
											</obj>
										</list>
									</obj>
								</list>
							</obj>
						</obj>
						<prop name="ChannelPropertyCount">1</prop>
						<prop name="ContainerPosition">22</prop>
						<prop name="HasSampleProperties">1</prop>
						<obj name="SampleProperties" class="PropertyList" version="1">
							<list name="emlist" count="14">
								<obj name="PropertyObject" class="SamplePrefColor" version="4">
									<prop name="PropertyTypeName">Color</prop>
									<prop name="Position">22</prop>
									<prop name="IsDefault">0</prop>
									<prop name="Color">$00FD0299</prop>
								</obj>
								<obj name="PropertyObject" class="DominantChannelProp" version="4">
									<prop name="PropertyTypeName">Dominant Channel</prop>
									<prop name="Position">22</prop>
									<prop name="IsDefault">0</prop>
									<prop name="DominantChannel">0</prop>
								</obj>
								<obj name="PropertyObject" class="Genotype" version="4">
									<prop name="PropertyTypeName">EndPt Genotype</prop>
									<prop name="Position">22</prop>
									<prop name="IsDefault">1</prop>
									<prop name="ReadOnly">1</prop>
								</obj>
								<obj name="PropertyObject" class="GroupingSample" version="4">
									<prop name="PropertyTypeName">EndPt Sample Type</prop>
									<prop name="Position">22</prop>
									<prop name="IsDefault">0</prop>
									<prop name="GroupSampleType">mstUnknown</prop>
								</obj>
								<obj name="PropertyObject" class="SamplePrefLineStyle" version="4">
									<prop name="PropertyTypeName">Line Style</prop>
									<prop name="Position">22</prop>
									<prop name="IsDefault">0</prop>
									<prop name="LineStyle">psSolid</prop>
								</obj>
								<obj name="PropertyObject" class="GenSampleEditNotes" version="4">
									<prop name="PropertyTypeName">Notes</prop>
									<prop name="Position">22</prop>
									<prop name="IsDefault">1</prop>
								</obj>
								<obj name="PropertyObject" class="SamplePrefPointStyle" version="4">
									<prop name="PropertyTypeName">Point Style</prop>
									<prop name="Position">22</prop>
									<prop name="IsDefault">0</prop>
									<prop name="PointStyle">psNothing</prop>
								</obj>
								<obj name="PropertyObject" class="GenSampleEditPosition" version="4">
									<prop name="PropertyTypeName">Position</prop>
									<prop name="Position">22</prop>
									<prop name="IsDefault">1</prop>
								</obj>
								<obj name="PropertyObject" class="GenSampleEditReplicate" version="4">
									<prop name="PropertyTypeName">Replicate of</prop>
									<prop name="Position">22</prop>
									<prop name="IsDefault">1</prop>
									<prop name="ReplicateOf">-1</prop>
								</obj>
								<obj name="PropertyObject" class="HTCSampleID" version="4">
									<prop name="PropertyTypeName">Sample ID</prop>
									<prop name="Position">22</prop>
									<prop name="IsDefault">1</prop>
								</obj>
								<obj name="PropertyObject" class="GenSampleEditName" version="4">
									<prop name="PropertyTypeName">Sample Name</prop>
									<prop name="Position">22</prop>
									<prop name="IsDefault">1</prop>
									<prop name="name">Sample 23</prop>
								</obj>
								<obj name="PropertyObject" class="HTCSamplePrepNotes" version="4">
									<prop name="PropertyTypeName">Sample Prep Notes</prop>
									<prop name="Position">22</prop>
									<prop name="IsDefault">1</prop>
								</obj>
								<obj name="PropertyObject" class="GenSampleEditSubset" version="4">
									<prop name="PropertyTypeName">Subsets</prop>
									<prop name="Position">22</prop>
									<prop name="IsDefault">1</prop>
								</obj>
								<obj name="PropertyObject" class="SamplePrefWidth" version="5">
									<prop name="PropertyTypeName">Width</prop>
									<prop name="Position">22</prop>
									<prop name="IsDefault">1</prop>
									<prop name="Width">1</prop>
								</obj>
							</list>
						</obj>
					</obj>
					<obj name="item" class="SamplePropInfo" version="1">
						<obj name="ChannelProperties" class="ChanPropList" version="2">
							<obj name="ChannelProperties" class="EMList" version="1">
								<list name="emlist" count="1">
									<obj name="item" class="PropertyList" version="1">
										<list name="emlist" count="12">
											<obj name="PropertyObject" class="RQSampleTargetProperty" version="4">
												<prop name="PropertyTypeName">Combined Sample and Target Type</prop>
												<prop name="Position">23</prop>
												<prop name="IsDefault">0</prop>
												<obj name="ChannelProp" class="ChannelProperty" version="1">
													<prop name="ChannelIdx">0</prop>
												</obj>
											</obj>
											<obj name="PropertyObject" class="QuantConcProperty" version="4">
												<prop name="PropertyTypeName">Concentration</prop>
												<prop name="Position">23</prop>
												<prop name="IsDefault">1</prop>
												<prop name="Concentration">0</prop>
												<obj name="ChannelProp" class="ChannelProperty" version="1">
													<prop name="ChannelIdx">0</prop>
												</obj>
												<prop name="ReadOnly">1</prop>
											</obj>
											<obj name="PropertyObject" class="QuantCpHighProp" version="4">
												<prop name="PropertyTypeName">Cp High</prop>
												<prop name="Position">23</prop>
												<prop name="IsDefault">1</prop>
												<prop name="CpRangeHigh">0</prop>
												<obj name="ChannelProp" class="ChannelProperty" version="1">
													<prop name="ChannelIdx">0</prop>
												</obj>
												<prop name="ReadOnly">1</prop>
											</obj>
											<obj name="PropertyObject" class="QuantCpLowProp" version="4">
												<prop name="PropertyTypeName">Cp Low</prop>
												<prop name="Position">23</prop>
												<prop name="IsDefault">1</prop>
												<prop name="CpRangeLow">0</prop>
												<obj name="ChannelProp" class="ChannelProperty" version="1">
													<prop name="ChannelIdx">0</prop>
												</obj>
												<prop name="ReadOnly">1</prop>
											</obj>
											<obj name="PropertyObject" class="RQEffProp" version="4">
												<prop name="PropertyTypeName">Efficiency</prop>
												<prop name="Position">23</prop>
												<prop name="IsDefault">1</prop>
												<prop name="Efficiency">2</prop>
												<obj name="ChannelProp" class="ChannelProperty" version="1">
													<prop name="ChannelIdx">0</prop>
												</obj>
											</obj>
											<obj name="PropertyObject" class="ChannelGenotype" version="4">
												<prop name="PropertyTypeName">Melt Geno Genotype</prop>
												<prop name="Position">23</prop>
												<prop name="IsDefault">1</prop>
												<prop name="ReadOnly">1</prop>
												<obj name="ChannelProp" class="ChannelProperty" version="1">
													<prop name="ChannelIdx">0</prop>
												</obj>
											</obj>
											<obj name="PropertyObject" class="GroupChannelTypeProp" version="4">
												<prop name="PropertyTypeName">Melt Geno Sample Type</prop>
												<prop name="Position">23</prop>
												<prop name="IsDefault">0</prop>
												<prop name="GroupSampleType">mstUnknown</prop>
												<obj name="ChannelProp" class="ChannelProperty" version="1">
													<prop name="ChannelIdx">0</prop>
												</obj>
											</obj>
											<obj name="PropertyObject" class="QuantSampleTypeProperty" version="4">
												<prop name="PropertyTypeName">Quantification Sample Type</prop>
												<prop name="Position">23</prop>
												<prop name="IsDefault">0</prop>
												<prop name="SampleType">qsUnknown</prop>
												<obj name="ChannelProp" class="ChannelProperty" version="1">
													<prop name="ChannelIdx">0</prop>
												</obj>
											</obj>
											<obj name="PropertyObject" class="ChannelGenotype" version="4">
												<prop name="PropertyTypeName">Scanning Genotype</prop>
												<prop name="Position">23</prop>
												<prop name="IsDefault">1</prop>
												<prop name="ReadOnly">1</prop>
												<obj name="ChannelProp" class="ChannelProperty" version="1">
													<prop name="ChannelIdx">0</prop>
												</obj>
											</obj>
											<obj name="PropertyObject" class="GroupChannelTypeProp" version="4">
												<prop name="PropertyTypeName">Scanning Sample Type</prop>
												<prop name="Position">23</prop>
												<prop name="IsDefault">0</prop>
												<prop name="GroupSampleType">mstUnknown</prop>
												<obj name="ChannelProp" class="ChannelProperty" version="1">
													<prop name="ChannelIdx">0</prop>
												</obj>
											</obj>
											<obj name="PropertyObject" class="TargetName" version="4">
												<prop name="PropertyTypeName">Target Name</prop>
												<prop name="Position">23</prop>
												<prop name="IsDefault">1</prop>
												<obj name="ChannelProp" class="ChannelProperty" version="1">
													<prop name="ChannelIdx">0</prop>
												</obj>
											</obj>
											<obj name="PropertyObject" class="RQTargetProperty" version="4">
												<prop name="PropertyTypeName">Target Type</prop>
												<prop name="Position">23</prop>
												<prop name="IsDefault">0</prop>
												<prop name="TargetType">dtNone</prop>
												<obj name="ChannelProp" class="ChannelProperty" version="1">
													<prop name="ChannelIdx">0</prop>
												</obj>
											</obj>
										</list>
									</obj>
								</list>
							</obj>
						</obj>
						<prop name="ChannelPropertyCount">1</prop>
						<prop name="ContainerPosition">23</prop>
						<prop name="HasSampleProperties">1</prop>
						<obj name="SampleProperties" class="PropertyList" version="1">
							<list name="emlist" count="14">
								<obj name="PropertyObject" class="SamplePrefColor" version="4">
									<prop name="PropertyTypeName">Color</prop>
									<prop name="Position">23</prop>
									<prop name="IsDefault">0</prop>
									<prop name="Color">$0026C4B8</prop>
								</obj>
								<obj name="PropertyObject" class="DominantChannelProp" version="4">
									<prop name="PropertyTypeName">Dominant Channel</prop>
									<prop name="Position">23</prop>
									<prop name="IsDefault">0</prop>
									<prop name="DominantChannel">0</prop>
								</obj>
								<obj name="PropertyObject" class="Genotype" version="4">
									<prop name="PropertyTypeName">EndPt Genotype</prop>
									<prop name="Position">23</prop>
									<prop name="IsDefault">1</prop>
									<prop name="ReadOnly">1</prop>
								</obj>
								<obj name="PropertyObject" class="GroupingSample" version="4">
									<prop name="PropertyTypeName">EndPt Sample Type</prop>
									<prop name="Position">23</prop>
									<prop name="IsDefault">0</prop>
									<prop name="GroupSampleType">mstUnknown</prop>
								</obj>
								<obj name="PropertyObject" class="SamplePrefLineStyle" version="4">
									<prop name="PropertyTypeName">Line Style</prop>
									<prop name="Position">23</prop>
									<prop name="IsDefault">0</prop>
									<prop name="LineStyle">psSolid</prop>
								</obj>
								<obj name="PropertyObject" class="GenSampleEditNotes" version="4">
									<prop name="PropertyTypeName">Notes</prop>
									<prop name="Position">23</prop>
									<prop name="IsDefault">1</prop>
								</obj>
								<obj name="PropertyObject" class="SamplePrefPointStyle" version="4">
									<prop name="PropertyTypeName">Point Style</prop>
									<prop name="Position">23</prop>
									<prop name="IsDefault">0</prop>
									<prop name="PointStyle">psNothing</prop>
								</obj>
								<obj name="PropertyObject" class="GenSampleEditPosition" version="4">
									<prop name="PropertyTypeName">Position</prop>
									<prop name="Position">23</prop>
									<prop name="IsDefault">1</prop>
								</obj>
								<obj name="PropertyObject" class="GenSampleEditReplicate" version="4">
									<prop name="PropertyTypeName">Replicate of</prop>
									<prop name="Position">23</prop>
									<prop name="IsDefault">1</prop>
									<prop name="ReplicateOf">-1</prop>
								</obj>
								<obj name="PropertyObject" class="HTCSampleID" version="4">
									<prop name="PropertyTypeName">Sample ID</prop>
									<prop name="Position">23</prop>
									<prop name="IsDefault">1</prop>
								</obj>
								<obj name="PropertyObject" class="GenSampleEditName" version="4">
									<prop name="PropertyTypeName">Sample Name</prop>
									<prop name="Position">23</prop>
									<prop name="IsDefault">1</prop>
									<prop name="name">Sample 24</prop>
								</obj>
								<obj name="PropertyObject" class="HTCSamplePrepNotes" version="4">
									<prop name="PropertyTypeName">Sample Prep Notes</prop>
									<prop name="Position">23</prop>
									<prop name="IsDefault">1</prop>
								</obj>
								<obj name="PropertyObject" class="GenSampleEditSubset" version="4">
									<prop name="PropertyTypeName">Subsets</prop>
									<prop name="Position">23</prop>
									<prop name="IsDefault">1</prop>
								</obj>
								<obj name="PropertyObject" class="SamplePrefWidth" version="5">
									<prop name="PropertyTypeName">Width</prop>
									<prop name="Position">23</prop>
									<prop name="IsDefault">1</prop>
									<prop name="Width">1</prop>
								</obj>
							</list>
						</obj>
					</obj>
					<obj name="item" class="SamplePropInfo" version="1">
						<obj name="ChannelProperties" class="ChanPropList" version="2">
							<obj name="ChannelProperties" class="EMList" version="1">
								<list name="emlist" count="1">
									<obj name="item" class="PropertyList" version="1">
										<list name="emlist" count="12">
											<obj name="PropertyObject" class="RQSampleTargetProperty" version="4">
												<prop name="PropertyTypeName">Combined Sample and Target Type</prop>
												<prop name="Position">24</prop>
												<prop name="IsDefault">0</prop>
												<obj name="ChannelProp" class="ChannelProperty" version="1">
													<prop name="ChannelIdx">0</prop>
												</obj>
											</obj>
											<obj name="PropertyObject" class="QuantConcProperty" version="4">
												<prop name="PropertyTypeName">Concentration</prop>
												<prop name="Position">24</prop>
												<prop name="IsDefault">1</prop>
												<prop name="Concentration">0</prop>
												<obj name="ChannelProp" class="ChannelProperty" version="1">
													<prop name="ChannelIdx">0</prop>
												</obj>
												<prop name="ReadOnly">1</prop>
											</obj>
											<obj name="PropertyObject" class="QuantCpHighProp" version="4">
												<prop name="PropertyTypeName">Cp High</prop>
												<prop name="Position">24</prop>
												<prop name="IsDefault">1</prop>
												<prop name="CpRangeHigh">0</prop>
												<obj name="ChannelProp" class="ChannelProperty" version="1">
													<prop name="ChannelIdx">0</prop>
												</obj>
												<prop name="ReadOnly">1</prop>
											</obj>
											<obj name="PropertyObject" class="QuantCpLowProp" version="4">
												<prop name="PropertyTypeName">Cp Low</prop>
												<prop name="Position">24</prop>
												<prop name="IsDefault">1</prop>
												<prop name="CpRangeLow">0</prop>
												<obj name="ChannelProp" class="ChannelProperty" version="1">
													<prop name="ChannelIdx">0</prop>
												</obj>
												<prop name="ReadOnly">1</prop>
											</obj>
											<obj name="PropertyObject" class="RQEffProp" version="4">
												<prop name="PropertyTypeName">Efficiency</prop>
												<prop name="Position">24</prop>
												<prop name="IsDefault">1</prop>
												<prop name="Efficiency">2</prop>
												<obj name="ChannelProp" class="ChannelProperty" version="1">
													<prop name="ChannelIdx">0</prop>
												</obj>
											</obj>
											<obj name="PropertyObject" class="ChannelGenotype" version="4">
												<prop name="PropertyTypeName">Melt Geno Genotype</prop>
												<prop name="Position">24</prop>
												<prop name="IsDefault">1</prop>
												<prop name="ReadOnly">1</prop>
												<obj name="ChannelProp" class="ChannelProperty" version="1">
													<prop name="ChannelIdx">0</prop>
												</obj>
											</obj>
											<obj name="PropertyObject" class="GroupChannelTypeProp" version="4">
												<prop name="PropertyTypeName">Melt Geno Sample Type</prop>
												<prop name="Position">24</prop>
												<prop name="IsDefault">0</prop>
												<prop name="GroupSampleType">mstUnknown</prop>
												<obj name="ChannelProp" class="ChannelProperty" version="1">
													<prop name="ChannelIdx">0</prop>
												</obj>
											</obj>
											<obj name="PropertyObject" class="QuantSampleTypeProperty" version="4">
												<prop name="PropertyTypeName">Quantification Sample Type</prop>
												<prop name="Position">24</prop>
												<prop name="IsDefault">0</prop>
												<prop name="SampleType">qsUnknown</prop>
												<obj name="ChannelProp" class="ChannelProperty" version="1">
													<prop name="ChannelIdx">0</prop>
												</obj>
											</obj>
											<obj name="PropertyObject" class="ChannelGenotype" version="4">
												<prop name="PropertyTypeName">Scanning Genotype</prop>
												<prop name="Position">24</prop>
												<prop name="IsDefault">1</prop>
												<prop name="ReadOnly">1</prop>
												<obj name="ChannelProp" class="ChannelProperty" version="1">
													<prop name="ChannelIdx">0</prop>
												</obj>
											</obj>
											<obj name="PropertyObject" class="GroupChannelTypeProp" version="4">
												<prop name="PropertyTypeName">Scanning Sample Type</prop>
												<prop name="Position">24</prop>
												<prop name="IsDefault">0</prop>
												<prop name="GroupSampleType">mstUnknown</prop>
												<obj name="ChannelProp" class="ChannelProperty" version="1">
													<prop name="ChannelIdx">0</prop>
												</obj>
											</obj>
											<obj name="PropertyObject" class="TargetName" version="4">
												<prop name="PropertyTypeName">Target Name</prop>
												<prop name="Position">24</prop>
												<prop name="IsDefault">1</prop>
												<obj name="ChannelProp" class="ChannelProperty" version="1">
													<prop name="ChannelIdx">0</prop>
												</obj>
											</obj>
											<obj name="PropertyObject" class="RQTargetProperty" version="4">
												<prop name="PropertyTypeName">Target Type</prop>
												<prop name="Position">24</prop>
												<prop name="IsDefault">0</prop>
												<prop name="TargetType">dtNone</prop>
												<obj name="ChannelProp" class="ChannelProperty" version="1">
													<prop name="ChannelIdx">0</prop>
												</obj>
											</obj>
										</list>
									</obj>
								</list>
							</obj>
						</obj>
						<prop name="ChannelPropertyCount">1</prop>
						<prop name="ContainerPosition">24</prop>
						<prop name="HasSampleProperties">1</prop>
						<obj name="SampleProperties" class="PropertyList" version="1">
							<list name="emlist" count="14">
								<obj name="PropertyObject" class="SamplePrefColor" version="4">
									<prop name="PropertyTypeName">Color</prop>
									<prop name="Position">24</prop>
									<prop name="IsDefault">0</prop>
									<prop name="Color">$00FF8000</prop>
								</obj>
								<obj name="PropertyObject" class="DominantChannelProp" version="4">
									<prop name="PropertyTypeName">Dominant Channel</prop>
									<prop name="Position">24</prop>
									<prop name="IsDefault">0</prop>
									<prop name="DominantChannel">0</prop>
								</obj>
								<obj name="PropertyObject" class="Genotype" version="4">
									<prop name="PropertyTypeName">EndPt Genotype</prop>
									<prop name="Position">24</prop>
									<prop name="IsDefault">1</prop>
									<prop name="ReadOnly">1</prop>
								</obj>
								<obj name="PropertyObject" class="GroupingSample" version="4">
									<prop name="PropertyTypeName">EndPt Sample Type</prop>
									<prop name="Position">24</prop>
									<prop name="IsDefault">0</prop>
									<prop name="GroupSampleType">mstUnknown</prop>
								</obj>
								<obj name="PropertyObject" class="SamplePrefLineStyle" version="4">
									<prop name="PropertyTypeName">Line Style</prop>
									<prop name="Position">24</prop>
									<prop name="IsDefault">0</prop>
									<prop name="LineStyle">psSolid</prop>
								</obj>
								<obj name="PropertyObject" class="GenSampleEditNotes" version="4">
									<prop name="PropertyTypeName">Notes</prop>
									<prop name="Position">24</prop>
									<prop name="IsDefault">1</prop>
								</obj>
								<obj name="PropertyObject" class="SamplePrefPointStyle" version="4">
									<prop name="PropertyTypeName">Point Style</prop>
									<prop name="Position">24</prop>
									<prop name="IsDefault">0</prop>
									<prop name="PointStyle">psNothing</prop>
								</obj>
								<obj name="PropertyObject" class="GenSampleEditPosition" version="4">
									<prop name="PropertyTypeName">Position</prop>
									<prop name="Position">24</prop>
									<prop name="IsDefault">1</prop>
								</obj>
								<obj name="PropertyObject" class="GenSampleEditReplicate" version="4">
									<prop name="PropertyTypeName">Replicate of</prop>
									<prop name="Position">24</prop>
									<prop name="IsDefault">1</prop>
									<prop name="ReplicateOf">-1</prop>
								</obj>
								<obj name="PropertyObject" class="HTCSampleID" version="4">
									<prop name="PropertyTypeName">Sample ID</prop>
									<prop name="Position">24</prop>
									<prop name="IsDefault">1</prop>
								</obj>
								<obj name="PropertyObject" class="GenSampleEditName" version="4">
									<prop name="PropertyTypeName">Sample Name</prop>
									<prop name="Position">24</prop>
									<prop name="IsDefault">1</prop>
									<prop name="name">Sample 25</prop>
								</obj>
								<obj name="PropertyObject" class="HTCSamplePrepNotes" version="4">
									<prop name="PropertyTypeName">Sample Prep Notes</prop>
									<prop name="Position">24</prop>
									<prop name="IsDefault">1</prop>
								</obj>
								<obj name="PropertyObject" class="GenSampleEditSubset" version="4">
									<prop name="PropertyTypeName">Subsets</prop>
									<prop name="Position">24</prop>
									<prop name="IsDefault">1</prop>
								</obj>
								<obj name="PropertyObject" class="SamplePrefWidth" version="5">
									<prop name="PropertyTypeName">Width</prop>
									<prop name="Position">24</prop>
									<prop name="IsDefault">1</prop>
									<prop name="Width">1</prop>
								</obj>
							</list>
						</obj>
					</obj>
					<obj name="item" class="SamplePropInfo" version="1">
						<obj name="ChannelProperties" class="ChanPropList" version="2">
							<obj name="ChannelProperties" class="EMList" version="1">
								<list name="emlist" count="1">
									<obj name="item" class="PropertyList" version="1">
										<list name="emlist" count="12">
											<obj name="PropertyObject" class="RQSampleTargetProperty" version="4">
												<prop name="PropertyTypeName">Combined Sample and Target Type</prop>
												<prop name="Position">25</prop>
												<prop name="IsDefault">0</prop>
												<obj name="ChannelProp" class="ChannelProperty" version="1">
													<prop name="ChannelIdx">0</prop>
												</obj>
											</obj>
											<obj name="PropertyObject" class="QuantConcProperty" version="4">
												<prop name="PropertyTypeName">Concentration</prop>
												<prop name="Position">25</prop>
												<prop name="IsDefault">1</prop>
												<prop name="Concentration">0</prop>
												<obj name="ChannelProp" class="ChannelProperty" version="1">
													<prop name="ChannelIdx">0</prop>
												</obj>
												<prop name="ReadOnly">1</prop>
											</obj>
											<obj name="PropertyObject" class="QuantCpHighProp" version="4">
												<prop name="PropertyTypeName">Cp High</prop>
												<prop name="Position">25</prop>
												<prop name="IsDefault">1</prop>
[truncated: 998,854 more chars]
